# Supplementary material for: Molecular characterization of carbapenem-resistant Klebsiella pneumoniae isolates with focus on antimicrobial resistance
Source: BMC Genomics. 2019 Nov 7;20:822. doi: 10.1186/s12864-019-6225-9 (PMC6839148; doi:10.1186/s12864-019-6225-9)
Supplement: Supplementary file 1 — Additional file 1: Figure S1. Circle diagram of K. pneumoniae genome sequenced via Oxford Nanopore sequencing technology. Figure S2. Distribution of protein-coding genes predicted in 1567D strain. Figure S3. COG classification 1567D stain for the carbapenem-resistant K. pneumoniae. Figure S4. Distribution of K. pneumoniae genes annotated in GO term. Figure S5. Annotation of KEGG pathways in the carbapenem-resistant K. pneumoniae. Figure S6. Phylogenetic tree assessing the relatedness of the carbapenem-resistant K. pneumoniae strains in Fuzhou (purple) and in Hangzhou (green) to the reference genome database (blue). Table S1. Information of strains and patient diagnosis. Table S2. Phenotypes of 1566D, a.k.a., medical records of 1566P. Table S3. Phenotypes of 1567D, a.k.a., medical records of 1567P. Table S4. Phenotypes of 2035D, a.k.a., medical records of 2035P. Table S5. Phenotypes of 2036D, a.k.a., medical records of 2036P. Table S6. Phenotypes of 2037D, a.k.a., medical records of 2037P. Table S7. Phenotypes of 2038D, a.k.a., medical records of 2038P. Table S8. Phenotypes of 2039D, a.k.a., medical records of 2039P. Table S9. Illumina MiSeq sequencing yields. Table S10. Oxford Nanopore sequencing yields. Table S11. Detection and validation of SNPs in seven strains. Table S12. A total of 92 all-variation SNPs in seven strains. Red refers to 40 all-variation loci; Bold stands for 24 strain’s unique SNP loci. [file 12864_2019_6225_MOESM1_ESM.zip › Supp Table 1_basic information_ patient dianosis.xlsx]

## Sheet: Strain Information
All carbapenem-resistant Klebsiella pneumoniae are from ICU
Patient ID	Diagnosis	Strain Number	Specimen type	Strain	Type of resistance	Report date	Ward No.	Hospital bed No.
2035P	Lung infection; Patchy nodules on both lungs	2035D	sputum	Klebsiella pneumoniae	Carbapenem resistance	2017-10-21	I1	12
2036P	Lung infection; Type II respiratory failure	2036D	sputum	Klebsiella pneumoniae	Carbapenem resistance	2017-10-30	I1	11
1566P	Lung infection; Lung inflammation (both side); Type I respiratory failure	1566D	sputum	Klebsiella pneumoniae	Carbapenem resistance	2017-04-11	I1	10
1567P	Lung infection	1567D	bile	Klebsiella pneumoniae	Carbapenem resistance	2017-04-27	I1	18
2037P	Lung infection; Type I respiratory failure	2037D	blood	Klebsiella pneumoniae	Carbapenem resistance	2017-11-25	I1	1
2038P	Severe pneumonia; Type I respiratory failure	2038D	sputum	Klebsiella pneumoniae	Carbapenem resistance	2017-12-10	I1	10
2039P	Severe pneumonia; Respiratory failure	2039D	sputum	Klebsiella pneumoniae	Carbapenem resistance	2017-12-10	I1	9
		2040D	Specimen collected on the dining car	Klebsiella pneumoniae	Carbapenem resistance
Strain treatment process: strain recovery--inoculation--35 °C culture--0.45% saline dilution--6000 rpm, 10 min centrifugation--removal of the suspension, precipitation retention--80 °C preservation

## Sheet: Patient diagnosis
Patient ID	Gender	Age	Clinical symptoms	Clinical diagnosis
1566P	M	48	Pulmonary infection, the patient have a fever, cough and sputum symptoms. Sputum is not easy to cough up, more dark red sputum was sucked out during sputum aspiration, check the lungs and hear rales. Abdominal tenderness, rebound tenderness.	1. Alcoholic liver disease subacute liver failure (terminal); 2. Hepatic encephalopathy (grade 2); 3. Type 1 acute respiratory failure; 4. Pulmonary infection; 5. Left pneumothorax; 6. Primary peritonitis; 7. Acute renal insufficiency; 8. Hypoalbuminemia; 9. Severe anemia; 10. Thrombocytopenia; 11. Electrolyte disturbance; 12. Respiratory alkalosis Poisoning (acidosis associated with metabolic al…
1567P	F	48	Pulmonary infection, fever, bilateral lung respiratory murmur is thick. Abdominal infection: the patient is fear of cold, had a fever. On the right abdomen, PTCD tube can be seen from the abdominal wall, abdominal drainage unobstructed, and the drainage fluid is deep yellow.	1. Primary hepatolithiasis with acute cholangitis; 2. Primary biliary cirrhosis; 3. Liver failure; 4. Abdominal infection; 5. Pulmonary infection; 6. Hepatitis B cirrhosis; 7. Portal hypertension (hypersplenism); 8. Post cholecystectomy; 9. Anemia; 10. Hypoalbuminemia; 11. Electrolyte disturbance.
2035P	M	43	Pulmonary infection, occasional cough, sputum, without chest pain and fever. Whole abdomen without tenderness, but there is rebound tenderness.	1. Terminal Chronic hepatitis B and subacute on chronic liver failure; 2. Hepatic encephalopathy grade 4; 3. Sepsis; 4. Acute cholecystitis; 5. Acute pancreatitis; 6. Pulmonary infection; 8. Hypoalbuminemia; 9. Ascites; 10. Severe anemia; 11. Thrombocytopenia; 12. Leukopenia; 13. Neutropenia; 14. Secondary tuberculosis; 16. Electrolyte disturbance; 17. Esophagitis (grade A); 18. Chronic non-atrop…
2036P	M	83	Pulmonary infection, bilateral lower lung respiratory murmur is slightly weak, the rest of the lung respiratory murmur is thick, rhonchus and moist rales could be heard. Phlegm and sputum is not easy to cough up. Sputum culture return: Klebsiella pneumoniae. Abdomen is soft, abdominal tenderness and rebound tenderness have no obvious reaction.	1. Chronic renal failure (stage 5); 2. Pulmonary infection; 3. Type II respiratory failure; 4. Coronary atherosclerotic heart disease; 5. Hypertension; 6. Pulmonary malignant tumor; 7. Arrhythmia; 8. Hypoalbuminemia; 9. Severe anemia; 10. Electrolyte disturbance; 11. Respiratory acidosis; 17. Moderate pulmonary hypertension; 18. Brain atrophy; 19. Leukoencephalopathy (leukoaraiosis); 20. Aortic s…
2037P	M	62	Pulmonary infection, Phlegm, treatment of phlegm-resolving, have a fever, is not fear of cold, without shiver. Whole abdomen without tenderness and rebound tenderness.	1. Upper gastrointestinal bleeding; 2. Hepatic encephalopathy grade IV; 3. Hepatitis B cirrhosis decompensated active chronic liver failure; 4. Sepsis shock; 5. Pulmonary infection; 6. Type I Respiratory failure; 7. Respiratory alkalosis; 8. Cardiac insufficiency; 9. Renal insufficiency; 10. Bilateral pleural effusion; 11. Portal vein and left branch thrombosis (possible); 13. Severe anemia; 14. …
2038P	M	35	Occasionally cough, expectorate a small amount of white phlegm. The patient have no shortness of breath, is not fear of cold, without shiver, and no fever after treatment.	2. Severe pneumonia; 3. Type I respiratory failure; 4. Right pleural effusion; 5. Hypoalbuminemia; 6. Electrolyte disturbance; 7. Metabolic alkalosis; 8. Prostate hyperplasia (with stones); 9. Sinus tachycardia; 10. Right pneumothorax; 11. Mediastinal emphysema; 12. Non-traumatic subcutaneous emphysema; 13. Hypertriglyceridemia; 14. Leukopenia; 15. Granulocyte deficiency; 16. Neutropenia ; 17. Th…
2039P	M	52	Occasionally cough, expectorate a little white sputum, can cough up without drawing, without fever, headache and dizziness. Abdomen is flat and soft, whole abdomen without tenderness and rebound tenderness.	2. Severe pneumonia; 3. Secondary tuberculosis; 4. Respiratory failure; 7. Hemoptysis; 8. Acute cardiac insufficiency; 9. Myocardial injury; 10. Acute renal injury; 11. HBeAg-negative chronic hepatitis B (severe); 12. Non-alcoholic fatty liver; 13.Hypoalbuminemia; 14. Ascites; 15. Pleural effusion; 16. Right middle lobe Atelectasis; 17. Severe anemia; 18. Leukopenia; 19. Thrombocytopenia; 20. Sec…
