# Supplementary material for: Molecular characterization of carbapenem-resistant Klebsiella pneumoniae isolates with focus on antimicrobial resistance
Source: BMC Genomics. 2019 Nov 7;20:822. doi: 10.1186/s12864-019-6225-9 (PMC6839148; doi:10.1186/s12864-019-6225-9)
Supplement: Supplementary file 1 — Additional file 1: Figure S1. Circle diagram of K. pneumoniae genome sequenced via Oxford Nanopore sequencing technology. Figure S2. Distribution of protein-coding genes predicted in 1567D strain. Figure S3. COG classification 1567D stain for the carbapenem-resistant K. pneumoniae. Figure S4. Distribution of K. pneumoniae genes annotated in GO term. Figure S5. Annotation of KEGG pathways in the carbapenem-resistant K. pneumoniae. Figure S6. Phylogenetic tree assessing the relatedness of the carbapenem-resistant K. pneumoniae strains in Fuzhou (purple) and in Hangzhou (green) to the reference genome database (blue). Table S1. Information of strains and patient diagnosis. Table S2. Phenotypes of 1566D, a.k.a., medical records of 1566P. Table S3. Phenotypes of 1567D, a.k.a., medical records of 1567P. Table S4. Phenotypes of 2035D, a.k.a., medical records of 2035P. Table S5. Phenotypes of 2036D, a.k.a., medical records of 2036P. Table S6. Phenotypes of 2037D, a.k.a., medical records of 2037P. Table S7. Phenotypes of 2038D, a.k.a., medical records of 2038P. Table S8. Phenotypes of 2039D, a.k.a., medical records of 2039P. Table S9. Illumina MiSeq sequencing yields. Table S10. Oxford Nanopore sequencing yields. Table S11. Detection and validation of SNPs in seven strains. Table S12. A total of 92 all-variation SNPs in seven strains. Red refers to 40 all-variation loci; Bold stands for 24 strain’s unique SNP loci. [file 12864_2019_6225_MOESM1_ESM.zip › Supp Table 2_1566P.xlsx]

## Sheet: Check reports
Patient ID	Test Items	Descriptions	Results	Units	Status	Range	Application Date	Report Date
1566P	Whole blood cell testing (WBC)	Alkaline phosphatase (HCT)	17		LL	40-50	2017-04-12 01:48:00.000	2017-04-12 21:41:33.000
1566P	Whole blood cell testing (WBC)	Alkaline phosphatase (HCT)	17.3		LL	40-50	2017-04-12 01:48:00.000	2017-04-13 01:57:08.000
1566P	Whole blood cell testing (WBC)	Alkaline phosphatase (HCT)	16.6		LL	40-50	2017-04-12 01:48:00.000	2017-04-13 08:29:15.000
1566P	Whole blood cell testing (WBC)	Average red blood cell volume (MCV)	81	fL	L	82.00-100	2017-04-12 01:48:00.000	2017-04-12 21:41:33.000
1566P	Whole blood cell testing (WBC)	Average red blood cell volume (MCV)	82	fL		82.00-100	2017-04-12 01:48:00.000	2017-04-13 01:57:08.000
1566P	Whole blood cell testing (WBC)	Average red blood cell volume (MCV)	79.8	fL	L	82.00-100	2017-04-12 01:48:00.000	2017-04-13 08:29:15.000
1566P	Whole blood cell testing (WBC)	Basophil count	0.04	10^9/L		0.00-0.06	2017-04-12 01:48:00.000	2017-04-12 21:41:33.000
1566P	Whole blood cell testing (WBC)	Basophil count	0.05	10^9/L		0.00-0.06	2017-04-12 01:48:00.000	2017-04-13 01:57:08.000
1566P	Whole blood cell testing (WBC)	Basophil count	0.07	10^9/L	H	0.00-0.06	2017-04-12 01:48:00.000	2017-04-13 08:29:15.000
1566P	Whole blood cell testing (WBC)	Basophils	0.1	%		0-1	2017-04-12 01:48:00.000	2017-04-12 21:41:33.000
1566P	Whole blood cell testing (WBC)	Basophils	0.1	%		0-1	2017-04-12 01:48:00.000	2017-04-13 01:57:08.000
1566P	Whole blood cell testing (WBC)	Basophils	0.2	%		0-1	2017-04-12 01:48:00.000	2017-04-13 08:29:15.000
1566P	Whole blood cell testing (WBC)	Eosinophil	0	%	L	0.5-8	2017-04-12 01:48:00.000	2017-04-12 21:41:33.000
1566P	Whole blood cell testing (WBC)	Eosinophil	0	%	L	0.5-8	2017-04-12 01:48:00.000	2017-04-13 01:57:08.000
1566P	Whole blood cell testing (WBC)	Eosinophil	0	%	L	0.5-8	2017-04-12 01:48:00.000	2017-04-13 08:29:15.000
1566P	Whole blood cell testing (WBC)	Eosnophils count	0	10^9/L	L	0.02-0.52	2017-04-12 01:48:00.000	2017-04-12 21:41:33.000
1566P	Whole blood cell testing (WBC)	Eosnophils count	0.01	10^9/L	L	0.02-0.52	2017-04-12 01:48:00.000	2017-04-13 01:57:08.000
1566P	Whole blood cell testing (WBC)	Eosnophils count	0.01	10^9/L	L	0.02-0.52	2017-04-12 01:48:00.000	2017-04-13 08:29:15.000
1566P	Whole blood cell testing (WBC)	Erythrocyte distribution width standard deviation (RDW-SD)	62.1	fL			2017-04-12 01:48:00.000	2017-04-12 21:41:33.000
1566P	Whole blood cell testing (WBC)	Erythrocyte distribution width standard deviation (RDW-SD)	63.5	fL			2017-04-12 01:48:00.000	2017-04-13 01:57:08.000
1566P	Whole blood cell testing (WBC)	Erythrocyte distribution width standard deviation (RDW-SD)	62.4				2017-04-12 01:48:00.000	2017-04-13 08:29:15.000
1566P	Whole blood cell testing (WBC)	Hemoglobin (HGB)	56	g/L	LL	130.00-175.00	2017-04-12 01:48:00.000	2017-04-12 21:41:33.000
1566P	Whole blood cell testing (WBC)	Hemoglobin (HGB)	58	g/L	LL	130.00-175.00	2017-04-12 01:48:00.000	2017-04-13 01:57:08.000
1566P	Whole blood cell testing (WBC)	Hemoglobin (HGB)	57	g/L	LL	130.00-175.00	2017-04-12 01:48:00.000	2017-04-13 08:29:15.000
1566P	Whole blood cell testing (WBC)	Leukocyte count	36.95	10^9/L	H	3.5-9.50	2017-04-12 01:48:00.000	2017-04-12 21:41:33.000
1566P	Whole blood cell testing (WBC)	Leukocyte count	44.21	10^9/L	HH	3.5-9.50	2017-04-12 01:48:00.000	2017-04-13 01:57:08.000
1566P	Whole blood cell testing (WBC)	Leukocyte count	37.39	10^9/L	H	3.5-9.50	2017-04-12 01:48:00.000	2017-04-13 08:29:15.000
1566P	Whole blood cell testing (WBC)	Lymphocyte count	3.45	10^9/L	H	1.10-3.20	2017-04-12 01:48:00.000	2017-04-12 21:41:33.000
1566P	Whole blood cell testing (WBC)	Lymphocyte count	3.74	10^9/L	H	1.10-3.20	2017-04-12 01:48:00.000	2017-04-13 01:57:08.000
1566P	Whole blood cell testing (WBC)	Lymphocyte count	3.1	10^9/L		1.10-3.20	2017-04-12 01:48:00.000	2017-04-13 08:29:15.000
1566P	Whole blood cell testing (WBC)	Lymphocyte ratio	9.3	%	L	20-50	2017-04-12 01:48:00.000	2017-04-12 21:41:33.000
1566P	Whole blood cell testing (WBC)	Lymphocyte ratio	8.5	%	L	20-50	2017-04-12 01:48:00.000	2017-04-13 01:57:08.000
1566P	Whole blood cell testing (WBC)	Lymphocyte ratio	8.3	%	L	20-50	2017-04-12 01:48:00.000	2017-04-13 08:29:15.000
1566P	Whole blood cell testing (WBC)	Mean count of hemoglobin(MCH)	26.7	pg	L	27.00-34.00	2017-04-12 01:48:00.000	2017-04-12 21:41:33.000
1566P	Whole blood cell testing (WBC)	Mean count of hemoglobin(MCH)	27.5	pg		27.00-34.00	2017-04-12 01:48:00.000	2017-04-13 01:57:08.000
1566P	Whole blood cell testing (WBC)	Mean count of hemoglobin(MCH)	27.4	pg		27.00-34.00	2017-04-12 01:48:00.000	2017-04-13 08:29:15.000
1566P	Whole blood cell testing (WBC)	Mean hemoglobin concentration (MCHC)	329	g/L		316-354	2017-04-12 01:48:00.000	2017-04-12 21:41:33.000
1566P	Whole blood cell testing (WBC)	Mean hemoglobin concentration (MCHC)	335	g/L		316-354	2017-04-12 01:48:00.000	2017-04-13 01:57:08.000
1566P	Whole blood cell testing (WBC)	Mean hemoglobin concentration (MCHC)	343	g/L		316-354	2017-04-12 01:48:00.000	2017-04-13 08:29:15.000
1566P	Whole blood cell testing (WBC)	Monocyte count	2.22	10^9/L	H	0.10-0.60	2017-04-12 01:48:00.000	2017-04-12 21:41:33.000
1566P	Whole blood cell testing (WBC)	Monocyte count	2.67	10^9/L	H	0.10-0.60	2017-04-12 01:48:00.000	2017-04-13 01:57:08.000
1566P	Whole blood cell testing (WBC)	Monocyte count	2.91	10^9/L	H	0.10-0.60	2017-04-12 01:48:00.000	2017-04-13 08:29:15.000
1566P	Whole blood cell testing (WBC)	Mononuclear cells ratio	6	%		3-10	2017-04-12 01:48:00.000	2017-04-13 01:57:08.000
1566P	Whole blood cell testing (WBC)	Mononuclear cells ratio	7.8	%		3-10	2017-04-12 01:48:00.000	2017-04-13 08:29:15.000
1566P	Whole blood cell testing (WBC)	Mononuclear cells ratio	6	%		3-10	2017-04-12 01:48:00.000	2017-04-12 21:41:33.000
1566P	Whole blood cell testing (WBC)	Neutrophil count	31.24	10^9/L	H	1.80-6.30	2017-04-12 01:48:00.000	2017-04-12 21:41:33.000
1566P	Whole blood cell testing (WBC)	Neutrophil count	37.74	10^9/L	H	1.80-6.30	2017-04-12 01:48:00.000	2017-04-13 01:57:08.000
1566P	Whole blood cell testing (WBC)	Neutrophil count	31.3	10^9/L	H	1.80-6.30	2017-04-12 01:48:00.000	2017-04-13 08:29:15.000
1566P	Whole blood cell testing (WBC)	Neutrophil ratio	84.6	%	H	40-75	2017-04-12 01:48:00.000	2017-04-12 21:41:33.000
1566P	Whole blood cell testing (WBC)	Neutrophil ratio	85.4	%	H	40-75	2017-04-12 01:48:00.000	2017-04-13 01:57:08.000
1566P	Whole blood cell testing (WBC)	Neutrophil ratio	83.7	%	H	40-75	2017-04-12 01:48:00.000	2017-04-13 08:29:15.000
1566P	Whole blood cell testing (WBC)	Nucleated red blood cell percentage	4.8	/100WBC			2017-04-12 01:48:00.000	2017-04-12 21:41:33.000
1566P	Whole blood cell testing (WBC)	Nucleated red blood cell percentage	3.8	/100WBC			2017-04-12 01:48:00.000	2017-04-13 01:57:08.000
1566P	Whole blood cell testing (WBC)	Nucleated red blood cell percentage	6.7	/100WBC			2017-04-12 01:48:00.000	2017-04-13 08:29:15.000
1566P	Whole blood cell testing (WBC)	Nucleated red blood cell: absolute value	1.78				2017-04-12 01:48:00.000	2017-04-12 21:41:33.000
1566P	Whole blood cell testing (WBC)	Nucleated red blood cell: absolute value	1.67				2017-04-12 01:48:00.000	2017-04-13 01:57:08.000
1566P	Whole blood cell testing (WBC)	Nucleated red blood cell: absolute value	2.5				2017-04-12 01:48:00.000	2017-04-13 08:29:15.000
1566P	Whole blood cell testing (WBC)	Platelet (PLT)	92	10^9/L	L	125-350	2017-04-12 01:48:00.000	2017-04-12 21:41:33.000
1566P	Whole blood cell testing (WBC)	Platelet (PLT)	91	10^9/L	L	125-350	2017-04-12 01:48:00.000	2017-04-13 01:57:08.000
1566P	Whole blood cell testing (WBC)	Platelet (PLT)	91	10^9/L	L	125-350	2017-04-12 01:48:00.000	2017-04-13 08:29:15.000
1566P	Whole blood cell testing (WBC)	Red blood cell count	2.1	10^12/L	L	4.3-5.8	2017-04-12 01:48:00.000	2017-04-12 21:41:33.000
1566P	Whole blood cell testing (WBC)	Red blood cell count	2.11	10^12/L	L	4.3-5.8	2017-04-12 01:48:00.000	2017-04-13 01:57:08.000
1566P	Whole blood cell testing (WBC)	Red blood cell count	2.08	10^12/L	L	4.3-5.8	2017-04-12 01:48:00.000	2017-04-13 08:29:15.000
1566P	Whole blood cell testing (WBC)	Red blood cell distribution width variation coefficient (RDW-CV)	25	%	H	0.00-15.00	2017-04-12 01:48:00.000	2017-04-12 21:41:33.000
1566P	Whole blood cell testing (WBC)	Red blood cell distribution width variation coefficient (RDW-CV)	25.2	%	H	0.00-15.00	2017-04-12 01:48:00.000	2017-04-13 01:57:08.000
1566P	Whole blood cell testing (WBC)	Red blood cell distribution width variation coefficient (RDW-CV)	25.3	%	H	0.00-15.00	2017-04-12 01:48:00.000	2017-04-13 08:29:15.000
1566P	Renal function	Osmolality (OS)	326.74	mOSM/L		0.01-350	2017-04-12 01:48:00.000	2017-04-12 20:29:18.000
1566P	Renal function	Osmotic pressure	302.95	mOSM/L		0.01-350	2017-04-12 01:48:00.000	2017-04-12 22:34:02.000
1566P	Renal function	Osmotic pressure	290.51	mOSM/L		0.01-350	2017-04-12 01:48:00.000	2017-04-13 01:58:50.000
1566P	Renal function	Urea	38.4	mmol/l	HH	2.9-8.2	2017-04-12 01:48:00.000	2017-04-12 22:34:02.000
1566P	Renal function	Urea	53.2	mmol/l	HH	2.9-8.2	2017-04-12 01:48:00.000	2017-04-12 20:29:18.000
1566P	Renal function	Urea	34.5	mmol/L	HH	2.9-8.2	2017-04-12 01:48:00.000	2017-04-13 01:58:50.000
1566P	Renal function	Urea:CR	0.11			0.01-10	2017-04-12 01:48:00.000	2017-04-12 22:34:02.000
1566P	Renal function	Urea:CR	0.11			0.01-10	2017-04-12 01:48:00.000	2017-04-12 20:29:18.000
1566P	Renal function	Urea:CR	0.1			0.01-10	2017-04-12 01:48:00.000	2017-04-13 01:58:50.000
1566P	Procalcitonin (PCT)	Procalcitonin (PCT)	2	ng/ml	H	0.000-0.050	2017-04-11 17:18:00.000	2017-04-11 20:24:35.000
1566P	Plasma lactate testing	Plasma lactate	7	mmol/L	H	0.5-2.2	2017-04-12 01:48:00.000	2017-04-12 22:49:31.000
1566P	Plasma lactate testing	Plasma lactate	4.6	mmol/L	H	0.5-2.2	2017-04-12 01:48:00.000	2017-04-13 01:58:02.000
1566P	Plasma ammonia testing	Plasma ammonia	32	umol/L		18-72	2017-04-12 01:48:00.000	2017-04-12 23:25:10.000
1566P	Plasma ammonia testing	Plasma ammonia	30	umol/L		18-72	2017-04-12 01:48:00.000	2017-04-13 01:57:55.000
1566P	NT-BNP	NT-BNP	830	pg/ml	H	0-125	2017-04-11 17:18:00.000	2017-04-11 20:24:35.000
1566P	HEV	HEV-Ab IgG	Negative(-)			Negative(-)	2017-04-11 17:18:00.000	2017-04-13 10:29:46.000
1566P	HEV	HEV-Ab IgM	Negative(-)			Negative(-)	2017-04-11 17:18:00.000	2017-04-13 10:29:46.000
1566P	HDV	HDV-Ab IgG	Negative(-)			Negative(-)	2017-04-11 17:18:00.000	2017-04-12 11:19:54.000
1566P	HDV	HDV-Ab IgM	Negative(-)			Negative(-)	2017-04-11 17:18:00.000	2017-04-12 11:19:54.000
1566P	HDV	HDV-Ag	Negative(-)			Negative(-)	2017-04-11 17:18:00.000	2017-04-12 11:19:54.000
1566P	HCV	Anti-HCV(HCV)	Negative(-)			Negative(-)	2017-04-11 17:18:00.000	2017-04-12 11:19:54.000
1566P	HBV	HBc antibody (HbcAb)	4.64	S/CO	H	0-1	2017-04-11 17:18:00.000	2017-04-12 08:07:34.000
1566P	HBV	Hbe antibody (HbeAb)	0.89	s/co	L	1-999	2017-04-11 17:18:00.000	2017-04-12 08:07:34.000
1566P	HBV	Hepatitis B surface antibody (HbsAb)	707.98	mIU/ml	H	0-10	2017-04-11 17:18:00.000	2017-04-12 08:07:34.000
1566P	HBV	Hepatitis B surface antigen (HbsAg)	0.02	IU/ml		0-0.05	2017-04-11 17:18:00.000	2017-04-12 08:07:34.000
1566P	HBV	Hepatitis B virus e antigen (HbeAg)	0.24	s/co		0-1	2017-04-11 17:18:00.000	2017-04-12 08:07:34.000
1566P	HAV	HAV-Ab IgM	Negative(-)			Negative(-)	2017-04-11 17:18:00.000	2017-04-13 10:29:46.000
1566P	Glucose	Glucose (GLU)	13.72	mmol/L	H	3.9-6.1	2017-04-12 01:48:00.000	2017-04-12 20:29:18.000
1566P	Glucose	Glucose (GLU)	14.78	mmol/L	H	3.9-6.1	2017-04-12 01:48:00.000	2017-04-12 22:34:02.000
1566P	Glucose	Glucose (GLU)	16.13	mmol/L	H	3.9-6.1	2017-04-12 01:48:00.000	2017-04-13 01:58:50.000
1566P	General bacterial smear	Leukocyte	>25				2017-04-11 17:18:00.000	2017-04-13 08:43:04.000
1566P	General bacterial smear	Pathogen microscopic examination	Gram-negative bacilli				2017-04-11 17:18:00.000	2017-04-13 08:43:04.000
1566P	General bacterial smear	Squamous cells	<10				2017-04-11 17:18:00.000	2017-04-13 08:43:04.000
1566P	Galactomannan detection (GM)	Galactomannan (GM)	0.27			0-0.5	2017-04-11 17:18:00.000	2017-04-17 15:25:30.000
1566P	Fungal D-glucan detection	Fungus (1-3)-β-D glucan (G test)	223.1	pg/ml	H	0.00~60.00: Negative; 60~100: Neutral; >100: Positive	2017-04-11 17:18:00.000	2017-04-12 11:47:22.000
1566P	cTnI	hs-cTnI	0.06	ug/L	H	0-0.01	2017-04-11 17:18:00.000	2017-04-11 20:24:35.000
1566P	Blood routine test	Alkaline phosphatase (HCT)	15.2		LL	40-50	2017-04-11 17:18:00.000	2017-04-11 19:29:02.000
1566P	Blood routine test	Average red blood cell volume (MCV)	83.9	fL		82.00-100	2017-04-11 17:18:00.000	2017-04-11 19:29:02.000
1566P	Blood routine test	Basophil count	0.06	10^9/L		0.00-0.06	2017-04-11 17:18:00.000	2017-04-11 19:29:02.000
1566P	Blood routine test	Basophils	0.2	%		0-1	2017-04-11 17:18:00.000	2017-04-11 19:29:02.000
1566P	Blood routine test	C-reactive protein (CRP) is excluded	30.58	mg/L	H	0-8	2017-04-11 17:18:00.000	2017-04-11 19:29:02.000
1566P	Blood routine test	Eosinophil	0.1	%	L	0.5-8	2017-04-11 17:18:00.000	2017-04-11 19:29:02.000
1566P	Blood routine test	Eosnophils count	0.03	10^9/L		0.02-0.52	2017-04-11 17:18:00.000	2017-04-11 19:29:02.000
1566P	Blood routine test	Erythrocyte distribution width standard deviation (RDW-SD)	53.3				2017-04-11 17:18:00.000	2017-04-11 19:29:02.000
1566P	Blood routine test	Hemoglobin (HGB)	53	g/L	LL	130.00-175.00	2017-04-11 17:18:00.000	2017-04-11 19:29:02.000
1566P	Blood routine test	Large platelet ratio (P-LCR)	45.1				2017-04-11 17:18:00.000	2017-04-11 19:29:02.000
1566P	Blood routine test	Leukocyte count	31.67	10^9/L	H	3.5-9.50	2017-04-11 17:18:00.000	2017-04-11 19:29:02.000
1566P	Blood routine test	Lymphocyte count	2.06	10^9/L		1.10-3.20	2017-04-11 17:18:00.000	2017-04-11 19:29:02.000
1566P	Blood routine test	Lymphocyte ratio	6.5	%	L	20-50	2017-04-11 17:18:00.000	2017-04-11 19:29:02.000
1566P	Blood routine test	Mean count of hemoglobin(MCH)	29.5	pg		27.00-34.00	2017-04-11 17:18:00.000	2017-04-11 19:29:02.000
1566P	Blood routine test	Mean hemoglobin concentration (MCHC)	352	g/L		316-354	2017-04-11 17:18:00.000	2017-04-11 19:29:02.000
1566P	Blood routine test	Mean platet volume (MPV)	12	fL	H	7.8-11	2017-04-11 17:18:00.000	2017-04-11 19:29:02.000
1566P	Blood routine test	Monocyte count	2.31	10^9/L	H	0.10-0.60	2017-04-11 17:18:00.000	2017-04-11 19:29:02.000
1566P	Blood routine test	Mononuclear cells ratio	7.3	%		3-10	2017-04-11 17:18:00.000	2017-04-11 19:29:02.000
1566P	Blood routine test	Neutrophil count	27.21	10^9/L	H	1.80-6.30	2017-04-11 17:18:00.000	2017-04-11 19:29:02.000
1566P	Blood routine test	Neutrophil ratio	85.9	%	H	40-75	2017-04-11 17:18:00.000	2017-04-11 19:29:02.000
1566P	Blood routine test	Nucleated red blood cell percentage	1.03	/100WBC			2017-04-11 17:18:00.000	2017-04-11 19:29:02.000
1566P	Blood routine test	Nucleated red blood cell: absolute value	0.16				2017-04-11 17:18:00.000	2017-04-11 19:29:02.000
1566P	Blood routine test	Platelet (PLT)	43	10^9/L	L	125-350	2017-04-11 17:18:00.000	2017-04-11 19:29:02.000
1566P	Blood routine test	Platelet distribution width (PDW)	17.5	%	H	14.75-17.25	2017-04-11 17:18:00.000	2017-04-11 19:29:02.000
1566P	Blood routine test	Red blood cell count	1.81	10^12/L	L	4.3-5.8	2017-04-11 17:18:00.000	2017-04-11 19:29:02.000
1566P	Blood routine test	Red blood cell distribution width variation coefficient (RDW-CV)	17.9	%	H	0.00-15.00	2017-04-11 17:18:00.000	2017-04-11 19:29:02.000
1566P	Blood routine test	Thrombocytocrit	0.05	%	L	0.115-0.285	2017-04-11 17:18:00.000	2017-04-11 19:29:02.000
1566P	Blood group monospecific antibody screening	ABO blood grouping	A				2017-04-11 17:18:00.000	2017-04-11 22:18:41.000
1566P	Blood group monospecific antibody screening	RBC antibody screening	Negative				2017-04-11 17:18:00.000	2017-04-11 22:18:41.000
1566P	Blood group monospecific antibody screening	RhD blood grouping	Positive		Positive		2017-04-11 17:18:00.000	2017-04-11 22:18:41.000
1566P	Blood electrolyte test	Anion gap (AG)	30.2	mmol/L	H	7.5-16	2017-04-12 01:48:00.000	2017-04-12 22:34:02.000
1566P	Blood electrolyte test	Anion gap (AG)	40.5	mmol/L	H	7.5-16	2017-04-12 01:48:00.000	2017-04-12 20:29:18.000
1566P	Blood electrolyte test	Anion gap (AG)	25.4	mmol/L	H	7.5-16	2017-04-12 01:48:00.000	2017-04-13 01:58:50.000
1566P	Blood electrolyte test	Bicarbonate	21	mmol/L		21-29	2017-04-12 01:48:00.000	2017-04-12 22:34:02.000
1566P	Blood electrolyte test	Bicarbonate	21	mmol/L		21-29	2017-04-12 01:48:00.000	2017-04-12 20:29:18.000
1566P	Blood electrolyte test	Bicarbonate	20	mmol/L	L	21-29	2017-04-12 01:48:00.000	2017-04-13 01:58:50.000
1566P	Blood electrolyte test	Calcium (Ca)	2.12	mmol/L		2.01-2.6	2017-04-12 01:48:00.000	2017-04-12 20:29:18.000
1566P	Blood electrolyte test	Calcium (Ca)	1.99	mmol/L	L	2.01-2.6	2017-04-12 01:48:00.000	2017-04-12 22:34:02.000
1566P	Blood electrolyte test	Calcium (Ca)	2.27	mmol/L		2.01-2.6	2017-04-12 01:48:00.000	2017-04-13 01:58:50.000
1566P	Blood electrolyte test	Chlorine (Cl)	103	mmol/L		96-108	2017-04-12 01:48:00.000	2017-04-12 20:29:18.000
1566P	Blood electrolyte test	Chlorine (Cl)	103	mmol/L		96-108	2017-04-12 01:48:00.000	2017-04-12 22:34:02.000
1566P	Blood electrolyte test	Chlorine (Cl)	103	mmol/L		96-108	2017-04-12 01:48:00.000	2017-04-13 01:58:50.000
1566P	Blood electrolyte test	eGFR estimated value 1	14.69	ml/min	L	>90	2017-04-12 01:48:00.000	2017-04-12 20:29:18.000
1566P	Blood electrolyte test	eGFR estimated value 1	21.68	ml/min	L	>90	2017-04-12 01:48:00.000	2017-04-12 22:34:02.000
1566P	Blood electrolyte test	eGFR estimated value 1	22.43	ml/min	L	>90	2017-04-12 01:48:00.000	2017-04-13 01:58:50.000
1566P	Blood electrolyte test	Magnesium (Mg)	1.05	mmol/L		0.6-1.19	2017-04-12 01:48:00.000	2017-04-12 22:34:02.000
1566P	Blood electrolyte test	Magnesium (Mg)	1.03	mmol/L		0.6-1.19	2017-04-12 01:48:00.000	2017-04-12 20:29:18.000
1566P	Blood electrolyte test	Magnesium (Mg)	1.09	mmol/L		0.6-1.19	2017-04-12 01:48:00.000	2017-04-13 01:58:50.000
1566P	Blood electrolyte test	Phosphorus (P)	2.5	mmol/L	H	0.8-1.62	2017-04-12 01:48:00.000	2017-04-12 20:29:18.000
1566P	Blood electrolyte test	Phosphorus (P)	1.53	mmol/L		0.8-1.62	2017-04-12 01:48:00.000	2017-04-12 22:34:02.000
1566P	Blood electrolyte test	Phosphorus (P)	1.49	mmol/L		0.8-1.62	2017-04-12 01:48:00.000	2017-04-13 01:58:50.000
1566P	Blood electrolyte test	Potassium (K)	4.46	mmol/L		3.5-5.3	2017-04-12 01:48:00.000	2017-04-12 20:29:18.000
1566P	Blood electrolyte test	Potassium (K)	4.15	mmol/L		3.5-5.3	2017-04-12 01:48:00.000	2017-04-12 22:34:02.000
1566P	Blood electrolyte test	Potassium (K)	4.44	mmol/L		3.5-5.3	2017-04-12 01:48:00.000	2017-04-13 01:58:50.000
1566P	Blood electrolyte test	Serum creatinine (Scr)	344	umol/L	H	57-97	2017-04-12 01:48:00.000	2017-04-12 22:34:02.000
1566P	Blood electrolyte test	Serum creatinine (Scr)	482	umol/L	H	57-97	2017-04-12 01:48:00.000	2017-04-12 20:29:18.000
1566P	Blood electrolyte test	Serum creatinine (Scr)	334	umol/L	H	57-97	2017-04-12 01:48:00.000	2017-04-13 01:58:50.000
1566P	Blood electrolyte test	Sodium (Na)	160	mmol/L	H	137-147	2017-04-12 01:48:00.000	2017-04-12 20:29:18.000
1566P	Blood electrolyte test	Sodium (Na)	150	mmol/L	H	137-147	2017-04-12 01:48:00.000	2017-04-12 22:34:02.000
1566P	Blood electrolyte test	Sodium (Na)	144	mmol/L		137-147	2017-04-12 01:48:00.000	2017-04-13 01:58:50.000
1566P	Blood clotting	Antithrombin Ⅲ (AT Ⅲ)	22.2	%	L	75-125	2017-04-12 01:48:00.000	2017-04-12 19:52:32.000
1566P	Blood clotting	Antithrombin Ⅲ (AT Ⅲ)	24.1	%	L	75-125	2017-04-11 17:18:00.000	2017-04-11 19:55:00.000
1566P	Blood clotting	Antithrombin Ⅲ (AT Ⅲ)	19.8	%	L	75-125	2017-04-12 01:48:00.000	2017-04-12 22:08:35.000
1566P	Blood clotting	Antithrombin Ⅲ (AT Ⅲ)	18.3	%	L	75-125	2017-04-12 01:48:00.000	2017-04-13 02:08:12.000
1566P	Blood clotting	D-dimer (DD)	2.24	mg/L	H	0-0.55	2017-04-12 01:48:00.000	2017-04-12 19:52:32.000
1566P	Blood clotting	D-dimer (DD)	1.68	mg/L	H	0-0.55	2017-04-11 17:18:00.000	2017-04-11 19:55:00.000
1566P	Blood clotting	D-dimer (DD)	2.12	mg/L	H	0-0.55	2017-04-12 01:48:00.000	2017-04-12 22:08:35.000
1566P	Blood clotting	D-dimer (DD)	1.87	mg/L	H	0-0.55	2017-04-12 01:48:00.000	2017-04-13 02:08:12.000
1566P	Blood clotting	Fibrinogen (FIB)	1.89				2017-04-12 01:48:00.000	2017-04-12 19:52:32.000
1566P	Blood clotting	Fibrinogen (FIB)	1.64	g/L			2017-04-11 17:18:00.000	2017-04-11 19:55:00.000
1566P	Blood clotting	Fibrinogen (FIB)	1.97	g/L			2017-04-12 01:48:00.000	2017-04-12 22:08:35.000
1566P	Blood clotting	Fibrinogen (FIB)	2.12	g/L			2017-04-12 01:48:00.000	2017-04-13 02:08:12.000
1566P	Blood clotting	Fibrinogen and fibrin degradation products (FDPs)	6.96	ug/ml	H	0-5	2017-04-12 01:48:00.000	2017-04-12 19:52:32.000
1566P	Blood clotting	Fibrinogen and fibrin degradation products (FDPs)	4.01	ug/ml		0-5	2017-04-11 17:18:00.000	2017-04-11 19:55:00.000
1566P	Blood clotting	Fibrinogen and fibrin degradation products (FDPs)	6.49	ug/ml	H	0-5	2017-04-12 01:48:00.000	2017-04-12 22:08:35.000
1566P	Blood clotting	Fibrinogen and fibrin degradation products (FDPs)	6.73	ug/ml	H	0-5	2017-04-12 01:48:00.000	2017-04-13 02:08:12.000
1566P	Blood clotting	Partial thromboplastin time (PTT)	>180	Second	HH	26.0-40.0	2017-04-12 01:48:00.000	2017-04-12 19:52:32.000
1566P	Blood clotting	Partial thromboplastin time (PTT)	46.9	Second	H	26.0-40.0	2017-04-11 17:18:00.000	2017-04-11 19:55:00.000
1566P	Blood clotting	Partial thromboplastin time (PTT)	64.2	Second	H	26.0-40.0	2017-04-12 01:48:00.000	2017-04-12 22:08:35.000
1566P	Blood clotting	Partial thromboplastin time (PTT)	52.5	Second	H	26.0-40.0	2017-04-12 01:48:00.000	2017-04-13 02:08:12.000
1566P	Blood clotting	Prothrombin activity (PTA)	26	%	L	80-130	2017-04-12 01:48:00.000	2017-04-12 19:52:32.000
1566P	Blood clotting	Prothrombin activity (PTA)	27	%	L	80-130	2017-04-11 17:18:00.000	2017-04-11 19:55:00.000
1566P	Blood clotting	Prothrombin activity (PTA)	27	%	L	80-130	2017-04-12 01:48:00.000	2017-04-12 22:08:35.000
1566P	Blood clotting	Prothrombin activity (PTA)	28	%	L	80-130	2017-04-12 01:48:00.000	2017-04-13 02:08:12.000
1566P	Blood clotting	Prothrombin international ratio (PT-INR)	2.78		H	0.72-1.20	2017-04-12 01:48:00.000	2017-04-12 19:52:32.000
1566P	Blood clotting	Prothrombin international ratio (PT-INR)	2.7		H	0.72-1.20	2017-04-11 17:18:00.000	2017-04-11 19:55:00.000
1566P	Blood clotting	Prothrombin international ratio (PT-INR)	2.72		H	0.72-1.20	2017-04-12 01:48:00.000	2017-04-12 22:08:35.000
1566P	Blood clotting	Prothrombin international ratio (PT-INR)	2.63		H	0.72-1.20	2017-04-12 01:48:00.000	2017-04-13 02:08:12.000
1566P	Blood clotting	Prothrombin time (PT)	29.9	Second	H	11.0-14.5	2017-04-12 01:48:00.000	2017-04-12 19:52:32.000
1566P	Blood clotting	Prothrombin time (PT)	29.2	Second	H	11.0-14.5	2017-04-11 17:18:00.000	2017-04-11 19:55:00.000
1566P	Blood clotting	Prothrombin time (PT)	29.4	Second	H	11.0-14.5	2017-04-12 01:48:00.000	2017-04-12 22:08:35.000
1566P	Blood clotting	Prothrombin time (PT)	28.6	Second	H	11.0-14.5	2017-04-12 01:48:00.000	2017-04-13 02:08:12.000
1566P	Blood clotting	Thrombin time (TT)	>240	Second	H	14.0-21.0	2017-04-12 01:48:00.000	2017-04-12 19:52:32.000
1566P	Blood clotting	Thrombin time (TT)	21.8	Second	H	14.0-21.0	2017-04-11 17:18:00.000	2017-04-11 19:55:00.000
1566P	Blood clotting	Thrombin time (TT)	24.8	Second	H	14.0-21.0	2017-04-12 01:48:00.000	2017-04-12 22:08:35.000
1566P	Blood clotting	Thrombin time (TT)	19.6	Second		14.0-21.0	2017-04-12 01:48:00.000	2017-04-13 02:08:12.000
1566P	Blood biochemistry	Alanine aminotransfease (ALT)	90	U/L	H	9-50	2017-04-11 17:18:00.000	2017-04-11 20:20:01.000
1566P	Blood biochemistry	Albumin (ALB)	24	g/L	L	34-54	2017-04-11 17:18:00.000	2017-04-11 20:20:01.000
1566P	Blood biochemistry	ALB/GLO ratio	1.33			1.1-2.5	2017-04-11 17:18:00.000	2017-04-11 20:20:01.000
1566P	Blood biochemistry	Alkaline phosphatase (ALP)	140	U/L	H	45-125	2017-04-11 17:18:00.000	2017-04-11 20:20:01.000
1566P	Blood biochemistry	Amylase (AMY)	173	U/L	H	0-135	2017-04-11 17:18:00.000	2017-04-11 20:20:01.000
1566P	Blood biochemistry	Anion gap (AG)	21.7	mmol/l	H	7.5-16	2017-04-11 17:18:00.000	2017-04-11 20:20:01.000
1566P	Blood biochemistry	Apolipoprotein A1 (APO-A1)	0.2	g/L	L	1-1.65	2017-04-11 17:18:00.000	2017-04-11 20:20:01.000
1566P	Blood biochemistry	Apolipoprotein B (APO-B)	0.42	g/L	L	0.6-1.15	2017-04-11 17:18:00.000	2017-04-11 20:20:01.000
1566P	Blood biochemistry	Apolipoprotein B:A1 (APO-B:APO-A1)	2.1			0.01-20	2017-04-11 17:18:00.000	2017-04-11 20:20:01.000
1566P	Blood biochemistry	Aspartate aminotransferase (AST)	91	U/L	H	15-40	2017-04-11 17:18:00.000	2017-04-11 20:20:01.000
1566P	Blood biochemistry	AST/ALT ratio	1.01			0.01-5	2017-04-11 17:18:00.000	2017-04-11 20:20:01.000
1566P	Blood biochemistry	Bicarbonate	32	mmol/l	H	21-29	2017-04-11 17:18:00.000	2017-04-11 20:20:01.000
1566P	Blood biochemistry	Calcium (Ca)	2.5	mmol/l		2.01-2.6	2017-04-11 17:18:00.000	2017-04-11 20:20:01.000
1566P	Blood biochemistry	Chlorine (Cl)	96	mmol/l		96-108	2017-04-11 17:18:00.000	2017-04-11 20:20:01.000
1566P	Blood biochemistry	Cholinesterase (ChE)	3894	U/L	L	5000-13500	2017-04-11 17:18:00.000	2017-04-11 20:20:01.000
1566P	Blood biochemistry	Creatine kinase (CK)	31	U/L		26-174	2017-04-11 17:18:00.000	2017-04-11 20:20:01.000
1566P	Blood biochemistry	Creatine kinase isoenzyme (CK-MB)	31.6	U/L		0-35	2017-04-11 17:18:00.000	2017-04-11 20:20:01.000
1566P	Blood biochemistry	Cystatin C (CysC)	3.45	mg/L	H	0-1.06	2017-04-11 17:18:00.000	2017-04-11 20:20:01.000
1566P	Blood biochemistry	Direct Bilirubin (DBIL)	300.7	umol/L	H	0-8.6	2017-04-11 17:18:00.000	2017-04-11 20:20:01.000
1566P	Blood biochemistry	Direct bilirubin:total bilirubin (DBIL/TBIL)	0.63				2017-04-11 17:18:00.000	2017-04-11 20:20:01.000
1566P	Blood biochemistry	eGFR estimated value 1	30.35	ml/min	L	>90	2017-04-11 17:18:00.000	2017-04-11 20:20:01.000
1566P	Blood biochemistry	eGFR estimated value 2	27.58	ml/min	L	>90	2017-04-11 17:18:00.000	2017-04-11 20:20:01.000
1566P	Blood biochemistry	Globulin (GLO)	18	g/L	L	20-40	2017-04-11 17:18:00.000	2017-04-11 20:20:01.000
1566P	Blood biochemistry	Glucose (GLU)	29.39	mmol/L	HH	3.9-6.1	2017-04-11 17:18:00.000	2017-04-11 20:20:01.000
1566P	Blood biochemistry	High density lipoprotein (HDL-C)	0.11	mmol/l	L	0.91-2	2017-04-11 17:18:00.000	2017-04-11 20:20:01.000
1566P	Blood biochemistry	Hydroxybutyrate dehydrogenase (HBDH)	214	U/L	H	72-182	2017-04-11 17:18:00.000	2017-04-11 20:20:01.000
1566P	Blood biochemistry	Indirect Bilirubin (IBIL)	174.4	umol/L	H	0.5-20.0	2017-04-11 17:18:00.000	2017-04-11 20:20:01.000
1566P	Blood biochemistry	Iron (Fe)	9.1	umol/L	L	11-30	2017-04-11 17:18:00.000	2017-04-11 20:20:01.000
1566P	Blood biochemistry	Lactate dehydrogenase (LD or LDH)	312	U/L	H	109-245	2017-04-11 17:18:00.000	2017-04-11 20:20:01.000
1566P	Blood biochemistry	Lipase	235	u/L	H	0-60	2017-04-11 17:18:00.000	2017-04-11 20:20:01.000
1566P	Blood biochemistry	Low-density lipoprotein (LDL-C)	1	mmol/l		0-3.61	2017-04-11 17:18:00.000	2017-04-11 20:20:01.000
1566P	Blood biochemistry	Magnesium (Mg)	1.04	mmol/l		0.6-1.19	2017-04-11 17:18:00.000	2017-04-11 20:20:01.000
1566P	Blood biochemistry	Osmotic pressure	296.76	mOSM/L		0.01-350	2017-04-11 17:18:00.000	2017-04-11 20:20:01.000
1566P	Blood biochemistry	Phosphorus (P)	1.68	mmol/l	H	0.8-1.62	2017-04-11 17:18:00.000	2017-04-11 20:20:01.000
1566P	Blood biochemistry	Potassium (K)	3.74	mmol/l		3.5-5.3	2017-04-11 17:18:00.000	2017-04-11 20:20:01.000
1566P	Blood biochemistry	Prealbumin (PA)	99	mg/L	L	180-420	2017-04-11 17:18:00.000	2017-04-11 20:20:01.000
1566P	Blood biochemistry	Serum creatinine (Scr)	257	umol/L	H	57-97	2017-04-11 17:18:00.000	2017-04-11 20:20:01.000
1566P	Blood biochemistry	Sodium (Na)	146	mmol/l		137-147	2017-04-11 17:18:00.000	2017-04-11 20:20:01.000
1566P	Blood biochemistry	Total bile acid (TBA)	181.5	umol/L	H	0.2-14.0	2017-04-11 17:18:00.000	2017-04-11 20:20:01.000
1566P	Blood biochemistry	Total bilirubin (TBIL)	475.1	umol/L	H	3.0-25.0	2017-04-11 17:18:00.000	2017-04-11 20:20:01.000
1566P	Blood biochemistry	Total cholesterol (TCHO)	0.98	mmol/l	L	3.1-5.7	2017-04-11 17:18:00.000	2017-04-11 20:20:01.000
1566P	Blood biochemistry	Total protein (TP)	42	g/L	L	60-85	2017-04-11 17:18:00.000	2017-04-11 20:20:01.000
1566P	Blood biochemistry	Triglyceride (TG)	0.86	mmol/l		0.45-1.7	2017-04-11 17:18:00.000	2017-04-11 20:20:01.000
1566P	Blood biochemistry	Urea	38.5	mmol/l	HH	2.9-8.2	2017-04-11 17:18:00.000	2017-04-11 20:20:01.000
1566P	Blood biochemistry	Urea:CR	0.15			0.01-10	2017-04-11 17:18:00.000	2017-04-11 20:20:01.000
1566P	Blood biochemistry	Uric acid (UA)	525	umol/L	H	155-428	2017-04-11 17:18:00.000	2017-04-11 20:20:01.000
1566P	Blood biochemistry	α-L-fucosidase (AFU）	20	U/L		10-40	2017-04-11 17:18:00.000	2017-04-11 20:20:01.000
1566P	Blood biochemistry	γ-Glutamyltranspeptidase (γ-GT)	189	U/L	H	10-60	2017-04-11 17:18:00.000	2017-04-11 20:20:01.000

## Sheet: Body temperature
Date	Time point	Temperature(T)
2017-04-11	22	37.5℃
2017-04-12	6	38.3℃
2017-04-12	10	38.5℃
2017-04-12	2	38.0℃
2017-04-12	14	38.2℃
2017-04-11	18	36.5℃
2017-04-12	18	37.5℃
2017-04-13	6	36.8℃
2017-04-13	10	36.9℃
