# Supplementary material for: Molecular characterization of carbapenem-resistant Klebsiella pneumoniae isolates with focus on antimicrobial resistance
Source: BMC Genomics. 2019 Nov 7;20:822. doi: 10.1186/s12864-019-6225-9 (PMC6839148; doi:10.1186/s12864-019-6225-9)
Supplement: Supplementary file 1 — Additional file 1: Figure S1. Circle diagram of K. pneumoniae genome sequenced via Oxford Nanopore sequencing technology. Figure S2. Distribution of protein-coding genes predicted in 1567D strain. Figure S3. COG classification 1567D stain for the carbapenem-resistant K. pneumoniae. Figure S4. Distribution of K. pneumoniae genes annotated in GO term. Figure S5. Annotation of KEGG pathways in the carbapenem-resistant K. pneumoniae. Figure S6. Phylogenetic tree assessing the relatedness of the carbapenem-resistant K. pneumoniae strains in Fuzhou (purple) and in Hangzhou (green) to the reference genome database (blue). Table S1. Information of strains and patient diagnosis. Table S2. Phenotypes of 1566D, a.k.a., medical records of 1566P. Table S3. Phenotypes of 1567D, a.k.a., medical records of 1567P. Table S4. Phenotypes of 2035D, a.k.a., medical records of 2035P. Table S5. Phenotypes of 2036D, a.k.a., medical records of 2036P. Table S6. Phenotypes of 2037D, a.k.a., medical records of 2037P. Table S7. Phenotypes of 2038D, a.k.a., medical records of 2038P. Table S8. Phenotypes of 2039D, a.k.a., medical records of 2039P. Table S9. Illumina MiSeq sequencing yields. Table S10. Oxford Nanopore sequencing yields. Table S11. Detection and validation of SNPs in seven strains. Table S12. A total of 92 all-variation SNPs in seven strains. Red refers to 40 all-variation loci; Bold stands for 24 strain’s unique SNP loci. [file 12864_2019_6225_MOESM1_ESM.zip › Supp Table 3_1567P.xlsx]

## Sheet: Check reports
Patient ID	Test Items	Descriptions	Results	Units	Status	Range	Application Date	Report Date
1567P	Fungal smear	Fungus	Find fungal spores				2017-04-30 10:32:00.000	2017-05-07 11:19:08.000
1567P	HBV-DNA qPCR	HBV DNA	No viral nucleic acid was detected	IU/ml		0-500 IU/ml	2017-03-17 06:25:00.000	2017-03-17 10:45:24.000
1567P	Carcinoembryonic antigen	CEA	3.8	ng/mL		0-6.5	2017-03-15 12:53:00.000	2017-03-16 09:57:35.000
1567P	Alpha-fetoprotein Determination	AFP	1.7	ng/ml		1-10	2017-03-15 12:53:00.000	2017-03-16 09:57:35.000
1567P	Fungal D-glucan detection	Fungus (1-3)-β-D glucan (G test)	<10	pg/ml		0.00~60.00;60~100pg/ml is intermediary; Positive>100gp/ml	2017-05-02 05:59:00.000	2017-05-02 15:23:09.000
1567P	Galactomannan detection (GM)	Galactomannan (GM)	0.1			0-0.5	2017-05-02 05:59:00.000	2017-05-04 11:21:44.000
1567P	HCV	Anti-HCV(HCV)	Negative(-)			Negative(-)	2017-03-15 12:53:00.000	2017-03-17 11:21:04.000
1567P	Stool OB/Stool routine/fecal parasites	Feces color	Yellow				2017-03-15 16:35:00.000	2017-03-15 17:31:34.000
1567P	Stool OB/Stool routine/fecal parasites	Feces appearance	Soft				2017-03-15 16:35:00.000	2017-03-15 17:31:34.000
1567P	Stool OB/Stool routine/fecal parasites	Mucus	Negative(-)				2017-03-15 16:35:00.000	2017-03-15 17:31:34.000
1567P	Stool OB/Stool routine/fecal parasites	Pustule	Negative(-)				2017-03-15 16:35:00.000	2017-03-15 17:31:34.000
1567P	Stool OB/Stool routine/fecal parasites	RBC	Negative(-)				2017-03-15 16:35:00.000	2017-03-15 17:31:34.000
1567P	Stool OB/Stool routine/fecal parasites	WBC	Negative(-)				2017-03-15 16:35:00.000	2017-03-15 17:31:34.000
1567P	Stool OB/Stool routine/fecal parasites	Ascaris	Negative(-)				2017-03-15 16:35:00.000	2017-03-15 17:31:34.000
1567P	Stool OB/Stool routine/fecal parasites	Whipworm	Negative(-)				2017-03-15 16:35:00.000	2017-03-15 17:31:34.000
1567P	Stool OB/Stool routine/fecal parasites	Hookworm	Negative(-)				2017-03-15 16:35:00.000	2017-03-15 17:31:34.000
1567P	Stool OB/Stool routine/fecal parasites	Pinworm	Negative(-)				2017-03-15 16:35:00.000	2017-03-15 17:31:34.000
1567P	Stool OB/Stool routine/fecal parasites	Japonicum	Negative(-)				2017-03-15 16:35:00.000	2017-03-15 17:31:34.000
1567P	Stool OB/Stool routine/fecal parasites	Other	Negative(-)				2017-03-15 16:35:00.000	2017-03-15 17:31:34.000
1567P	Stool OB/Stool routine/fecal parasites	Occult blood (OB)	Negative(-)				2017-03-15 16:35:00.000	2017-03-15 17:31:34.000
1567P	Stool OB/Stool routine/fecal parasites	Blood	Negative(-)				2017-03-15 16:35:00.000	2017-03-15 17:31:34.000
1567P	Four electrolytes	Na	137	mmol/l		137-147	2017-04-26 15:24:00.000	2017-04-26 16:14:46.000
1567P	Four electrolytes	Ca	2.21	mmol/l		2.01-2.6	2017-04-26 15:24:00.000	2017-04-26 16:14:46.000
1567P	Four electrolytes	Cl	102	mmol/l		96-108	2017-04-26 15:24:00.000	2017-04-26 16:14:46.000
1567P	Four electrolytes	K	4.37	mmol/l		3.5-5.3	2017-04-26 15:24:00.000	2017-04-26 16:14:46.000
1567P	liver function	Total protein (TP)	62	g/L		60-85	2017-03-17 06:25:00.000	2017-03-17 09:01:20.000
1567P	liver function	Albumin (ALB)	30	g/L	L	34-54	2017-03-17 06:25:00.000	2017-03-17 09:01:20.000
1567P	liver function	GLB	32	g/L		20-40	2017-03-17 06:25:00.000	2017-03-17 09:01:20.000
1567P	liver function	A/G	0.94		L	1.1-2.5	2017-03-17 06:25:00.000	2017-03-17 09:01:20.000
1567P	liver function	Total bilirubin (TBIL)	208.8	umol/L	H	3.0-25.0	2017-03-17 06:25:00.000	2017-03-17 09:01:20.000
1567P	liver function	Direct Bilirubin (DBIL)	110.3	umol/L	H	0-8.6	2017-03-17 06:25:00.000	2017-03-17 09:01:20.000
1567P	liver function	Indirect Bilirubin (IBIL)	98.5	umol/L	H	0.5-20.0	2017-03-17 06:25:00.000	2017-03-17 09:01:20.000
1567P	liver function	DBIL/TBIL	0.53				2017-03-17 06:25:00.000	2017-03-17 09:01:20.000
1567P	liver function	Alanine aminotransfease (ALT)	36	U/L		7-40	2017-03-17 06:25:00.000	2017-03-17 09:01:20.000
1567P	liver function	Aspartate aminotransferase (AST)	78	U/L	H	13-35	2017-03-17 06:25:00.000	2017-03-17 09:01:20.000
1567P	liver function	AST/ALT	2.17			0.01-5	2017-03-17 06:25:00.000	2017-03-17 09:01:20.000
1567P	liver function	γ-GT	88	U/L	H	7-45	2017-03-17 06:25:00.000	2017-03-17 09:01:20.000
1567P	liver function	ALP	173	U/L	H	35-125	2017-03-17 06:25:00.000	2017-03-17 09:01:20.000
1567P	liver function	Cholinesterase (ChE)	2348	U/L	L	5000-13500	2017-03-17 06:25:00.000	2017-03-17 09:01:20.000
1567P	Four electrolytes	Ca	2.1	mmol/l		2.01-2.6	2017-03-17 06:25:00.000	2017-03-17 09:01:20.000
1567P	Four electrolytes	Cl	100	mmol/l		96-108	2017-03-17 06:25:00.000	2017-03-17 09:01:20.000
1567P	Four electrolytes	Na	134	mmol/l	L	137-147	2017-03-17 06:25:00.000	2017-03-17 09:01:20.000
1567P	Four electrolytes	K	3.71	mmol/l		3.5-5.3	2017-03-17 06:25:00.000	2017-03-17 09:01:20.000
1567P	liver function	Total protein (TP)	70	g/L		60-85	2017-03-23 06:17:00.000	2017-03-23 08:39:50.000
1567P	liver function	Albumin (ALB)	37	g/L		34-54	2017-03-23 06:17:00.000	2017-03-23 08:39:50.000
1567P	liver function	A/G	1.12			1.1-2.5	2017-03-23 06:17:00.000	2017-03-23 08:39:50.000
1567P	liver function	GLB	33	g/L		20-40	2017-03-23 06:17:00.000	2017-03-23 08:39:50.000
1567P	liver function	Total bilirubin (TBIL)	173.9	umol/L	H	3.0-25.0	2017-03-23 06:17:00.000	2017-03-23 08:39:50.000
1567P	liver function	Direct Bilirubin (DBIL)	58.5	umol/L	H	0-8.6	2017-03-23 06:17:00.000	2017-03-23 08:39:50.000
1567P	liver function	Indirect Bilirubin (IBIL)	115.4	umol/L	H	0.5-20.0	2017-03-23 06:17:00.000	2017-03-23 08:39:50.000
1567P	liver function	DBIL/TBIL	0.34				2017-03-23 06:17:00.000	2017-03-23 08:39:50.000
1567P	liver function	Alanine aminotransfease (ALT)	34	U/L		7-40	2017-03-23 06:17:00.000	2017-03-23 08:39:50.000
1567P	liver function	Aspartate aminotransferase (AST)	72	U/L	H	13-35	2017-03-23 06:17:00.000	2017-03-23 08:39:50.000
1567P	liver function	AST/ALT	2.12			0.01-5	2017-03-23 06:17:00.000	2017-03-23 08:39:50.000
1567P	liver function	γ-GT	135	U/L	H	7-45	2017-03-23 06:17:00.000	2017-03-23 08:39:50.000
1567P	liver function	ALP	261	U/L	H	35-125	2017-03-23 06:17:00.000	2017-03-23 08:39:50.000
1567P	liver function	Cholinesterase (ChE)	4578	U/L	L	5000-13500	2017-03-23 06:17:00.000	2017-03-23 08:39:50.000
1567P	Four electrolytes	K	4.16	mmol/l		3.5-5.3	2017-03-23 06:17:00.000	2017-03-23 08:39:50.000
1567P	Four electrolytes	Ca	2.21	mmol/l		2.01-2.6	2017-03-23 06:17:00.000	2017-03-23 08:39:50.000
1567P	Four electrolytes	Cl	102	mmol/l		96-108	2017-03-23 06:17:00.000	2017-03-23 08:39:50.000
1567P	Four electrolytes	Na	133	mmol/l	L	137-147	2017-03-23 06:17:00.000	2017-03-23 08:39:50.000
1567P	Four electrolytes/liver function /Renal function	Total protein (TP)	58	g/L	L	60-85	2017-05-06 06:18:00.000	2017-05-06 08:23:42.000
1567P	liver function	Albumin (ALB)	34	g/L		34-54	2017-05-06 06:18:00.000	2017-05-06 08:23:42.000
1567P	liver function	A/G	24	g/L		20-40	2017-05-06 06:18:00.000	2017-05-06 08:23:42.000
1567P	liver function	GLB	1.42			1.1-2.5	2017-05-06 06:18:00.000	2017-05-06 08:23:42.000
1567P	liver function	Total bilirubin (TBIL)	504	umol/L	H	3.0-25.0	2017-05-06 06:18:00.000	2017-05-06 08:23:42.000
1567P	liver function	Direct Bilirubin (DBIL)	257.5	umol/L	H	0-8.6	2017-05-06 06:18:00.000	2017-05-06 08:23:42.000
1567P	liver function	Indirect Bilirubin (IBIL)	246.5	umol/L	H	0.5-20.0	2017-05-06 06:18:00.000	2017-05-06 08:23:42.000
1567P	liver function	Cholinesterase (ChE)	4717	U/L	L	5000-13500	2017-05-06 06:18:00.000	2017-05-06 08:23:42.000
1567P	liver function	γ-GT	35	U/L		7-45	2017-05-06 06:18:00.000	2017-05-06 08:23:42.000
1567P	liver function	ALP	93	U/L		35-125	2017-05-06 06:18:00.000	2017-05-06 08:23:42.000
1567P	liver function	Aspartate aminotransferase (AST)	35	U/L		13-35	2017-05-06 06:18:00.000	2017-05-06 08:23:42.000
1567P	liver function	AST/ALT	2.06			0.01-5	2017-05-06 06:18:00.000	2017-05-06 08:23:42.000
1567P	liver function	DBIL/TBIL	0.51				2017-05-06 06:18:00.000	2017-05-06 08:23:42.000
1567P	liver function	Alanine aminotransfease (ALT)	17	U/L		7-40	2017-05-06 06:18:00.000	2017-05-06 08:23:42.000
1567P	Four electrolytes	Cl	96	mmol/l		96-108	2017-05-06 06:18:00.000	2017-05-06 08:23:42.000
1567P	Four electrolytes	Na	139	mmol/l		137-147	2017-05-06 06:18:00.000	2017-05-06 08:23:42.000
1567P	Four electrolytes	Ca	2.12	mmol/l		2.01-2.6	2017-05-06 06:18:00.000	2017-05-06 08:23:42.000
1567P	Four electrolytes	K	3.88	mmol/l		3.5-5.3	2017-05-06 06:18:00.000	2017-05-06 08:23:42.000
1567P	Renal function	Urea:CR	0.07			0.01-10	2017-05-06 06:18:00.000	2017-05-06 08:23:42.000
1567P	Renal function	Urea	3.6	mmol/l		2.9-8.2	2017-05-06 06:18:00.000	2017-05-06 08:23:42.000
1567P	liver function	Serum creatinine (Scr)	48	umol/L		41-98	2017-05-06 06:18:00.000	2017-05-06 08:23:42.000
1567P	Four electrolytes	eGFR estimated value 1	156.14	ml/min		>90	2017-05-06 06:18:00.000	2017-05-06 08:23:42.000
1567P	Four electrolytes	eGFR estimated value 1	142.37	ml/min		>90	2017-05-08 06:10:00.000	2017-05-08 08:35:34.000
1567P	Renal function	Urea	3.8	mmol/l		2.9-8.2	2017-05-08 06:10:00.000	2017-05-08 08:35:34.000
1567P	liver function	Serum creatinine (Scr)	52	umol/L		41-98	2017-05-08 06:10:00.000	2017-05-08 08:35:34.000
1567P	Renal function	Urea:CR	0.07			0.01-10	2017-05-08 06:10:00.000	2017-05-08 08:35:34.000
1567P	Four electrolytes	Cl	91	mmol/l	L	96-108	2017-05-08 06:10:00.000	2017-05-08 08:35:34.000
1567P	Four electrolytes	Ca	2.2	mmol/l		2.01-2.6	2017-05-08 06:10:00.000	2017-05-08 08:35:34.000
1567P	Four electrolytes	K	4.47	mmol/l		3.5-5.3	2017-05-08 06:10:00.000	2017-05-08 08:35:34.000
1567P	Four electrolytes	Na	132	mmol/l	L	137-147	2017-05-08 06:10:00.000	2017-05-08 08:35:34.000
1567P	liver function	Aspartate aminotransferase (AST)	81	U/L	H	13-35	2017-05-08 06:10:00.000	2017-05-08 08:35:34.000
1567P	liver function	Alanine aminotransfease (ALT)	36	U/L		7-40	2017-05-08 06:10:00.000	2017-05-08 08:35:34.000
1567P	liver function	AST/ALT	2.25			0.01-5	2017-05-08 06:10:00.000	2017-05-08 08:35:34.000
1567P	liver function	ALP	92	U/L		35-125	2017-05-08 06:10:00.000	2017-05-08 08:35:34.000
1567P	liver function	γ-GT	31	U/L		7-45	2017-05-08 06:10:00.000	2017-05-08 08:35:34.000
1567P	liver function	Cholinesterase (ChE)	5091	U/L		5000-13500	2017-05-08 06:10:00.000	2017-05-08 08:35:34.000
1567P	liver function	DBIL/TBIL	0.52				2017-05-08 06:10:00.000	2017-05-08 08:35:34.000
1567P	liver function	Indirect Bilirubin (IBIL)	288.9	umol/L	H	0.5-20.0	2017-05-08 06:10:00.000	2017-05-08 08:35:34.000
1567P	liver function	Direct Bilirubin DBIL	315.4	umol/L	H	0-8.6	2017-05-08 06:10:00.000	2017-05-08 08:35:34.000
1567P	liver function	Total bilirubin TBIL	604.3	umol/L	H	3.0-25.0	2017-05-08 06:10:00.000	2017-05-08 08:35:34.000
1567P	liver function	GLB	27	g/L		20-40	2017-05-08 06:10:00.000	2017-05-08 08:35:34.000
1567P	liver function	A/G	1.3			1.1-2.5	2017-05-08 06:10:00.000	2017-05-08 08:35:34.000
1567P	liver function	Total protein TP	62	g/L		60-85	2017-05-08 06:10:00.000	2017-05-08 08:35:34.000
1567P	liver function	Albumin (ALB)	35	g/L		34-54	2017-05-08 06:10:00.000	2017-05-08 08:35:34.000
1567P	Four electrolytes	eGFR estimated value 1	136.3	ml/min		>90	2017-03-15 12:53:00.000	2017-03-15 14:14:21.000
1567P	Four electrolytes	K	3.45	mmol/l	L	3.5-5.3	2017-03-15 12:53:00.000	2017-03-15 14:14:21.000
1567P	Four electrolytes	Na	134	mmol/l	L	137-147	2017-03-15 12:53:00.000	2017-03-15 14:14:21.000
1567P	Four electrolytes	Cl	104	mmol/l		96-108	2017-03-15 12:53:00.000	2017-03-15 14:14:21.000
1567P	Four electrolytes	Ca	2.02	mmol/l		2.01-2.6	2017-03-15 12:53:00.000	2017-03-15 14:14:21.000
1567P	Renal function	Urea	1.6	mmol/l	L	2.9-8.2	2017-03-15 12:53:00.000	2017-03-15 14:14:21.000
1567P	liver function	Serum creatinine (Scr)	54	umol/L		41-98	2017-03-15 12:53:00.000	2017-03-15 14:14:21.000
1567P	Renal function	Urea:CR	0.03			0.01-10	2017-03-15 12:53:00.000	2017-03-15 14:14:21.000
1567P	Four electrolytes	eGFR estimated value 1	145.59	ml/min		>90	2017-04-12 18:07:00.000	2017-04-12 19:18:36.000
1567P	Renal function	Urea:CR	0.06			0.01-10	2017-04-12 18:07:00.000	2017-04-12 19:18:36.000
1567P	liver function	Serum creatinine (Scr)	51	umol/L		41-98	2017-04-12 18:07:00.000	2017-04-12 19:18:36.000
1567P	Renal function	Urea	3.2	mmol/l		2.9-8.2	2017-04-12 18:07:00.000	2017-04-12 19:18:36.000
1567P	Four electrolytes	K	4.33	mmol/l		3.5-5.3	2017-04-12 18:07:00.000	2017-04-12 19:18:36.000
1567P	Four electrolytes	Cl	107	mmol/l		96-108	2017-04-12 18:07:00.000	2017-04-12 19:18:36.000
1567P	Four electrolytes	Ca	2.39	mmol/l		2.01-2.6	2017-04-12 18:07:00.000	2017-04-12 19:18:36.000
1567P	Four electrolytes	Na	137	mmol/l		137-147	2017-04-12 18:07:00.000	2017-04-12 19:18:36.000
1567P	liver function	Total protein (TP)	62	g/L		60-85	2017-05-10 05:57:00.000	2017-05-10 08:56:57.000
1567P	liver function	Albumin (ALB)	34	g/L		34-54	2017-05-10 05:57:00.000	2017-05-10 08:56:57.000
1567P	liver function	GLB	28	g/L		20-40	2017-05-10 05:57:00.000	2017-05-10 08:56:57.000
1567P	liver function	A/G	1.21			1.1-2.5	2017-05-10 05:57:00.000	2017-05-10 08:56:57.000
1567P	liver function	Total bilirubin (TBIL)	614.1	umol/L	H	3.0-25.0	2017-05-10 05:57:00.000	2017-05-10 08:56:57.000
1567P	liver function	Direct Bilirubin (DBIL)	333.4	umol/L	H	0-8.6	2017-05-10 05:57:00.000	2017-05-10 08:56:57.000
1567P	liver function	Indirect Bilirubin (IBIL)	280.7	umol/L	H	0.5-20.0	2017-05-10 05:57:00.000	2017-05-10 08:56:57.000
1567P	liver function	DBIL/TBIL	0.54				2017-05-10 05:57:00.000	2017-05-10 08:56:57.000
1567P	liver function	Total bile acid TBA	124	umol/L	H	0.2-14.0	2017-05-10 05:57:00.000	2017-05-10 08:56:57.000
1567P	liver function	CK	18	U/L	L	26-174	2017-05-10 05:57:00.000	2017-05-10 08:56:57.000
1567P	liver function	ALP	103	U/L		35-125	2017-05-10 05:57:00.000	2017-05-10 08:56:57.000
1567P	liver function	Cholinesterase (ChE)	5281	U/L		5000-13500	2017-05-10 05:57:00.000	2017-05-10 08:56:57.000
1567P	liver function	AST/ALT	2.4			0.01-5	2017-05-10 05:57:00.000	2017-05-10 08:56:57.000
1567P	liver function	γ-GT	31	U/L		7-45	2017-05-10 05:57:00.000	2017-05-10 08:56:57.000
1567P	liver function	Alanine aminotransfease (ALT)	65	U/L	H	7-40	2017-05-10 05:57:00.000	2017-05-10 08:56:57.000
1567P	liver function	Aspartate aminotransferase (AST)	156	U/L	H	13-35	2017-05-10 05:57:00.000	2017-05-10 08:56:57.000
1567P	Four electrolytes	Na	125	mmol/l	L	137-147	2017-05-10 05:57:00.000	2017-05-10 08:56:57.000
1567P	Four electrolytes	Ca	2.13	mmol/l		2.01-2.6	2017-05-10 05:57:00.000	2017-05-10 08:56:57.000
1567P	Four electrolytes	Cl	90	mmol/l	L	96-108	2017-05-10 05:57:00.000	2017-05-10 08:56:57.000
1567P	Four electrolytes	K	4.78	mmol/l		3.5-5.3	2017-05-10 05:57:00.000	2017-05-10 08:56:57.000
1567P	liver function	LD or LDH	192	U/L		109-245	2017-05-10 05:57:00.000	2017-05-10 08:56:57.000
1567P	liver function	Urea:CR	0.08			0.01-10	2017-05-10 05:57:00.000	2017-05-10 08:56:57.000
1567P	liver function	Serum creatinine (Scr)	51	umol/L		41-98	2017-05-10 05:57:00.000	2017-05-10 08:56:57.000
1567P	Renal function	Urea	4.3	mmol/l		2.9-8.2	2017-05-10 05:57:00.000	2017-05-10 08:56:57.000
1567P	Four electrolytes	eGFR estimated value 1	145.59	ml/min		>90	2017-05-10 05:57:00.000	2017-05-10 08:56:57.000
1567P	Ascites routine/Cell analysis	RBC	28	10^9/L			2017-05-04 17:58:00.000	2017-05-04 19:04:40.000
1567P	Ascites routine/Cell analysis	Color	Deep yellow				2017-05-04 17:58:00.000	2017-05-04 19:04:40.000
1567P	Ascites routine/Cell analysis	Clarity/ turbidity	Muddy				2017-05-04 17:58:00.000	2017-05-04 19:04:40.000
1567P	Ascites routine/Cell analysis	Polykaryocyte percentage	78				2017-05-04 17:58:00.000	2017-05-04 19:04:40.000
1567P	Ascites routine/Cell analysis	Polykaryocyte (body fluid)	1312				2017-05-04 17:58:00.000	2017-05-04 19:04:40.000
1567P	Ascites routine/Cell analysis	WBC (body fluid)	1683				2017-05-04 17:58:00.000	2017-05-04 19:04:40.000
1567P	Ascites routine/Cell analysis	Percentage of mononuclear cells	22				2017-05-04 17:58:00.000	2017-05-04 19:04:40.000
1567P	Ascites routine/Cell analysis	Single nuclear cell count (body fluid)	371				2017-05-04 17:58:00.000	2017-05-04 19:04:40.000
1567P	Ascites routine/Cell analysis	Coagulation	Negative (-)				2017-05-04 17:58:00.000	2017-05-04 19:04:40.000
1567P	Ascites routine/Cell analysis	Rivalta test	Positive (+)		Positive (+)		2017-05-04 17:58:00.000	2017-05-04 19:04:40.000
1567P	Ascites routine/Cell analysis	High percentage of fluorescent cells	0.2				2017-05-04 17:58:00.000	2017-05-04 19:04:40.000
1567P	Ascites routine/Cell analysis	Eosinophil percentage	5.7				2017-05-04 17:58:00.000	2017-05-04 19:04:40.000
1567P	Ascites routine/Cell analysis	Total number of particles	1687				2017-05-04 17:58:00.000	2017-05-04 19:04:40.000
1567P	Ascites routine/Cell analysis	High fluorescence cell number (body fluid)	4				2017-05-04 17:58:00.000	2017-05-04 19:04:40.000
1567P	Ascites routine/Cell analysis	Lymphocyte count (body fluid)	196				2017-05-04 17:58:00.000	2017-05-04 19:04:40.000
1567P	Ascites routine/Cell analysis	Percentage of lymphocytes	11.6				2017-05-04 17:58:00.000	2017-05-04 19:04:40.000
1567P	Ascites routine/Cell analysis	Monocyte count (body fluid)	175				2017-05-04 17:58:00.000	2017-05-04 19:04:40.000
1567P	Ascites routine/Cell analysis	Monocyte percentage	10.4				2017-05-04 17:58:00.000	2017-05-04 19:04:40.000
1567P	Ascites routine/Cell analysis	Neutrophil percentage	72.3				2017-05-04 17:58:00.000	2017-05-04 19:04:40.000
1567P	Ascites routine/Cell analysis	Neutrophil count (body fluid)	1216				2017-05-04 17:58:00.000	2017-05-04 19:04:40.000
1567P	Ascites routine/Cell analysis	Eosinophil count (body fluid)	96				2017-05-04 17:58:00.000	2017-05-04 19:04:40.000
1567P	Ascites biochemistry	AMY	26	U/L			2017-05-04 17:58:00.000	2017-05-04 19:16:59.000
1567P	Ascites biochemistry	GLU	7.66	mmol/L			2017-05-04 17:58:00.000	2017-05-04 19:16:59.000
1567P	Ascites biochemistry	ADA	12.6	U/L		0-50	2017-05-04 17:58:00.000	2017-05-04 19:16:59.000
1567P	Ascites biochemistry	K	2.78	mmol/l			2017-05-04 17:58:00.000	2017-05-04 19:16:59.000
1567P	Ascites biochemistry	LD or LDH	248	U/L			2017-05-04 17:58:00.000	2017-05-04 19:16:59.000
1567P	Ascites biochemistry	Na	135	mmol/l			2017-05-04 17:58:00.000	2017-05-04 19:16:59.000
1567P	Ascites biochemistry	Cl	94	mmol/l			2017-05-04 17:58:00.000	2017-05-04 19:16:59.000
1567P	Ascites biochemistry	A/G	1.69				2017-05-04 17:58:00.000	2017-05-04 19:16:59.000
1567P	Ascites biochemistry	GLB	13	g/L			2017-05-04 17:58:00.000	2017-05-04 19:16:59.000
1567P	Ascites biochemistry	Albumin (ALB)	22	g/L			2017-05-04 17:58:00.000	2017-05-04 19:16:59.000
1567P	Ascites biochemistry	Total protein (TP)	35	g/L	H	0-25	2017-05-04 17:58:00.000	2017-05-04 19:16:59.000
1567P	Emergency liver function (dry)	Total bilirubin (TBIL)	182.4	umol/L	H	3.0-25.0	2017-03-15 12:53:00.000	2017-03-15 14:18:41.000
1567P	Emergency liver function (dry)	Alanine aminotransfease (ALT)	41	U/L		9-50	2017-03-15 12:53:00.000	2017-03-15 14:18:41.000
1567P	Emergency liver function (dry)	Aspartate aminotransferase (AST)	86	U/L	H	15-40	2017-03-15 12:53:00.000	2017-03-15 14:18:41.000
1567P	Emergency liver function (dry)	ALP	208	U/L	H	45-125	2017-03-15 12:53:00.000	2017-03-15 14:18:41.000
1567P	Emergency liver function (dry)	Cholinesterase(ChE)	1889	U/L	L	5000-13500	2017-03-15 12:53:00.000	2017-03-15 14:18:41.000
1567P	Emergency liver function (dry)	conjugated bilirubin (CB）	115.7				2017-03-15 12:53:00.000	2017-03-15 14:18:41.000
1567P	Emergency liver function (dry)	unconjugated bilirubin (UCB）	66.7				2017-03-15 12:53:00.000	2017-03-15 14:18:41.000
1567P	Emergency liver function (dry)	γ-GT	100	U/L	H	7-45	2017-03-15 12:53:00.000	2017-03-15 14:18:41.000
1567P	Emergency liver function (dry)	Total protein (TP)	61	g/L		60-83	2017-03-15 12:53:00.000	2017-03-15 14:18:41.000
1567P	Emergency liver function (dry)	Albumin (ALB)	30	g/L	L	34-54	2017-03-15 12:53:00.000	2017-03-15 14:18:41.000
1567P	Emergency liver function (dry)	Total protein (TP)	77	g/L		60-85	2017-04-12 18:07:00.000	2017-04-12 19:52:47.000
1567P	Emergency liver function (dry)	Albumin (ALB)	40	g/L		34-54	2017-04-12 18:07:00.000	2017-04-12 19:52:47.000
1567P	Emergency liver function (dry)	A/G	1.08		L	1.1-2.5	2017-04-12 18:07:00.000	2017-04-12 19:52:47.000
1567P	Emergency liver function (dry)	GLB	37	g/L		20-40	2017-04-12 18:07:00.000	2017-04-12 19:52:47.000
1567P	Emergency liver function (dry)	Total bilirubin (TBIL)	110.4	umol/L	H	3.0-25.0	2017-04-12 18:07:00.000	2017-04-12 19:52:47.000
1567P	Emergency liver function (dry)	Direct Bilirubin (DBIL)	62.5	umol/L	H	0-8.6	2017-04-12 18:07:00.000	2017-04-12 19:52:47.000
1567P	Emergency liver function (dry)	DBIL/TBIL	0.57				2017-04-12 18:07:00.000	2017-04-12 19:52:47.000
1567P	Emergency liver function (dry)	Indirect Bilirubin (IBIL)	47.9	umol/L	H	0.5-20.0	2017-04-12 18:07:00.000	2017-04-12 19:52:47.000
1567P	Emergency liver function (dry)	Alanine aminotransfease (ALT)	31	U/L		7-40	2017-04-12 18:07:00.000	2017-04-12 19:52:47.000
1567P	Emergency liver function (dry)	Aspartate aminotransferase (AST)	46	U/L	H	13-35	2017-04-12 18:07:00.000	2017-04-12 19:52:47.000
1567P	Emergency liver function (dry)	AST/ALT	1.48			0.01-5	2017-04-12 18:07:00.000	2017-04-12 19:52:47.000
1567P	Emergency liver function (dry)	γ-GT	169	U/L	H	7-45	2017-04-12 18:07:00.000	2017-04-12 19:52:47.000
1567P	Emergency liver function (dry)	ALP	283	U/L	H	35-125	2017-04-12 18:07:00.000	2017-04-12 19:52:47.000
1567P	Emergency liver function (dry)	Cholinesterase (ChE)	6447	U/L		5000-13500	2017-04-12 18:07:00.000	2017-04-12 19:52:47.000
1567P	Urine routine 2	Specific gravity	1.01	-	L	1.015-1.025	2017-03-15 16:35:00.000	2017-03-15 17:29:17.000
1567P	Urine routine 2	GLU	Negative (-)	mmol/L		Negative (-)	2017-03-15 16:35:00.000	2017-03-15 17:29:17.000
1567P	Urine routine 2	Urine bilirubin	Negative (-)	umol/L		Negative (-)	2017-03-15 16:35:00.000	2017-03-15 17:29:17.000
1567P	Urine routine 2	Urine erythrocyte	Negative (-)			Negative (-)	2017-03-15 16:35:00.000	2017-03-15 17:29:17.000
1567P	Urine routine 2	Urine ketone	Negative (-)	mmol/L		Negative (-)	2017-03-15 16:35:00.000	2017-03-15 17:29:17.000
1567P	Urine routine 2	PH	6	-		5.5-7.5	2017-03-15 16:35:00.000	2017-03-15 17:29:17.000
1567P	Urine routine 2	Urine protein	Negative (-)	g/L		Negative (-)	2017-03-15 16:35:00.000	2017-03-15 17:29:17.000
1567P	Urine routine 2	Urobilinogen	Normal 17	umol/L	H	3-16	2017-03-15 16:35:00.000	2017-03-15 17:29:17.000
1567P	Urine routine 2	Nitrites NIT	Negative (-)	umol/L		Negative (-)	2017-03-15 16:35:00.000	2017-03-15 17:29:17.000
1567P	Urine routine 2	WBC	Negative (-)			Negative (-)	2017-03-15 16:35:00.000	2017-03-15 17:29:17.000
1567P	Urine routine 2	Color	Deep yellow	-		Pale yellow-amber	2017-03-15 16:35:00.000	2017-03-15 17:29:17.000
1567P	Urine routine 2	Clarity/ turbidity	Clear	-		Clear	2017-03-15 16:35:00.000	2017-03-15 17:29:17.000
1567P	Urine routine 2	Micro-albumin	Negative (-)	g/L		Negative (-)	2017-03-15 16:35:00.000	2017-03-15 17:29:17.000
1567P	Urine routine 2	Ascorbic acid	0				2017-03-15 16:35:00.000	2017-03-15 17:29:17.000
1567P	Urine routine 2	RBC	0	/ul		0-17	2017-03-15 16:35:00.000	2017-03-15 17:29:17.000
1567P	Urine routine 2	WBC	0	/ul		0-28	2017-03-15 16:35:00.000	2017-03-15 17:29:17.000
1567P	Urine routine 2	WBCC	0	/ul		0-2	2017-03-15 16:35:00.000	2017-03-15 17:29:17.000
1567P	Urine routine 2	Squamous cells	2	/ul		0-28	2017-03-15 16:35:00.000	2017-03-15 17:29:17.000
1567P	Urine routine 2	Non-squarmocellular	0	/ul		0-6	2017-03-15 16:35:00.000	2017-03-15 17:29:17.000
1567P	Urine routine 2	Hyaline cas	0	/LPF		0-0.69	2017-03-15 16:35:00.000	2017-03-15 17:29:17.000
1567P	Urine routine 2	Pathologic casts	0	/ul		0-0.34	2017-03-15 16:35:00.000	2017-03-15 17:29:17.000
1567P	Urine routine 2	Bacteria	1.6	/ul		0-7	2017-03-15 16:35:00.000	2017-03-15 17:29:17.000
1567P	Urine routine 2	Unclassified crystal	0.00	/ul		0-28	2017-03-15 16:35:00.000	2017-03-15 17:29:17.000
1567P	Urine routine 2	Yeast	0	/ul		0-1	2017-03-15 16:35:00.000	2017-03-15 17:29:17.000
1567P	Urine routine 2	Sperm	0	/ul		0-6	2017-03-15 16:35:00.000	2017-03-15 17:29:17.000
1567P	Urine routine 2	Viscose	0.81	/ul		0-28	2017-03-15 16:35:00.000	2017-03-15 17:29:17.000
1567P	Urine routine 2	Calcium Oxalate Crystal	+1		Positive (+)		2017-03-15 16:35:00.000	2017-03-15 17:29:17.000
1567P	coagulation function	PT	26.9	Second	H	11.0-14.5	2017-03-15 12:53:00.000	2017-03-15 14:12:54.000
1567P	coagulation function	Prothrombin activity (PTA)	30	%	L	80-130	2017-03-15 12:53:00.000	2017-03-15 14:12:54.000
1567P	coagulation function	PT-INR	2.43		H	0.72-1.20	2017-03-15 12:53:00.000	2017-03-15 14:12:54.000
1567P	coagulation function	APTT	48.8	Second	H	26.0-40.0	2017-03-15 12:53:00.000	2017-03-15 14:12:54.000
1567P	coagulation function	TT	19	Second		14.0-21.0	2017-03-15 12:53:00.000	2017-03-15 14:12:54.000
1567P	coagulation function	Fibrinogen (FIB)	1.12	g/L			2017-03-15 12:53:00.000	2017-03-15 14:12:54.000
1567P	coagulation function	Prothrombin activity (PTA)	39	%	L	80-130	2017-03-17 06:25:00.000	2017-03-17 09:31:28.000
1567P	coagulation function	PT	22.5	Second	H	11.0-14.5	2017-03-17 06:25:00.000	2017-03-17 09:31:28.000
1567P	coagulation function	TT	18.6	Second		14.0-21.0	2017-03-17 06:25:00.000	2017-03-17 09:31:28.000
1567P	coagulation function	PT-INR	1.95		H	0.72-1.20	2017-03-17 06:25:00.000	2017-03-17 09:31:28.000
1567P	coagulation function	APTT	49.8	Second	H	26.0-40.0	2017-03-17 06:25:00.000	2017-03-17 09:31:28.000
1567P	coagulation function	Fibrinogen (FIB)	1.14	g/L			2017-03-17 06:25:00.000	2017-03-17 09:31:28.000
1567P	coagulation function	Fibrinogen (FIB)	1.15	g/L			2017-03-20 06:16:00.000	2017-03-20 09:35:53.000
1567P	coagulation function	PT	24	Second	H	11.0-14.5	2017-03-20 06:16:00.000	2017-03-20 09:35:53.000
1567P	coagulation function	Prothrombin activity (PTA)	36	%	L	80-130	2017-03-20 06:16:00.000	2017-03-20 09:35:53.000
1567P	coagulation function	APTT	59.9	Second	H	26.0-40.0	2017-03-20 06:16:00.000	2017-03-20 09:35:53.000
1567P	coagulation function	PT-INR	2.11		H	0.72-1.20	2017-03-20 06:16:00.000	2017-03-20 09:35:53.000
1567P	coagulation function	TT	19.5	Second		14.0-21.0	2017-03-20 06:16:00.000	2017-03-20 09:35:53.000
1567P	coagulation function	Prothrombin activity (PTA)	40	%	L	80-130	2017-03-23 06:17:00.000	2017-03-23 09:49:03.000
1567P	coagulation function	PT	22.1	Second	H	11.0-14.5	2017-03-23 06:17:00.000	2017-03-23 09:49:03.000
1567P	coagulation function	TT	18.6	Second		14.0-21.0	2017-03-23 06:17:00.000	2017-03-23 09:49:03.000
1567P	coagulation function	PT-INR	1.9		H	0.72-1.20	2017-03-23 06:17:00.000	2017-03-23 09:49:03.000
1567P	coagulation function	APTT	49.9	Second	H	26.0-40.0	2017-03-23 06:17:00.000	2017-03-23 09:49:03.000
1567P	coagulation function	Fibrinogen (FIB)	1.4	g/L			2017-03-23 06:17:00.000	2017-03-23 09:49:03.000
1567P	coagulation function	Fibrinogen (FIB)	1.49	g/L			2017-03-27 06:25:00.000	2017-03-27 09:26:30.000
1567P	coagulation function	APTT	49.8	Second	H	26.0-40.0	2017-03-27 06:25:00.000	2017-03-27 09:26:30.000
1567P	coagulation function	PT-INR	1.75		H	0.72-1.20	2017-03-27 06:25:00.000	2017-03-27 09:26:30.000
1567P	coagulation function	TT	17.8	Second		14.0-21.0	2017-03-27 06:25:00.000	2017-03-27 09:26:30.000
1567P	coagulation function	PT	20.7	Second	H	11.0-14.5	2017-03-27 06:25:00.000	2017-03-27 09:26:30.000
1567P	coagulation function	Prothrombin activity (PTA)	44	%	L	80-130	2017-03-27 06:25:00.000	2017-03-27 09:26:30.000
1567P	coagulation function	Prothrombin activity (PTA)	49	%	L	80-130	2017-03-31 11:50:00.000	2017-04-01 09:12:42.000
1567P	coagulation function	PT	19.5	Second	H	11.0-14.5	2017-03-31 11:50:00.000	2017-04-01 09:12:42.000
1567P	coagulation function	Fibrinogen (FIB)	1.64	g/L			2017-03-31 11:50:00.000	2017-04-01 09:12:42.000
1567P	coagulation function	TT	17.5	Second		14.0-21.0	2017-03-31 11:50:00.000	2017-04-01 09:12:42.000
1567P	coagulation function	PT-INR	1.63		H	0.72-1.20	2017-03-31 11:50:00.000	2017-04-01 09:12:42.000
1567P	coagulation function	APTT	48.1	Second	H	26.0-40.0	2017-03-31 11:50:00.000	2017-04-01 09:12:42.000
1567P	coagulation function	PT	18.8	Second	H	11.0-14.5	2017-04-05 06:06:00.000	2017-04-05 10:12:15.000
1567P	coagulation function	Prothrombin activity (PTA)	52	%	L	80-130	2017-04-05 06:06:00.000	2017-04-05 10:12:15.000
1567P	coagulation function	APTT	50.3	Second	H	26.0-40.0	2017-04-05 06:06:00.000	2017-04-05 10:12:15.000
1567P	coagulation function	PT-INR	1.56		H	0.72-1.20	2017-04-05 06:06:00.000	2017-04-05 10:12:15.000
1567P	coagulation function	TT	18.3	Second		14.0-21.0	2017-04-05 06:06:00.000	2017-04-05 10:12:15.000
1567P	coagulation function	Fibrinogen (FIB)	1.62	g/L			2017-04-05 06:06:00.000	2017-04-05 10:12:15.000
1567P	coagulation function	Prothrombin activity (PTA)	50	%	L	80-130	2017-04-08 06:12:00.000	2017-04-08 09:11:21.000
1567P	coagulation function	PT	19.3	Second	H	11.0-14.5	2017-04-08 06:12:00.000	2017-04-08 09:11:21.000
1567P	coagulation function	Fibrinogen (FIB)	1.93	g/L			2017-04-08 06:12:00.000	2017-04-08 09:11:21.000
1567P	coagulation function	TT	17.5	Second		14.0-21.0	2017-04-08 06:12:00.000	2017-04-08 09:11:21.000
1567P	coagulation function	PT-INR	1.61		H	0.72-1.20	2017-04-08 06:12:00.000	2017-04-08 09:11:21.000
1567P	coagulation function	APTT	46.1	Second	H	26.0-40.0	2017-04-08 06:12:00.000	2017-04-08 09:11:21.000
1567P	coagulation function	PT	21.8	Second	H	11.0-14.5	2017-04-10 10:55:00.000	2017-04-11 09:43:45.000
1567P	coagulation function	Prothrombin activity (PTA)	41	%	L	80-130	2017-04-10 10:55:00.000	2017-04-11 09:43:45.000
1567P	coagulation function	APTT	50.4	Second	H	26.0-40.0	2017-04-10 10:55:00.000	2017-04-11 09:43:45.000
1567P	coagulation function	PT-INR	1.87		H	0.72-1.20	2017-04-10 10:55:00.000	2017-04-11 09:43:45.000
1567P	coagulation function	TT	19	Second		14.0-21.0	2017-04-10 10:55:00.000	2017-04-11 09:43:45.000
1567P	coagulation function	Fibrinogen (FIB)	1.48	g/L			2017-04-10 10:55:00.000	2017-04-11 09:43:45.000
1567P	coagulation function	PT	22.1	Second	H	11.0-14.5	2017-04-12 18:07:00.000	2017-04-12 19:18:19.000
1567P	coagulation function	Prothrombin activity (PTA)	40	%	L	80-130	2017-04-12 18:07:00.000	2017-04-12 19:18:19.000
1567P	coagulation function	Fibrinogen (FIB)	1.59	g/L			2017-04-12 18:07:00.000	2017-04-12 19:18:19.000
1567P	coagulation function	TT	18.2	Second		14.0-21.0	2017-04-12 18:07:00.000	2017-04-12 19:18:19.000
1567P	coagulation function	PT-INR	1.9		H	0.72-1.20	2017-04-12 18:07:00.000	2017-04-12 19:18:19.000
1567P	coagulation function	APTT	49	Second	H	26.0-40.0	2017-04-12 18:07:00.000	2017-04-12 19:18:19.000
1567P	coagulation function	Prothrombin activity (PTA)	37	%	L	80-130	2017-04-13 11:10:00.000	2017-04-14 09:32:25.000
1567P	coagulation function	PT	23.3	Second	H	11.0-14.5	2017-04-13 11:10:00.000	2017-04-14 09:32:25.000
1567P	coagulation function	APTT	42	Second	H	26.0-40.0	2017-04-13 11:10:00.000	2017-04-14 09:32:25.000
1567P	coagulation function	PT-INR	2.03		H	0.72-1.20	2017-04-13 11:10:00.000	2017-04-14 09:32:25.000
1567P	coagulation function	TT	18.4	Second		14.0-21.0	2017-04-13 11:10:00.000	2017-04-14 09:32:25.000
1567P	coagulation function	Fibrinogen (FIB)	1.59	g/L			2017-04-13 11:10:00.000	2017-04-14 09:32:25.000
1567P	coagulation function	PT	23.1	Second	H	11.0-14.5	2017-04-17 06:31:00.000	2017-04-17 10:17:26.000
1567P	coagulation function	Prothrombin activity (PTA)	38	%	L	80-130	2017-04-17 06:31:00.000	2017-04-17 10:17:26.000
1567P	coagulation function	Fibrinogen (FIB)	1.67	g/L			2017-04-17 06:31:00.000	2017-04-17 10:17:26.000
1567P	coagulation function	TT	17.6	Second		14.0-21.0	2017-04-17 06:31:00.000	2017-04-17 10:17:26.000
1567P	coagulation function	PT-INR	2.01		H	0.72-1.20	2017-04-17 06:31:00.000	2017-04-17 10:17:26.000
1567P	coagulation function	APTT	47.4	Second	H	26.0-40.0	2017-04-17 06:31:00.000	2017-04-17 10:17:26.000
1567P	coagulation function	Fibrinogen (FIB)	1.56				2017-04-20 06:22:00.000	2017-04-20 10:14:49.000
1567P	coagulation function	PT	24	Second	H	11.0-14.5	2017-04-20 06:22:00.000	2017-04-20 10:14:49.000
1567P	coagulation function	Prothrombin activity (PTA)	36	%	L	80-130	2017-04-20 06:22:00.000	2017-04-20 10:14:49.000
1567P	coagulation function	APTT	47.5	Second	H	26.0-40.0	2017-04-20 06:22:00.000	2017-04-20 10:14:49.000
1567P	coagulation function	PT-INR	2.11		H	0.72-1.20	2017-04-20 06:22:00.000	2017-04-20 10:14:49.000
1567P	coagulation function	TT	18.2	Second		14.0-21.0	2017-04-20 06:22:00.000	2017-04-20 10:14:49.000
1567P	coagulation function	Fibrinogen (FIB)	1.75	g/L			2017-04-24 06:06:00.000	2017-04-24 10:02:49.000
1567P	coagulation function	PT	20.4	Second	H	11.0-14.5	2017-04-24 06:06:00.000	2017-04-24 10:02:49.000
1567P	coagulation function	Prothrombin activity (PTA)	45	%	L	80-130	2017-04-24 06:06:00.000	2017-04-24 10:02:49.000
1567P	coagulation function	TT	17.3	Second		14.0-21.0	2017-04-24 06:06:00.000	2017-04-24 10:02:49.000
1567P	coagulation function	PT-INR	1.72		H	0.72-1.20	2017-04-24 06:06:00.000	2017-04-24 10:02:49.000
1567P	coagulation function	APTT	47.5	Second	H	26.0-40.0	2017-04-24 06:06:00.000	2017-04-24 10:02:49.000
1567P	coagulation function	Fibrinogen (FIB)	1.95	g/L			2017-04-26 12:56:00.000	2017-04-26 15:18:41.000
1567P	coagulation function	PT	18.2	Second	H	11.0-14.5	2017-04-26 12:56:00.000	2017-04-26 15:18:41.000
1567P	coagulation function	Prothrombin activity (PTA)	55	%	L	80-130	2017-04-26 12:56:00.000	2017-04-26 15:18:41.000
1567P	coagulation function	PT-INR	1.49		H	0.72-1.20	2017-04-26 12:56:00.000	2017-04-26 15:18:41.000
1567P	coagulation function	TT	15.9	Second		14.0-21.0	2017-04-26 12:56:00.000	2017-04-26 15:18:41.000
1567P	coagulation function	APTT	43.8	Second	H	26.0-40.0	2017-04-26 12:56:00.000	2017-04-26 15:18:41.000
1567P	coagulation function	PT	22.2	Second	H	11.0-14.5	2017-04-27 06:03:00.000	2017-04-27 09:41:49.000
1567P	coagulation function	Prothrombin activity (PTA)	40	%	L	80-130	2017-04-27 06:03:00.000	2017-04-27 09:41:49.000
1567P	coagulation function	APTT	49.8	Second	H	26.0-40.0	2017-04-27 06:03:00.000	2017-04-27 09:41:49.000
1567P	coagulation function	TT	16.8	Second		14.0-21.0	2017-04-27 06:03:00.000	2017-04-27 09:41:49.000
1567P	coagulation function	PT-INR	1.92		H	0.72-1.20	2017-04-27 06:03:00.000	2017-04-27 09:41:49.000
1567P	coagulation function	Fibrinogen (FIB)	1.7	g/L			2017-04-27 06:03:00.000	2017-04-27 09:41:49.000
1567P	coagulation function	PT	25.4	Second	H	11.0-14.5	2017-04-29 06:05:00.000	2017-04-29 08:48:33.000
1567P	coagulation function	Prothrombin activity (PTA)	33	%	L	80-130	2017-04-29 06:05:00.000	2017-04-29 08:48:33.000
1567P	coagulation function	PT-INR	2.27		H	0.72-1.20	2017-04-29 06:05:00.000	2017-04-29 08:48:33.000
1567P	coagulation function	APTT	54.6	Second	H	26.0-40.0	2017-04-29 06:05:00.000	2017-04-29 08:48:33.000
1567P	coagulation function	TT	17.3	Second		14.0-21.0	2017-04-29 06:05:00.000	2017-04-29 08:48:33.000
1567P	coagulation function	Fibrinogen (FIB)	1.59	g/L			2017-04-29 06:05:00.000	2017-04-29 08:48:33.000
1567P	coagulation function	Fibrinogen (FIB)	1.85	g/L			2017-05-02 05:59:00.000	2017-05-02 10:04:38.000
1567P	coagulation function	Prothrombin activity (PTA)	33	%	L	80-130	2017-05-02 05:59:00.000	2017-05-02 10:04:38.000
1567P	coagulation function	PT	24.7	Second	H	11.0-14.5	2017-05-02 05:59:00.000	2017-05-02 10:04:38.000
1567P	coagulation function	TT	16.5	Second		14.0-21.0	2017-05-02 05:59:00.000	2017-05-02 10:04:38.000
1567P	coagulation function	APTT	53.6	Second	H	26.0-40.0	2017-05-02 05:59:00.000	2017-05-02 10:04:38.000
1567P	coagulation function	PT-INR	2.27		H	0.72-1.20	2017-05-02 05:59:00.000	2017-05-02 10:04:38.000
1567P	coagulation function	PT	25.5	Second	H	11.0-14.5	2017-05-04 06:41:00.000	2017-05-04 09:46:43.000
1567P	coagulation function	Prothrombin activity (PTA)	31	%	L	80-130	2017-05-04 06:41:00.000	2017-05-04 09:46:43.000
1567P	coagulation function	PT-INR	2.37		H	0.72-1.20	2017-05-04 06:41:00.000	2017-05-04 09:46:43.000
1567P	coagulation function	APTT	51.9	Second	H	26.0-40.0	2017-05-04 06:41:00.000	2017-05-04 09:46:43.000
1567P	coagulation function	TT	16.9	Second		14.0-21.0	2017-05-04 06:41:00.000	2017-05-04 09:46:43.000
1567P	coagulation function	Fibrinogen (FIB)	1.59	g/L			2017-05-04 06:41:00.000	2017-05-04 09:46:43.000
1567P	coagulation function	PT	26.3	Second	H	11.0-14.5	2017-05-06 06:18:00.000	2017-05-06 09:19:45.000
1567P	coagulation function	Prothrombin activity (PTA)	30	%	L	80-130	2017-05-06 06:18:00.000	2017-05-06 09:19:45.000
1567P	coagulation function	PT-INR	2.46		H	0.72-1.20	2017-05-06 06:18:00.000	2017-05-06 09:19:45.000
1567P	coagulation function	APTT	54.5	Second	H	26.0-40.0	2017-05-06 06:18:00.000	2017-05-06 09:19:45.000
1567P	coagulation function	TT	17	Second		14.0-21.0	2017-05-06 06:18:00.000	2017-05-06 09:19:45.000
1567P	coagulation function	Fibrinogen (FIB)	1.49	g/L			2017-05-06 06:18:00.000	2017-05-06 09:19:45.000
1567P	coagulation function	TT	17.3	Second		14.0-21.0	2017-05-08 06:10:00.000	2017-05-08 09:55:42.000
1567P	coagulation function	Fibrinogen (FIB)	1	g/L			2017-05-08 06:10:00.000	2017-05-08 09:55:42.000
1567P	coagulation function	PT-INR	2.25		H	0.72-1.20	2017-05-08 06:10:00.000	2017-05-08 09:55:42.000
1567P	coagulation function	APTT	51.1	Second	H	26.0-40.0	2017-05-08 06:10:00.000	2017-05-08 09:55:42.000
1567P	coagulation function	PT	24.5	Second	H	11.0-14.5	2017-05-08 06:10:00.000	2017-05-08 09:55:42.000
1567P	coagulation function	Prothrombin activity (PTA)	33	%	L	80-130	2017-05-08 06:10:00.000	2017-05-08 09:55:42.000
1567P	coagulation function	Prothrombin activity (PTA)	35	%	L	80-130	2017-05-10 05:57:00.000	2017-05-10 09:23:07.000
1567P	coagulation function	PT	23.7	Second	H	11.0-14.5	2017-05-10 05:57:00.000	2017-05-10 09:23:07.000
1567P	coagulation function	APTT	53.3	Second	H	26.0-40.0	2017-05-10 05:57:00.000	2017-05-10 09:23:07.000
1567P	coagulation function	PT-INR	2.16		H	0.72-1.20	2017-05-10 05:57:00.000	2017-05-10 09:23:07.000
1567P	coagulation function	Fibrinogen (FIB)	1.33	g/L			2017-05-10 05:57:00.000	2017-05-10 09:23:07.000
1567P	coagulation function	TT	18	Second		14.0-21.0	2017-05-10 05:57:00.000	2017-05-10 09:23:07.000
1567P	Emergency liver function (dry)	conjugated bilirubin (CB）	72.1				2017-04-26 12:58:00.000	2017-04-26 15:06:32.000
1567P	Emergency liver function (dry)	γ-GT	143	U/L	H	7-45	2017-04-26 12:58:00.000	2017-04-26 15:06:32.000
1567P	Emergency liver function (dry)	Cystatin C (CysC)	0.68	mg/L		0-1.06	2017-04-26 12:58:00.000	2017-04-26 15:06:32.000
1567P	Emergency liver function (dry)	Total protein (TP)	75	g/L		60-83	2017-04-26 12:58:00.000	2017-04-26 15:06:32.000
1567P	Emergency liver function (dry)	ALP	226	U/L	H	45-125	2017-04-26 12:58:00.000	2017-04-26 15:06:32.000
1567P	Emergency liver function (dry)	Cholinesterase (ChE)	7177	U/L		5000-13500	2017-04-26 12:58:00.000	2017-04-26 15:06:32.000
1567P	Emergency liver function (dry)	Alanine aminotransfease (ALT)	26	U/L		9-50	2017-04-26 12:58:00.000	2017-04-26 15:06:32.000
1567P	Emergency liver function (dry)	Aspartate aminotransferase (AST)	46	U/L	H	15-40	2017-04-26 12:58:00.000	2017-04-26 15:06:32.000
1567P	Emergency liver function (dry)	Albumin (ALB)	40	g/L		34-54	2017-04-26 12:58:00.000	2017-04-26 15:06:32.000
1567P	Emergency liver function (dry)	Total bilirubin (TBIL)	151.2	umol/L	H	3.0-25.0	2017-04-26 12:58:00.000	2017-04-26 15:06:32.000
1567P	Emergency liver function (dry)	Serum creatinine (Scr)	51	umol/L		41-98	2017-04-26 12:58:00.000	2017-04-26 15:06:32.000
1567P	Renal function	Urea	4.3	mmol/l		2.9-8.2	2017-04-26 12:58:00.000	2017-04-26 15:06:32.000
1567P	Renal function	Urea:CR	0.08			0.01-10	2017-04-26 12:58:00.000	2017-04-26 15:06:32.000
1567P	Four electrolytes	eGFR estimated value 2	107.3	ml/min		>90	2017-04-26 12:58:00.000	2017-04-26 15:06:32.000
1567P	Four electrolytes	eGFR estimated value 1	145.59	ml/min		>90	2017-04-26 12:58:00.000	2017-04-26 15:06:32.000
1567P	biochemistry(32)	Osmotic pressure	255.42	mOSM/L		0.01-350	2017-03-20 06:16:00.000	2017-03-20 09:28:37.000
1567P	biochemistry(32)	α-L-fucosidase (AFU)	19	U/L		10-40	2017-03-20 06:16:00.000	2017-03-20 09:28:37.000
1567P	biochemistry(32)	Fe	38.7	umol/L	H	9-27	2017-03-20 06:16:00.000	2017-03-20 09:28:37.000
1567P	biochemistry(32)	HBDH	111	U/L		72-182	2017-03-20 06:16:00.000	2017-03-20 09:28:37.000
1567P	biochemistry(32)	UA	214	umol/L		155-428	2017-03-20 06:16:00.000	2017-03-20 09:28:37.000
1567P	biochemistry(32)	GLU	5.23	mmol/L		3.9-6.1	2017-03-20 06:16:00.000	2017-03-20 09:28:37.000
1567P	biochemistry(32)	TG	0.6	mmol/l		0.45-1.7	2017-03-20 06:16:00.000	2017-03-20 09:28:37.000
1567P	biochemistry(32)	TCHO	2.55	mmol/l	L	3.1-5.7	2017-03-20 06:16:00.000	2017-03-20 09:28:37.000
1567P	biochemistry(32)	HDL-C	0.72	mmol/l	L	0.91-2	2017-03-20 06:16:00.000	2017-03-20 09:28:37.000
1567P	biochemistry(32)	LDL-C	1.48	mmol/l		0-3.61	2017-03-20 06:16:00.000	2017-03-20 09:28:37.000
1567P	biochemistry(32)	APO-A1	0.6	g/L	L	1-1.65	2017-03-20 06:16:00.000	2017-03-20 09:28:37.000
1567P	biochemistry(32)	APO-B	0.57	g/L	L	0.6-1.15	2017-03-20 06:16:00.000	2017-03-20 09:28:37.000
1567P	biochemistry(32)	APO-B:APO-A1	0.95			0.01-20	2017-03-20 06:16:00.000	2017-03-20 09:28:37.000
1567P	biochemistry(32)	AMY	100	U/L		0-135	2017-03-20 06:16:00.000	2017-03-20 09:28:37.000
1567P	biochemistry(32)	Na	132	mmol/l	L	137-147	2017-03-20 06:16:00.000	2017-03-20 09:28:37.000
1567P	biochemistry(32)	Cl	103	mmol/l		96-108	2017-03-20 06:16:00.000	2017-03-20 09:28:37.000
1567P	biochemistry(32)	Ca	2.08	mmol/l		2.01-2.6	2017-03-20 06:16:00.000	2017-03-20 09:28:37.000
1567P	biochemistry(32)	CK	29	U/L		26-174	2017-03-20 06:16:00.000	2017-03-20 09:28:37.000
1567P	biochemistry(32)	CK-MB	23.4	U/L		0-35	2017-03-20 06:16:00.000	2017-03-20 09:28:37.000
1567P	biochemistry(32)	LD or LDH	154	U/L		109-245	2017-03-20 06:16:00.000	2017-03-20 09:28:37.000
1567P	biochemistry(32)	K	3.88	mmol/l		3.5-5.3	2017-03-20 06:16:00.000	2017-03-20 09:28:37.000
1567P	biochemistry(32)	Urea:CR	0.03			0.01-10	2017-03-20 06:16:00.000	2017-03-20 09:28:37.000
1567P	biochemistry(32)	Serum creatinine (Scr)	51	umol/L		41-98	2017-03-20 06:16:00.000	2017-03-20 09:28:37.000
1567P	biochemistry(32)	Urea	1.3	mmol/l	L	2.9-8.2	2017-03-20 06:16:00.000	2017-03-20 09:28:37.000
1567P	biochemistry(32)	P	0.66	mmol/l	L	0.8-1.62	2017-03-20 06:16:00.000	2017-03-20 09:28:37.000
1567P	biochemistry(32)	Mg	0.86	mmol/l		0.6-1.19	2017-03-20 06:16:00.000	2017-03-20 09:28:37.000
1567P	biochemistry(32)	Bicarbonate	19	mmol/l	L	21-29	2017-03-20 06:16:00.000	2017-03-20 09:28:37.000
1567P	biochemistry(32)	AG	13.9	mmol/l		7.5-16	2017-03-20 06:16:00.000	2017-03-20 09:28:37.000
1567P	biochemistry(32)	Prealbumin (PA)	49	mg/L	L	180-420	2017-03-20 06:16:00.000	2017-03-20 09:28:37.000
1567P	biochemistry(32)	Cholinesterase (ChE)	3484	U/L	L	5000-13500	2017-03-20 06:16:00.000	2017-03-20 09:28:37.000
1567P	biochemistry(32)	Total bile acid (TBA)	237.7	umol/L	H	0.2-14.0	2017-03-20 06:16:00.000	2017-03-20 09:28:37.000
1567P	biochemistry(32)	ALP	201	U/L	H	35-125	2017-03-20 06:16:00.000	2017-03-20 09:28:37.000
1567P	biochemistry(32)	γ-GT	101	U/L	H	7-45	2017-03-20 06:16:00.000	2017-03-20 09:28:37.000
1567P	biochemistry(32)	AST/ALT	2.09			0.01-5	2017-03-20 06:16:00.000	2017-03-20 09:28:37.000
1567P	biochemistry(32)	Aspartate aminotransferase (AST)	69	U/L	H	13-35	2017-03-20 06:16:00.000	2017-03-20 09:28:37.000
1567P	biochemistry(32)	Alanine aminotransfease (ALT)	33	U/L		7-40	2017-03-20 06:16:00.000	2017-03-20 09:28:37.000
1567P	biochemistry(32)	DBIL/TBIL	0.63				2017-03-20 06:16:00.000	2017-03-20 09:28:37.000
1567P	biochemistry(32)	Indirect Bilirubin (IBIL)	57.3	umol/L	H	0.5-20.0	2017-03-20 06:16:00.000	2017-03-20 09:28:37.000
1567P	biochemistry(32)	Direct Bilirubin (DBIL)	97.9	umol/L	H	0-8.6	2017-03-20 06:16:00.000	2017-03-20 09:28:37.000
1567P	biochemistry(32)	Total bilirubin (TBIL)	155.2	umol/L	H	3.0-25.0	2017-03-20 06:16:00.000	2017-03-20 09:28:37.000
1567P	biochemistry(32)	GLB	34	g/L		20-40	2017-03-20 06:16:00.000	2017-03-20 09:28:37.000
1567P	biochemistry(32)	A/G	0.94		L	1.1-2.5	2017-03-20 06:16:00.000	2017-03-20 09:28:37.000
1567P	biochemistry(32)	Albumin (ALB)	32	g/L	L	34-54	2017-03-20 06:16:00.000	2017-03-20 09:28:37.000
1567P	biochemistry(32)	Total protein (TP)	66	g/L		60-85	2017-03-20 06:16:00.000	2017-03-20 09:28:37.000
1567P	biochemistry(32)	eGFR estimated value 1	145.59	ml/min		>90	2017-03-20 06:16:00.000	2017-03-20 09:28:37.000
1567P	biochemistry(32)	eGFR estimated value 1	139.27	ml/min		>90	2017-03-27 06:25:00.000	2017-03-27 09:04:49.000
1567P	biochemistry(32)	K	4.09	mmol/l		3.5-5.3	2017-03-27 06:25:00.000	2017-03-27 09:04:49.000
1567P	biochemistry(32)	Na	132	mmol/l	L	137-147	2017-03-27 06:25:00.000	2017-03-27 09:04:49.000
1567P	biochemistry(32)	Cl	104	mmol/l		96-108	2017-03-27 06:25:00.000	2017-03-27 09:04:49.000
1567P	biochemistry(32)	Ca	2.1	mmol/l		2.01-2.6	2017-03-27 06:25:00.000	2017-03-27 09:04:49.000
1567P	biochemistry(32)	LD or LDH	159	U/L		109-245	2017-03-27 06:25:00.000	2017-03-27 09:04:49.000
1567P	biochemistry(32)	CK-MB	23.6	U/L		0-35	2017-03-27 06:25:00.000	2017-03-27 09:04:49.000
1567P	biochemistry(32)	CK	43	U/L		26-174	2017-03-27 06:25:00.000	2017-03-27 09:04:49.000
1567P	biochemistry(32)	Prealbumin (PA)	57	mg/L	L	180-420	2017-03-27 06:25:00.000	2017-03-27 09:04:49.000
1567P	biochemistry(32)	AG	14.1	mmol/l		7.5-16	2017-03-27 06:25:00.000	2017-03-27 09:04:49.000
1567P	biochemistry(32)	Bicarbonate	18	mmol/l	L	21-29	2017-03-27 06:25:00.000	2017-03-27 09:04:49.000
1567P	biochemistry(32)	Mg	0.87	mmol/l		0.6-1.19	2017-03-27 06:25:00.000	2017-03-27 09:04:49.000
1567P	biochemistry(32)	P	0.34	mmol/l	L	0.8-1.62	2017-03-27 06:25:00.000	2017-03-27 09:04:49.000
1567P	biochemistry(32)	Urea	1.8	mmol/l	L	2.9-8.2	2017-03-27 06:25:00.000	2017-03-27 09:04:49.000
1567P	biochemistry(32)	Serum creatinine (Scr)	53	umol/L		41-98	2017-03-27 06:25:00.000	2017-03-27 09:04:49.000
1567P	biochemistry(32)	Urea:CR	0.03			0.01-10	2017-03-27 06:25:00.000	2017-03-27 09:04:49.000
1567P	biochemistry(32)	Cholinesterase (ChE)	5329	U/L		5000-13500	2017-03-27 06:25:00.000	2017-03-27 09:04:49.000
1567P	biochemistry(32)	Total bile acid (TBA)	170.1	umol/L	H	0.2-14.0	2017-03-27 06:25:00.000	2017-03-27 09:04:49.000
1567P	biochemistry(32)	ALP	268	U/L	H	35-125	2017-03-27 06:25:00.000	2017-03-27 09:04:49.000
1567P	biochemistry(32)	γ-GT	147	U/L	H	7-45	2017-03-27 06:25:00.000	2017-03-27 09:04:49.000
1567P	biochemistry(32)	AST/ALT	2.14			0.01-5	2017-03-27 06:25:00.000	2017-03-27 09:04:49.000
1567P	biochemistry(32)	Aspartate aminotransferase (AST)	60	U/L	H	13-35	2017-03-27 06:25:00.000	2017-03-27 09:04:49.000
1567P	biochemistry(32)	Alanine aminotransfease (ALT)	28	U/L		7-40	2017-03-27 06:25:00.000	2017-03-27 09:04:49.000
1567P	biochemistry(32)	DBIL/TBIL	0.6				2017-03-27 06:25:00.000	2017-03-27 09:04:49.000
1567P	biochemistry(32)	Indirect Bilirubin (IBIL)	54.6	umol/L	H	0.5-20.0	2017-03-27 06:25:00.000	2017-03-27 09:04:49.000
1567P	biochemistry(32)	Direct Bilirubin (DBIL)	83.4	umol/L	H	0-8.6	2017-03-27 06:25:00.000	2017-03-27 09:04:49.000
1567P	biochemistry(32)	Total bilirubin (TBIL)	138	umol/L	H	3.0-25.0	2017-03-27 06:25:00.000	2017-03-27 09:04:49.000
1567P	biochemistry(32)	GLB	35	g/L		20-40	2017-03-27 06:25:00.000	2017-03-27 09:04:49.000
1567P	biochemistry(32)	A/G	1.09		L	1.1-2.5	2017-03-27 06:25:00.000	2017-03-27 09:04:49.000
1567P	biochemistry(32)	Albumin (ALB)	38	g/L		34-54	2017-03-27 06:25:00.000	2017-03-27 09:04:49.000
1567P	biochemistry(32)	Total protein (TP)	73	g/L		60-85	2017-03-27 06:25:00.000	2017-03-27 09:04:49.000
1567P	biochemistry(32)	HBDH	122	U/L		72-182	2017-03-27 06:25:00.000	2017-03-27 09:04:49.000
1567P	biochemistry(32)	Fe	7	umol/L	L	9-27	2017-03-27 06:25:00.000	2017-03-27 09:04:49.000
1567P	biochemistry(32)	α-L-fucosidase (AFU)	17	U/L		10-40	2017-03-27 06:25:00.000	2017-03-27 09:04:49.000
1567P	biochemistry(32)	Osmotic pressure	255.51	mOSM/L		0.01-350	2017-03-27 06:25:00.000	2017-03-27 09:04:49.000
1567P	biochemistry(32)	AMY	100	U/L		0-135	2017-03-27 06:25:00.000	2017-03-27 09:04:49.000
1567P	biochemistry(32)	APO-B:APO-A1	0.58			0.01-20	2017-03-27 06:25:00.000	2017-03-27 09:04:49.000
1567P	biochemistry(32)	APO-A1	1.03	g/L		1-1.65	2017-03-27 06:25:00.000	2017-03-27 09:04:49.000
1567P	biochemistry(32)	APO-B	0.6	g/L		0.6-1.15	2017-03-27 06:25:00.000	2017-03-27 09:04:49.000
1567P	biochemistry(32)	LDL-C	1.62	mmol/l		0-3.61	2017-03-27 06:25:00.000	2017-03-27 09:04:49.000
1567P	biochemistry(32)	HDL-C	1.38	mmol/l		0.91-2	2017-03-27 06:25:00.000	2017-03-27 09:04:49.000
1567P	biochemistry(32)	TCHO	3.5	mmol/l		3.1-5.7	2017-03-27 06:25:00.000	2017-03-27 09:04:49.000
1567P	biochemistry(32)	TG	0.53	mmol/l		0.45-1.7	2017-03-27 06:25:00.000	2017-03-27 09:04:49.000
1567P	biochemistry(32)	GLU	4.11	mmol/L		3.9-6.1	2017-03-27 06:25:00.000	2017-03-27 09:04:49.000
1567P	biochemistry(32)	UA	236	umol/L		155-428	2017-03-27 06:25:00.000	2017-03-27 09:04:49.000
1567P	biochemistry(32)	Osmotic pressure	261.19	mOSM/L		0.01-350	2017-03-31 11:50:00.000	2017-04-01 08:10:24.000
1567P	biochemistry(32)	α-L-fucosidase (AFU)	17	U/L		10-40	2017-03-31 11:50:00.000	2017-04-01 08:10:24.000
1567P	biochemistry(32)	Fe	7.3	umol/L	L	9-27	2017-03-31 11:50:00.000	2017-04-01 08:10:24.000
1567P	biochemistry(32)	HBDH	129	U/L		72-182	2017-03-31 11:50:00.000	2017-04-01 08:10:24.000
1567P	biochemistry(32)	UA	277	umol/L		155-428	2017-03-31 11:50:00.000	2017-04-01 08:10:24.000
1567P	biochemistry(32)	GLU	4.07	mmol/L		3.9-6.1	2017-03-31 11:50:00.000	2017-04-01 08:10:24.000
1567P	biochemistry(32)	TG	0.52	mmol/l		0.45-1.7	2017-03-31 11:50:00.000	2017-04-01 08:10:24.000
1567P	biochemistry(32)	TCHO	4.02	mmol/l		3.1-5.7	2017-03-31 11:50:00.000	2017-04-01 08:10:24.000
1567P	biochemistry(32)	HDL-C	1.43	mmol/l		0.91-2	2017-03-31 11:50:00.000	2017-04-01 08:10:24.000
1567P	biochemistry(32)	LDL-C	1.52	mmol/l		0-3.61	2017-03-31 11:50:00.000	2017-04-01 08:10:24.000
1567P	biochemistry(32)	APO-B	0.5	g/L	L	0.6-1.15	2017-03-31 11:50:00.000	2017-04-01 08:10:24.000
1567P	biochemistry(32)	APO-A1	1.19	g/L		1-1.65	2017-03-31 11:50:00.000	2017-04-01 08:10:24.000
1567P	biochemistry(32)	APO-B:APO-A1	0.42			0.01-20	2017-03-31 11:50:00.000	2017-04-01 08:10:24.000
1567P	biochemistry(32)	AMY	89	U/L		0-135	2017-03-31 11:50:00.000	2017-04-01 08:10:24.000
1567P	biochemistry(32)	Total protein (TP)	75	g/L		60-85	2017-03-31 11:50:00.000	2017-04-01 08:10:24.000
1567P	biochemistry(32)	Albumin (ALB)	39	g/L		34-54	2017-03-31 11:50:00.000	2017-04-01 08:10:24.000
1567P	biochemistry(32)	A/G	1.08		L	1.1-2.5	2017-03-31 11:50:00.000	2017-04-01 08:10:24.000
1567P	biochemistry(32)	GLB	36	g/L		20-40	2017-03-31 11:50:00.000	2017-04-01 08:10:24.000
1567P	biochemistry(32)	Total bilirubin (TBIL)	134.5	umol/L	H	3.0-25.0	2017-03-31 11:50:00.000	2017-04-01 08:10:24.000
1567P	biochemistry(32)	Direct Bilirubin (DBIL)	75.1	umol/L	H	0-8.6	2017-03-31 11:50:00.000	2017-04-01 08:10:24.000
1567P	biochemistry(32)	Indirect Bilirubin (IBIL)	59.4	umol/L	H	0.5-20.0	2017-03-31 11:50:00.000	2017-04-01 08:10:24.000
1567P	biochemistry(32)	DBIL/TBIL	0.56				2017-03-31 11:50:00.000	2017-04-01 08:10:24.000
1567P	biochemistry(32)	Alanine aminotransfease (ALT)	24	U/L		7-40	2017-03-31 11:50:00.000	2017-04-01 08:10:24.000
1567P	biochemistry(32)	Aspartate aminotransferase (AST)	53	U/L	H	13-35	2017-03-31 11:50:00.000	2017-04-01 08:10:24.000
1567P	biochemistry(32)	AST/ALT	2.21			0.01-5	2017-03-31 11:50:00.000	2017-04-01 08:10:24.000
1567P	biochemistry(32)	γ-GT	163	U/L	H	7-45	2017-03-31 11:50:00.000	2017-04-01 08:10:24.000
1567P	biochemistry(32)	ALP	239	U/L	H	35-125	2017-03-31 11:50:00.000	2017-04-01 08:10:24.000
1567P	biochemistry(32)	Total bile acid (TBA)	163.7	umol/L	H	0.2-14.0	2017-03-31 11:50:00.000	2017-04-01 08:10:24.000
1567P	biochemistry(32)	Cholinesterase (ChE)	6254	U/L		5000-13500	2017-03-31 11:50:00.000	2017-04-01 08:10:24.000
1567P	biochemistry(32)	Urea:CR	0.04			0.01-10	2017-03-31 11:50:00.000	2017-04-01 08:10:24.000
1567P	biochemistry(32)	Serum creatinine (Scr)	53	umol/L		41-98	2017-03-31 11:50:00.000	2017-04-01 08:10:24.000
1567P	biochemistry(32)	Urea	2.1	mmol/l	L	2.9-8.2	2017-03-31 11:50:00.000	2017-04-01 08:10:24.000
1567P	biochemistry(32)	P	0.58	mmol/l	L	0.8-1.62	2017-03-31 11:50:00.000	2017-04-01 08:10:24.000
1567P	biochemistry(32)	Mg	0.98	mmol/l		0.6-1.19	2017-03-31 11:50:00.000	2017-04-01 08:10:24.000
1567P	biochemistry(32)	Bicarbonate	21	mmol/l		21-29	2017-03-31 11:50:00.000	2017-04-01 08:10:24.000
1567P	biochemistry(32)	AG	16.1	mmol/l	H	7.5-16	2017-03-31 11:50:00.000	2017-04-01 08:10:24.000
1567P	biochemistry(32)	Prealbumin (PA)	56	mg/L	L	180-420	2017-03-31 11:50:00.000	2017-04-01 08:10:24.000
1567P	biochemistry(32)	CK	38	U/L		26-174	2017-03-31 11:50:00.000	2017-04-01 08:10:24.000
1567P	biochemistry(32)	CK-MB	24	U/L		0-35	2017-03-31 11:50:00.000	2017-04-01 08:10:24.000
1567P	biochemistry(32)	LD or LDH	155	U/L		109-245	2017-03-31 11:50:00.000	2017-04-01 08:10:24.000
1567P	biochemistry(32)	Ca	2.35	mmol/l		2.01-2.6	2017-03-31 11:50:00.000	2017-04-01 08:10:24.000
1567P	biochemistry(32)	Cl	102	mmol/l		96-108	2017-03-31 11:50:00.000	2017-04-01 08:10:24.000
1567P	biochemistry(32)	K	4.08	mmol/l		3.5-5.3	2017-03-31 11:50:00.000	2017-04-01 08:10:24.000
1567P	biochemistry(32)	Na	135	mmol/l	L	137-147	2017-03-31 11:50:00.000	2017-04-01 08:10:24.000
1567P	biochemistry(32)	eGFR estimated value 1	139.27	ml/min		>90	2017-03-31 11:50:00.000	2017-04-01 08:10:24.000
1567P	biochemistry(32)	HBDH	123	U/L		72-182	2017-04-05 06:06:00.000	2017-04-05 08:26:18.000
1567P	biochemistry(32)	Fe	5.9	umol/L	L	9-27	2017-04-05 06:06:00.000	2017-04-05 08:26:18.000
1567P	biochemistry(32)	α-L-fucosidase (AFU)	18	U/L		10-40	2017-04-05 06:06:00.000	2017-04-05 08:26:18.000
1567P	biochemistry(32)	Osmotic pressure	261.67	mOSM/L		0.01-350	2017-04-05 06:06:00.000	2017-04-05 08:26:18.000
1567P	biochemistry(32)	AMY	110	U/L		0-135	2017-04-05 06:06:00.000	2017-04-05 08:26:18.000
1567P	biochemistry(32)	APO-B:APO-A1	0.44			0.01-20	2017-04-05 06:06:00.000	2017-04-05 08:26:18.000
1567P	biochemistry(32)	APO-A1	1.45	g/L		1-1.65	2017-04-05 06:06:00.000	2017-04-05 08:26:18.000
1567P	biochemistry(32)	APO-B	0.64	g/L		0.6-1.15	2017-04-05 06:06:00.000	2017-04-05 08:26:18.000
1567P	biochemistry(32)	LDL-C	1.45	mmol/l		0-3.61	2017-04-05 06:06:00.000	2017-04-05 08:26:18.000
1567P	biochemistry(32)	HDL-C	1.67	mmol/l		0.91-2	2017-04-05 06:06:00.000	2017-04-05 08:26:18.000
1567P	biochemistry(32)	TCHO	4.35	mmol/l		3.1-5.7	2017-04-05 06:06:00.000	2017-04-05 08:26:18.000
1567P	biochemistry(32)	TG	0.48	mmol/l		0.45-1.7	2017-04-05 06:06:00.000	2017-04-05 08:26:18.000
1567P	biochemistry(32)	GLU	4.28	mmol/L		3.9-6.1	2017-04-05 06:06:00.000	2017-04-05 08:26:18.000
1567P	biochemistry(32)	UA	249	umol/L		155-428	2017-04-05 06:06:00.000	2017-04-05 08:26:18.000
1567P	biochemistry(32)	Na	135	mmol/l	L	137-147	2017-04-05 06:06:00.000	2017-04-05 08:26:18.000
1567P	biochemistry(32)	Cl	103	mmol/l		96-108	2017-04-05 06:06:00.000	2017-04-05 08:26:18.000
1567P	biochemistry(32)	Ca	2.27	mmol/l		2.01-2.6	2017-04-05 06:06:00.000	2017-04-05 08:26:18.000
1567P	biochemistry(32)	LD or LDH	158	U/L		109-245	2017-04-05 06:06:00.000	2017-04-05 08:26:18.000
1567P	biochemistry(32)	K	4.22	mmol/l		3.5-5.3	2017-04-05 06:06:00.000	2017-04-05 08:26:18.000
1567P	biochemistry(32)	CK-MB	21.6	U/L		0-35	2017-04-05 06:06:00.000	2017-04-05 08:26:18.000
1567P	biochemistry(32)	CK	48	U/L		26-174	2017-04-05 06:06:00.000	2017-04-05 08:26:18.000
1567P	biochemistry(32)	Prealbumin (PA)	64	mg/L	L	180-420	2017-04-05 06:06:00.000	2017-04-05 08:26:18.000
1567P	biochemistry(32)	AG	14.2	mmol/l		7.5-16	2017-04-05 06:06:00.000	2017-04-05 08:26:18.000
1567P	biochemistry(32)	Bicarbonate	22	mmol/l		21-29	2017-04-05 06:06:00.000	2017-04-05 08:26:18.000
1567P	biochemistry(32)	Mg	0.98	mmol/l		0.6-1.19	2017-04-05 06:06:00.000	2017-04-05 08:26:18.000
1567P	biochemistry(32)	P	0.64	mmol/l	L	0.8-1.62	2017-04-05 06:06:00.000	2017-04-05 08:26:18.000
1567P	biochemistry(32)	Urea	3.4	mmol/l		2.9-8.2	2017-04-05 06:06:00.000	2017-04-05 08:26:18.000
1567P	biochemistry(32)	Serum creatinine (Scr)	51	umol/L		41-98	2017-04-05 06:06:00.000	2017-04-05 08:26:18.000
1567P	biochemistry(32)	Urea:CR	0.07			0.01-10	2017-04-05 06:06:00.000	2017-04-05 08:26:18.000
1567P	biochemistry(32)	Cholinesterase (ChE)	6899	U/L		5000-13500	2017-04-05 06:06:00.000	2017-04-05 08:26:18.000
1567P	biochemistry(32)	Total bile acid (TBA)	125.6	umol/L	H	0.2-14.0	2017-04-05 06:06:00.000	2017-04-05 08:26:18.000
1567P	biochemistry(32)	ALP	263	U/L	H	35-125	2017-04-05 06:06:00.000	2017-04-05 08:26:18.000
1567P	biochemistry(32)	γ-GT	160	U/L	H	7-45	2017-04-05 06:06:00.000	2017-04-05 08:26:18.000
1567P	biochemistry(32)	AST/ALT	1.96			0.01-5	2017-04-05 06:06:00.000	2017-04-05 08:26:18.000
1567P	biochemistry(32)	Aspartate aminotransferase (AST)	49	U/L	H	13-35	2017-04-05 06:06:00.000	2017-04-05 08:26:18.000
1567P	biochemistry(32)	Alanine aminotransfease (ALT)	25	U/L		7-40	2017-04-05 06:06:00.000	2017-04-05 08:26:18.000
1567P	biochemistry(32)	DBIL/TBIL	0.61				2017-04-05 06:06:00.000	2017-04-05 08:26:18.000
1567P	biochemistry(32)	Indirect Bilirubin (IBIL)	41.5	umol/L	H	0.5-20.0	2017-04-05 06:06:00.000	2017-04-05 08:26:18.000
1567P	biochemistry(32)	Direct Bilirubin (DBIL)	63.9	umol/L	H	0-8.6	2017-04-05 06:06:00.000	2017-04-05 08:26:18.000
1567P	biochemistry(32)	Total bilirubin (TBIL)	105.4	umol/L	H	3.0-25.0	2017-04-05 06:06:00.000	2017-04-05 08:26:18.000
1567P	biochemistry(32)	GLB	35	g/L		20-40	2017-04-05 06:06:00.000	2017-04-05 08:26:18.000
1567P	biochemistry(32)	A/G	1.11			1.1-2.5	2017-04-05 06:06:00.000	2017-04-05 08:26:18.000
1567P	biochemistry(32)	Albumin (ALB)	39	g/L		34-54	2017-04-05 06:06:00.000	2017-04-05 08:26:18.000
1567P	biochemistry(32)	Total protein (TP)	74	g/L		60-85	2017-04-05 06:06:00.000	2017-04-05 08:26:18.000
1567P	biochemistry(32)	eGFR estimated value 1	145.59	ml/min		>90	2017-04-05 06:06:00.000	2017-04-05 08:26:18.000
1567P	biochemistry(32)	Osmotic pressure	265.62	mOSM/L		0.01-350	2017-04-08 06:12:00.000	2017-04-08 08:16:26.000
1567P	biochemistry(32)	α-L-fucosidase (AFU)	20	U/L		10-40	2017-04-08 06:12:00.000	2017-04-08 08:16:26.000
1567P	biochemistry(32)	Fe	6.2	umol/L	L	9-27	2017-04-08 06:12:00.000	2017-04-08 08:16:26.000
1567P	biochemistry(32)	HBDH	130	U/L		72-182	2017-04-08 06:12:00.000	2017-04-08 08:16:26.000
1567P	biochemistry(32)	UA	265	umol/L		155-428	2017-04-08 06:12:00.000	2017-04-08 08:16:26.000
1567P	biochemistry(32)	GLU	4.45	mmol/L		3.9-6.1	2017-04-08 06:12:00.000	2017-04-08 08:16:26.000
1567P	biochemistry(32)	TG	0.76	mmol/l		0.45-1.7	2017-04-08 06:12:00.000	2017-04-08 08:16:26.000
1567P	biochemistry(32)	TCHO	5.21	mmol/l		3.1-5.7	2017-04-08 06:12:00.000	2017-04-08 08:16:26.000
1567P	biochemistry(32)	HDL-C	1.92	mmol/l		0.91-2	2017-04-08 06:12:00.000	2017-04-08 08:16:26.000
1567P	biochemistry(32)	LDL-C	1.44	mmol/l		0-3.61	2017-04-08 06:12:00.000	2017-04-08 08:16:26.000
1567P	biochemistry(32)	APO-B	0.71	g/L		0.6-1.15	2017-04-08 06:12:00.000	2017-04-08 08:16:26.000
1567P	biochemistry(32)	APO-A1	1.67	g/L	H	1-1.65	2017-04-08 06:12:00.000	2017-04-08 08:16:26.000
1567P	biochemistry(32)	APO-B:APO-A1	0.43			0.01-20	2017-04-08 06:12:00.000	2017-04-08 08:16:26.000
1567P	biochemistry(32)	AMY	104	U/L		0-135	2017-04-08 06:12:00.000	2017-04-08 08:16:26.000
1567P	biochemistry(32)	Total protein (TP)	83	g/L		60-85	2017-04-08 06:12:00.000	2017-04-08 08:16:26.000
1567P	biochemistry(32)	Albumin (ALB)	43	g/L		34-54	2017-04-08 06:12:00.000	2017-04-08 08:16:26.000
1567P	biochemistry(32)	A/G	1.07		L	1.1-2.5	2017-04-08 06:12:00.000	2017-04-08 08:16:26.000
1567P	biochemistry(32)	GLB	40	g/L		20-40	2017-04-08 06:12:00.000	2017-04-08 08:16:26.000
1567P	biochemistry(32)	Total bilirubin (TBIL)	110.3	umol/L	H	3.0-25.0	2017-04-08 06:12:00.000	2017-04-08 08:16:26.000
1567P	biochemistry(32)	Direct Bilirubin (DBIL)	65.7	umol/L	H	0-8.6	2017-04-08 06:12:00.000	2017-04-08 08:16:26.000
1567P	biochemistry(32)	Indirect Bilirubin (IBIL)	44.6	umol/L	H	0.5-20.0	2017-04-08 06:12:00.000	2017-04-08 08:16:26.000
1567P	biochemistry(32)	DBIL/TBIL	0.6				2017-04-08 06:12:00.000	2017-04-08 08:16:26.000
1567P	biochemistry(32)	Alanine aminotransfease (ALT)	28	U/L		7-40	2017-04-08 06:12:00.000	2017-04-08 08:16:26.000
1567P	biochemistry(32)	Aspartate aminotransferase (AST)	50	U/L	H	13-35	2017-04-08 06:12:00.000	2017-04-08 08:16:26.000
1567P	biochemistry(32)	AST/ALT	1.79			0.01-5	2017-04-08 06:12:00.000	2017-04-08 08:16:26.000
1567P	biochemistry(32)	γ-GT	181	U/L	H	7-45	2017-04-08 06:12:00.000	2017-04-08 08:16:26.000
1567P	biochemistry(32)	ALP	296	U/L	H	35-125	2017-04-08 06:12:00.000	2017-04-08 08:16:26.000
1567P	biochemistry(32)	Total bile acid (TBA)	161	umol/L	H	0.2-14.0	2017-04-08 06:12:00.000	2017-04-08 08:16:26.000
1567P	biochemistry(32)	Cholinesterase (ChE)	7592	U/L		5000-13500	2017-04-08 06:12:00.000	2017-04-08 08:16:26.000
1567P	biochemistry(32)	Urea:CR	0.07			0.01-10	2017-04-08 06:12:00.000	2017-04-08 08:16:26.000
1567P	biochemistry(32)	Serum creatinine (Scr)	55	umol/L		41-98	2017-04-08 06:12:00.000	2017-04-08 08:16:26.000
1567P	biochemistry(32)	Urea	4	mmol/l		2.9-8.2	2017-04-08 06:12:00.000	2017-04-08 08:16:26.000
1567P	biochemistry(32)	P	0.83	mmol/l		0.8-1.62	2017-04-08 06:12:00.000	2017-04-08 08:16:26.000
1567P	biochemistry(32)	Mg	1.04	mmol/l		0.6-1.19	2017-04-08 06:12:00.000	2017-04-08 08:16:26.000
1567P	biochemistry(32)	Bicarbonate	21	mmol/l		21-29	2017-04-08 06:12:00.000	2017-04-08 08:16:26.000
1567P	biochemistry(32)	AG	15.5	mmol/l		7.5-16	2017-04-08 06:12:00.000	2017-04-08 08:16:26.000
1567P	biochemistry(32)	Prealbumin (PA)	66	mg/L	L	180-420	2017-04-08 06:12:00.000	2017-04-08 08:16:26.000
1567P	biochemistry(32)	CK	48	U/L		26-174	2017-04-08 06:12:00.000	2017-04-08 08:16:26.000
1567P	biochemistry(32)	CK-MB	30.2	U/L		0-35	2017-04-08 06:12:00.000	2017-04-08 08:16:26.000
1567P	biochemistry(32)	K	4.46	mmol/l		3.5-5.3	2017-04-08 06:12:00.000	2017-04-08 08:16:26.000
1567P	biochemistry(32)	LD or LDH	171	U/L		109-245	2017-04-08 06:12:00.000	2017-04-08 08:16:26.000
1567P	biochemistry(32)	Cl	105	mmol/l		96-108	2017-04-08 06:12:00.000	2017-04-08 08:16:26.000
1567P	biochemistry(32)	Ca	2.43	mmol/l		2.01-2.6	2017-04-08 06:12:00.000	2017-04-08 08:16:26.000
1567P	biochemistry(32)	Na	137	mmol/l		137-147	2017-04-08 06:12:00.000	2017-04-08 08:16:26.000
1567P	biochemistry(32)	eGFR estimated value 1	133.44	ml/min		>90	2017-04-08 06:12:00.000	2017-04-08 08:16:26.000
1567P	biochemistry(32)	eGFR estimated value 1	139.27	ml/min		>90	2017-04-10 10:55:00.000	2017-04-11 08:05:26.000
1567P	biochemistry(32)	Na	138	mmol/l		137-147	2017-04-10 10:55:00.000	2017-04-11 08:05:26.000
1567P	biochemistry(32)	Ca	2.2	mmol/l		2.01-2.6	2017-04-10 10:55:00.000	2017-04-11 08:05:26.000
1567P	biochemistry(32)	Cl	106	mmol/l		96-108	2017-04-10 10:55:00.000	2017-04-11 08:05:26.000
1567P	biochemistry(32)	LD or LDH	148	U/L		109-245	2017-04-10 10:55:00.000	2017-04-11 08:05:26.000
1567P	biochemistry(32)	K	3.94	mmol/l		3.5-5.3	2017-04-10 10:55:00.000	2017-04-11 08:05:26.000
1567P	biochemistry(32)	CK-MB	29.6	U/L		0-35	2017-04-10 10:55:00.000	2017-04-11 08:05:26.000
1567P	biochemistry(32)	CK	48	U/L		26-174	2017-04-10 10:55:00.000	2017-04-11 08:05:26.000
1567P	biochemistry(32)	Prealbumin (PA)	51	mg/L	L	180-420	2017-04-10 10:55:00.000	2017-04-11 08:05:26.000
1567P	biochemistry(32)	AG	13.9	mmol/l		7.5-16	2017-04-10 10:55:00.000	2017-04-11 08:05:26.000
1567P	biochemistry(32)	Bicarbonate	22	mmol/l		21-29	2017-04-10 10:55:00.000	2017-04-11 08:05:26.000
1567P	biochemistry(32)	P	0.86	mmol/l		0.8-1.62	2017-04-10 10:55:00.000	2017-04-11 08:05:26.000
1567P	biochemistry(32)	Mg	0.9	mmol/l		0.6-1.19	2017-04-10 10:55:00.000	2017-04-11 08:05:26.000
1567P	biochemistry(32)	Urea	3.5	mmol/l		2.9-8.2	2017-04-10 10:55:00.000	2017-04-11 08:05:26.000
1567P	biochemistry(32)	Serum creatinine (Scr)	53	umol/L		41-98	2017-04-10 10:55:00.000	2017-04-11 08:05:26.000
1567P	biochemistry(32)	Urea:CR	0.07			0.01-10	2017-04-10 10:55:00.000	2017-04-11 08:05:26.000
1567P	biochemistry(32)	Cholinesterase (ChE)	6259	U/L		5000-13500	2017-04-10 10:55:00.000	2017-04-11 08:05:26.000
1567P	biochemistry(32)	Total bile acid (TBA)	160.6	umol/L	H	0.2-14.0	2017-04-10 10:55:00.000	2017-04-11 08:05:26.000
1567P	biochemistry(32)	ALP	254	U/L	H	35-125	2017-04-10 10:55:00.000	2017-04-11 08:05:26.000
1567P	biochemistry(32)	γ-GT	154	U/L	H	7-45	2017-04-10 10:55:00.000	2017-04-11 08:05:26.000
1567P	biochemistry(32)	AST/ALT	1.79			0.01-5	2017-04-10 10:55:00.000	2017-04-11 08:05:26.000
1567P	biochemistry(32)	Aspartate aminotransferase (AST)	43	U/L	H	13-35	2017-04-10 10:55:00.000	2017-04-11 08:05:26.000
1567P	biochemistry(32)	Alanine aminotransfease (ALT)	24	U/L		7-40	2017-04-10 10:55:00.000	2017-04-11 08:05:26.000
1567P	biochemistry(32)	Indirect Bilirubin (IBIL)	43.5	umol/L	H	0.5-20.0	2017-04-10 10:55:00.000	2017-04-11 08:05:26.000
1567P	biochemistry(32)	DBIL/TBIL	0.56				2017-04-10 10:55:00.000	2017-04-11 08:05:26.000
1567P	biochemistry(32)	Direct Bilirubin (DBIL)	55.4	umol/L	H	0-8.6	2017-04-10 10:55:00.000	2017-04-11 08:05:26.000
1567P	biochemistry(32)	Total bilirubin (TBIL)	98.9	umol/L	H	3.0-25.0	2017-04-10 10:55:00.000	2017-04-11 08:05:26.000
1567P	biochemistry(32)	GLB	34	g/L		20-40	2017-04-10 10:55:00.000	2017-04-11 08:05:26.000
1567P	biochemistry(32)	A/G	1.06		L	1.1-2.5	2017-04-10 10:55:00.000	2017-04-11 08:05:26.000
1567P	biochemistry(32)	Albumin (ALB)	36	g/L		34-54	2017-04-10 10:55:00.000	2017-04-11 08:05:26.000
1567P	biochemistry(32)	Total protein (TP)	70	g/L		60-85	2017-04-10 10:55:00.000	2017-04-11 08:05:26.000
1567P	biochemistry(32)	AMY	96	U/L		0-135	2017-04-10 10:55:00.000	2017-04-11 08:05:26.000
1567P	biochemistry(32)	APO-B:APO-A1	0.44			0.01-20	2017-04-10 10:55:00.000	2017-04-11 08:05:26.000
1567P	biochemistry(32)	APO-A1	1.39	g/L		1-1.65	2017-04-10 10:55:00.000	2017-04-11 08:05:26.000
1567P	biochemistry(32)	APO-B	0.61	g/L		0.6-1.15	2017-04-10 10:55:00.000	2017-04-11 08:05:26.000
1567P	biochemistry(32)	LDL-C	1.25	mmol/l		0-3.61	2017-04-10 10:55:00.000	2017-04-11 08:05:26.000
1567P	biochemistry(32)	HDL-C	1.55	mmol/l		0.91-2	2017-04-10 10:55:00.000	2017-04-11 08:05:26.000
1567P	biochemistry(32)	TCHO	4.45	mmol/l		3.1-5.7	2017-04-10 10:55:00.000	2017-04-11 08:05:26.000
1567P	biochemistry(32)	TG	0.51	mmol/l		0.45-1.7	2017-04-10 10:55:00.000	2017-04-11 08:05:26.000
1567P	biochemistry(32)	GLU	5.05	mmol/L		3.9-6.1	2017-04-10 10:55:00.000	2017-04-11 08:05:26.000
1567P	biochemistry(32)	UA	261	umol/L		155-428	2017-04-10 10:55:00.000	2017-04-11 08:05:26.000
1567P	biochemistry(32)	HBDH	110	U/L		72-182	2017-04-10 10:55:00.000	2017-04-11 08:05:26.000
1567P	biochemistry(32)	Fe	4.9	umol/L	L	9-27	2017-04-10 10:55:00.000	2017-04-11 08:05:26.000
1567P	biochemistry(32)	α-L-fucosidase (AFU)	16	U/L		10-40	2017-04-10 10:55:00.000	2017-04-11 08:05:26.000
1567P	biochemistry(32)	Osmotic pressure	267.35	mOSM/L		0.01-350	2017-04-10 10:55:00.000	2017-04-11 08:05:26.000
1567P	biochemistry(32)	eGFR estimated value 1	156.14	ml/min		>90	2017-04-13 11:10:00.000	2017-04-14 08:26:14.000
1567P	biochemistry(32)	α-L-fucosidase (AFU)	16	U/L		10-40	2017-04-13 11:10:00.000	2017-04-14 08:26:14.000
1567P	biochemistry(32)	Osmotic pressure	258.46	mOSM/L		0.01-350	2017-04-13 11:10:00.000	2017-04-14 08:26:14.000
1567P	biochemistry(32)	Fe	16	umol/L		9-27	2017-04-13 11:10:00.000	2017-04-14 08:26:14.000
1567P	biochemistry(32)	HBDH	428	U/L	H	72-182	2017-04-13 11:10:00.000	2017-04-14 08:26:14.000
1567P	biochemistry(32)	UA	209	umol/L		155-428	2017-04-13 11:10:00.000	2017-04-14 08:26:14.000
1567P	biochemistry(32)	GLU	4.83	mmol/L		3.9-6.1	2017-04-13 11:10:00.000	2017-04-14 08:26:14.000
1567P	biochemistry(32)	TG	0.75	mmol/l		0.45-1.7	2017-04-13 11:10:00.000	2017-04-14 08:26:14.000
1567P	biochemistry(32)	TCHO	4.85	mmol/l		3.1-5.7	2017-04-13 11:10:00.000	2017-04-14 08:26:14.000
1567P	biochemistry(32)	HDL-C	1.55	mmol/l		0.91-2	2017-04-13 11:10:00.000	2017-04-14 08:26:14.000
1567P	biochemistry(32)	LDL-C	1.73	mmol/l		0-3.61	2017-04-13 11:10:00.000	2017-04-14 08:26:14.000
1567P	biochemistry(32)	APO-A1	1.32	g/L		1-1.65	2017-04-13 11:10:00.000	2017-04-14 08:26:14.000
1567P	biochemistry(32)	APO-B	0.61	g/L		0.6-1.15	2017-04-13 11:10:00.000	2017-04-14 08:26:14.000
1567P	biochemistry(32)	APO-B:APO-A1	0.46			0.01-20	2017-04-13 11:10:00.000	2017-04-14 08:26:14.000
1567P	biochemistry(32)	AMY	122	U/L		0-135	2017-04-13 11:10:00.000	2017-04-14 08:26:14.000
1567P	biochemistry(32)	Cholinesterase (ChE)	6596	U/L		5000-13500	2017-04-13 11:10:00.000	2017-04-14 08:26:14.000
1567P	biochemistry(32)	Total bile acid (TBA)	138.7	umol/L	H	0.2-14.0	2017-04-13 11:10:00.000	2017-04-14 08:26:14.000
1567P	biochemistry(32)	ALP	265	U/L	H	35-125	2017-04-13 11:10:00.000	2017-04-14 08:26:14.000
1567P	biochemistry(32)	γ-GT	161	U/L	H	7-45	2017-04-13 11:10:00.000	2017-04-14 08:26:14.000
1567P	biochemistry(32)	AST/ALT	3.26			0.01-5	2017-04-13 11:10:00.000	2017-04-14 08:26:14.000
1567P	biochemistry(32)	Aspartate aminotransferase (AST)	88	U/L	H	13-35	2017-04-13 11:10:00.000	2017-04-14 08:26:14.000
1567P	biochemistry(32)	Alanine aminotransfease (ALT)	27	U/L		7-40	2017-04-13 11:10:00.000	2017-04-14 08:26:14.000
1567P	biochemistry(32)	Indirect Bilirubin (IBIL)	70.6	umol/L	H	0.5-20.0	2017-04-13 11:10:00.000	2017-04-14 08:26:14.000
1567P	biochemistry(32)	DBIL/TBIL	0.47				2017-04-13 11:10:00.000	2017-04-14 08:26:14.000
1567P	biochemistry(32)	Direct Bilirubin (DBIL)	63.6	umol/L	H	0-8.6	2017-04-13 11:10:00.000	2017-04-14 08:26:14.000
1567P	biochemistry(32)	Total bilirubin (TBIL)	134.2	umol/L	H	3.0-25.0	2017-04-13 11:10:00.000	2017-04-14 08:26:14.000
1567P	biochemistry(32)	GLB	36	g/L		20-40	2017-04-13 11:10:00.000	2017-04-14 08:26:14.000
1567P	biochemistry(32)	A/G	1.08		L	1.1-2.5	2017-04-13 11:10:00.000	2017-04-14 08:26:14.000
1567P	biochemistry(32)	Albumin (ALB)	39	g/L		34-54	2017-04-13 11:10:00.000	2017-04-14 08:26:14.000
1567P	biochemistry(32)	Total protein (TP)	75	g/L		60-85	2017-04-13 11:10:00.000	2017-04-14 08:26:14.000
1567P	biochemistry(32)	Na	133	mmol/l	L	137-147	2017-04-13 11:10:00.000	2017-04-14 08:26:14.000
1567P	biochemistry(32)	Ca	2.27	mmol/l		2.01-2.6	2017-04-13 11:10:00.000	2017-04-14 08:26:14.000
1567P	biochemistry(32)	Cl	103	mmol/l		96-108	2017-04-13 11:10:00.000	2017-04-14 08:26:14.000
1567P	biochemistry(32)	K	3.84	mmol/l		3.5-5.3	2017-04-13 11:10:00.000	2017-04-14 08:26:14.000
1567P	biochemistry(32)	CK	36	U/L		26-174	2017-04-13 11:10:00.000	2017-04-14 08:26:14.000
1567P	biochemistry(32)	CK-MB	28.4	U/L		0-35	2017-04-13 11:10:00.000	2017-04-14 08:26:14.000
1567P	biochemistry(32)	LD or LDH	621	U/L	H	109-245	2017-04-13 11:10:00.000	2017-04-14 08:26:14.000
1567P	biochemistry(32)	Serum creatinine (Scr)	48	umol/L		41-98	2017-04-13 11:10:00.000	2017-04-14 08:26:14.000
1567P	biochemistry(32)	Urea:CR	0.1			0.01-10	2017-04-13 11:10:00.000	2017-04-14 08:26:14.000
1567P	biochemistry(32)	P	0.66	mmol/l	L	0.8-1.62	2017-04-13 11:10:00.000	2017-04-14 08:26:14.000
1567P	biochemistry(32)	Mg	0.83	mmol/l		0.6-1.19	2017-04-13 11:10:00.000	2017-04-14 08:26:14.000
1567P	biochemistry(32)	Bicarbonate	16	mmol/l	L	21-29	2017-04-13 11:10:00.000	2017-04-14 08:26:14.000
1567P	biochemistry(32)	AG	17.8	mmol/l	H	7.5-16	2017-04-13 11:10:00.000	2017-04-14 08:26:14.000
1567P	biochemistry(32)	Prealbumin (PA)	53	mg/L	L	180-420	2017-04-13 11:10:00.000	2017-04-14 08:26:14.000
1567P	biochemistry(32)	Urea	4.7	mmol/l		2.9-8.2	2017-04-13 11:10:00.000	2017-04-14 08:26:14.000
1567P	biochemistry(32)	Fe	12.5	umol/L		9-27	2017-04-17 06:31:00.000	2017-04-17 09:54:58.000
1567P	biochemistry(32)	HBDH	311	U/L	H	72-182	2017-04-17 06:31:00.000	2017-04-17 09:54:58.000
1567P	biochemistry(32)	α-L-fucosidase (AFU)	13	U/L		10-40	2017-04-17 06:31:00.000	2017-04-17 09:54:58.000
1567P	biochemistry(32)	Osmotic pressure	265.14	mOSM/L		0.01-350	2017-04-17 06:31:00.000	2017-04-17 09:54:58.000
1567P	biochemistry(32)	APO-B	0.77	g/L		0.6-1.15	2017-04-17 06:31:00.000	2017-04-17 09:54:58.000
1567P	biochemistry(32)	APO-B:APO-A1	0.55			0.01-20	2017-04-17 06:31:00.000	2017-04-17 09:54:58.000
1567P	biochemistry(32)	AMY	186	U/L	H	0-135	2017-04-17 06:31:00.000	2017-04-17 09:54:58.000
1567P	biochemistry(32)	LDL-C	1.17	mmol/l		0-3.61	2017-04-17 06:31:00.000	2017-04-17 09:54:58.000
1567P	biochemistry(32)	APO-A1	1.41	g/L		1-1.65	2017-04-17 06:31:00.000	2017-04-17 09:54:58.000
1567P	biochemistry(32)	HDL-C	1.35	mmol/l		0.91-2	2017-04-17 06:31:00.000	2017-04-17 09:54:58.000
1567P	biochemistry(32)	TG	0.74	mmol/l		0.45-1.7	2017-04-17 06:31:00.000	2017-04-17 09:54:58.000
1567P	biochemistry(32)	TCHO	4.75	mmol/l		3.1-5.7	2017-04-17 06:31:00.000	2017-04-17 09:54:58.000
1567P	biochemistry(32)	GLU	4.28	mmol/L		3.9-6.1	2017-04-17 06:31:00.000	2017-04-17 09:54:58.000
1567P	biochemistry(32)	AG	17.4	mmol/l	H	7.5-16	2017-04-17 06:31:00.000	2017-04-17 09:54:58.000
1567P	biochemistry(32)	P	0.86	mmol/l		0.8-1.62	2017-04-17 06:31:00.000	2017-04-17 09:54:58.000
1567P	biochemistry(32)	Mg	0.9	mmol/l		0.6-1.19	2017-04-17 06:31:00.000	2017-04-17 09:54:58.000
1567P	biochemistry(32)	Bicarbonate	22	mmol/l		21-29	2017-04-17 06:31:00.000	2017-04-17 09:54:58.000
1567P	biochemistry(32)	Urea:CR	0.06			0.01-10	2017-04-17 06:31:00.000	2017-04-17 09:54:58.000
1567P	biochemistry(32)	UA	183	umol/L		155-428	2017-04-17 06:31:00.000	2017-04-17 09:54:58.000
1567P	biochemistry(32)	Prealbumin (PA)	41	mg/L	L	180-420	2017-04-17 06:31:00.000	2017-04-17 09:54:58.000
1567P	biochemistry(32)	Urea	2.7	mmol/l	L	2.9-8.2	2017-04-17 06:31:00.000	2017-04-17 09:54:58.000
1567P	biochemistry(32)	Serum creatinine (Scr)	47	umol/L		41-98	2017-04-17 06:31:00.000	2017-04-17 09:54:58.000
1567P	biochemistry(32)	CK	22	U/L	L	26-174	2017-04-17 06:31:00.000	2017-04-17 09:54:58.000
1567P	biochemistry(32)	CK-MB	15.1	U/L		0-35	2017-04-17 06:31:00.000	2017-04-17 09:54:58.000
1567P	biochemistry(32)	Total bile acid (TBA)	110.5	umol/L	H	0.2-14.0	2017-04-17 06:31:00.000	2017-04-17 09:54:58.000
1567P	biochemistry(32)	K	4.39	mmol/l		3.5-5.3	2017-04-17 06:31:00.000	2017-04-17 09:54:58.000
1567P	biochemistry(32)	LD or LDH	431	U/L	H	109-245	2017-04-17 06:31:00.000	2017-04-17 09:54:58.000
1567P	biochemistry(32)	Ca	2.32	mmol/l		2.01-2.6	2017-04-17 06:31:00.000	2017-04-17 09:54:58.000
1567P	biochemistry(32)	Na	137	mmol/l		137-147	2017-04-17 06:31:00.000	2017-04-17 09:54:58.000
1567P	biochemistry(32)	Cl	102	mmol/l		96-108	2017-04-17 06:31:00.000	2017-04-17 09:54:58.000
1567P	biochemistry(32)	Total protein (TP)	74	g/L		60-85	2017-04-17 06:31:00.000	2017-04-17 09:54:58.000
1567P	biochemistry(32)	GLB	35	g/L		20-40	2017-04-17 06:31:00.000	2017-04-17 09:54:58.000
1567P	biochemistry(32)	Albumin (ALB)	39	g/L		34-54	2017-04-17 06:31:00.000	2017-04-17 09:54:58.000
1567P	biochemistry(32)	A/G	1.11			1.1-2.5	2017-04-17 06:31:00.000	2017-04-17 09:54:58.000
1567P	biochemistry(32)	Total bilirubin (TBIL)	166.4	umol/L	H	3.0-25.0	2017-04-17 06:31:00.000	2017-04-17 09:54:58.000
1567P	biochemistry(32)	Indirect Bilirubin (IBIL)	98.6	umol/L	H	0.5-20.0	2017-04-17 06:31:00.000	2017-04-17 09:54:58.000
1567P	biochemistry(32)	Direct Bilirubin (DBIL)	67.8	umol/L	H	0-8.6	2017-04-17 06:31:00.000	2017-04-17 09:54:58.000
1567P	biochemistry(32)	Alanine aminotransfease (ALT)	14	U/L		7-40	2017-04-17 06:31:00.000	2017-04-17 09:54:58.000
1567P	biochemistry(32)	DBIL/TBIL	0.41				2017-04-17 06:31:00.000	2017-04-17 09:54:58.000
1567P	biochemistry(32)	Aspartate aminotransferase (AST)	35	U/L		13-35	2017-04-17 06:31:00.000	2017-04-17 09:54:58.000
1567P	biochemistry(32)	AST/ALT	2.5			0.01-5	2017-04-17 06:31:00.000	2017-04-17 09:54:58.000
1567P	biochemistry(32)	γ-GT	117	U/L	H	7-45	2017-04-17 06:31:00.000	2017-04-17 09:54:58.000
1567P	biochemistry(32)	Cholinesterase (ChE)	6944	U/L		5000-13500	2017-04-17 06:31:00.000	2017-04-17 09:54:58.000
1567P	biochemistry(32)	ALP	246	U/L	H	35-125	2017-04-17 06:31:00.000	2017-04-17 09:54:58.000
1567P	biochemistry(32)	eGFR estimated value 1	159.98	ml/min		>90	2017-04-17 06:31:00.000	2017-04-17 09:54:58.000
1567P	biochemistry(32)	eGFR estimated value 1	142.37	ml/min		>90	2017-04-20 06:22:00.000	2017-04-20 08:03:28.000
1567P	biochemistry(32)	ALP	221	U/L	H	35-125	2017-04-20 06:22:00.000	2017-04-20 08:03:28.000
1567P	biochemistry(32)	Cholinesterase (ChE)	6777	U/L		5000-13500	2017-04-20 06:22:00.000	2017-04-20 08:03:28.000
1567P	biochemistry(32)	γ-GT	112	U/L	H	7-45	2017-04-20 06:22:00.000	2017-04-20 08:03:28.000
1567P	biochemistry(32)	AST/ALT	1.94			0.01-5	2017-04-20 06:22:00.000	2017-04-20 08:03:28.000
1567P	biochemistry(32)	Aspartate aminotransferase (AST)	35	U/L		13-35	2017-04-20 06:22:00.000	2017-04-20 08:03:28.000
1567P	biochemistry(32)	DBIL/TBIL	0.47				2017-04-20 06:22:00.000	2017-04-20 08:03:28.000
1567P	biochemistry(32)	Alanine aminotransfease (ALT)	18	U/L		7-40	2017-04-20 06:22:00.000	2017-04-20 08:03:28.000
1567P	biochemistry(32)	Direct Bilirubin (DBIL)	63.4	umol/L	H	0-8.6	2017-04-20 06:22:00.000	2017-04-20 08:03:28.000
1567P	biochemistry(32)	Indirect Bilirubin (IBIL)	70.7	umol/L	H	0.5-20.0	2017-04-20 06:22:00.000	2017-04-20 08:03:28.000
1567P	biochemistry(32)	Total bilirubin (TBIL)	134.1	umol/L	H	3.0-25.0	2017-04-20 06:22:00.000	2017-04-20 08:03:28.000
1567P	biochemistry(32)	A/G	1.08		L	1.1-2.5	2017-04-20 06:22:00.000	2017-04-20 08:03:28.000
1567P	biochemistry(32)	GLB	36	g/L		20-40	2017-04-20 06:22:00.000	2017-04-20 08:03:28.000
1567P	biochemistry(32)	Total protein (TP)	75	g/L		60-85	2017-04-20 06:22:00.000	2017-04-20 08:03:28.000
1567P	biochemistry(32)	Albumin (ALB)	39	g/L		34-54	2017-04-20 06:22:00.000	2017-04-20 08:03:28.000
1567P	biochemistry(32)	Cl	101	mmol/l		96-108	2017-04-20 06:22:00.000	2017-04-20 08:03:28.000
1567P	biochemistry(32)	Na	135	mmol/l	L	137-147	2017-04-20 06:22:00.000	2017-04-20 08:03:28.000
1567P	biochemistry(32)	Ca	2.39	mmol/l		2.01-2.6	2017-04-20 06:22:00.000	2017-04-20 08:03:28.000
1567P	biochemistry(32)	K	4.54	mmol/l		3.5-5.3	2017-04-20 06:22:00.000	2017-04-20 08:03:28.000
1567P	biochemistry(32)	LD or LDH	357	U/L	H	109-245	2017-04-20 06:22:00.000	2017-04-20 08:03:28.000
1567P	biochemistry(32)	Total bile acid (TBA)	133.5	umol/L	H	0.2-14.0	2017-04-20 06:22:00.000	2017-04-20 08:03:28.000
1567P	biochemistry(32)	CK	24	U/L	L	26-174	2017-04-20 06:22:00.000	2017-04-20 08:03:28.000
1567P	biochemistry(32)	CK-MB	17.7	U/L		0-35	2017-04-20 06:22:00.000	2017-04-20 08:03:28.000
1567P	biochemistry(32)	Serum creatinine (Scr)	52	umol/L		41-98	2017-04-20 06:22:00.000	2017-04-20 08:03:28.000
1567P	biochemistry(32)	Urea	3	mmol/l		2.9-8.2	2017-04-20 06:22:00.000	2017-04-20 08:03:28.000
1567P	biochemistry(32)	Prealbumin (PA)	31	mg/L	L	180-420	2017-04-20 06:22:00.000	2017-04-20 08:03:28.000
1567P	biochemistry(32)	AG	17.5	mmol/l	H	7.5-16	2017-04-20 06:22:00.000	2017-04-20 08:03:28.000
1567P	biochemistry(32)	UA	231	umol/L		155-428	2017-04-20 06:22:00.000	2017-04-20 08:03:28.000
1567P	biochemistry(32)	Urea:CR	0.06			0.01-10	2017-04-20 06:22:00.000	2017-04-20 08:03:28.000
1567P	biochemistry(32)	Bicarbonate	21	mmol/l		21-29	2017-04-20 06:22:00.000	2017-04-20 08:03:28.000
1567P	biochemistry(32)	Mg	0.96	mmol/l		0.6-1.19	2017-04-20 06:22:00.000	2017-04-20 08:03:28.000
1567P	biochemistry(32)	P	0.7	mmol/l	L	0.8-1.62	2017-04-20 06:22:00.000	2017-04-20 08:03:28.000
1567P	biochemistry(32)	GLU	6.94	mmol/L	H	3.9-6.1	2017-04-20 06:22:00.000	2017-04-20 08:03:28.000
1567P	biochemistry(32)	TCHO	4.98	mmol/l		3.1-5.7	2017-04-20 06:22:00.000	2017-04-20 08:03:28.000
1567P	biochemistry(32)	TG	0.53	mmol/l		0.45-1.7	2017-04-20 06:22:00.000	2017-04-20 08:03:28.000
1567P	biochemistry(32)	HDL-C	1.32	mmol/l		0.91-2	2017-04-20 06:22:00.000	2017-04-20 08:03:28.000
1567P	biochemistry(32)	APO-A1	1.21	g/L		1-1.65	2017-04-20 06:22:00.000	2017-04-20 08:03:28.000
1567P	biochemistry(32)	LDL-C	1.83	mmol/l		0-3.61	2017-04-20 06:22:00.000	2017-04-20 08:03:28.000
1567P	biochemistry(32)	APO-B:APO-A1	0.6			0.01-20	2017-04-20 06:22:00.000	2017-04-20 08:03:28.000
1567P	biochemistry(32)	APO-B	0.72	g/L		0.6-1.15	2017-04-20 06:22:00.000	2017-04-20 08:03:28.000
1567P	biochemistry(32)	Osmotic pressure	261.75	mOSM/L		0.01-350	2017-04-20 06:22:00.000	2017-04-20 08:03:28.000
1567P	biochemistry(32)	α-L-fucosidase (AFU)	13	U/L		10-40	2017-04-20 06:22:00.000	2017-04-20 08:03:28.000
1567P	biochemistry(32)	HBDH	294	U/L	H	72-182	2017-04-20 06:22:00.000	2017-04-20 08:03:28.000
1567P	biochemistry(32)	Fe	7.2	umol/L	L	9-27	2017-04-20 06:22:00.000	2017-04-20 08:03:28.000
1567P	biochemistry(32)	AMY	90	U/L		0-135	2017-04-20 06:22:00.000	2017-04-20 08:03:28.000
1567P	biochemistry(32)	Fe	12.2	umol/L		9-27	2017-04-24 06:06:00.000	2017-04-24 08:56:20.000
1567P	biochemistry(32)	HBDH	262	U/L	H	72-182	2017-04-24 06:06:00.000	2017-04-24 08:56:20.000
1567P	biochemistry(32)	α-L-fucosidase (AFU)	17	U/L		10-40	2017-04-24 06:06:00.000	2017-04-24 08:56:20.000
1567P	biochemistry(32)	Osmotic pressure	259.93	mOSM/L		0.01-350	2017-04-24 06:06:00.000	2017-04-24 08:56:20.000
1567P	biochemistry(32)	APO-B	0.76	g/L		0.6-1.15	2017-04-24 06:06:00.000	2017-04-24 08:56:20.000
1567P	biochemistry(32)	APO-B:APO-A1	0.47			0.01-20	2017-04-24 06:06:00.000	2017-04-24 08:56:20.000
1567P	biochemistry(32)	AMY	150	U/L	H	0-135	2017-04-24 06:06:00.000	2017-04-24 08:56:20.000
1567P	biochemistry(32)	APO-A1	1.63	g/L		1-1.65	2017-04-24 06:06:00.000	2017-04-24 08:56:20.000
1567P	biochemistry(32)	LDL-C	1.45	mmol/l		0-3.61	2017-04-24 06:06:00.000	2017-04-24 08:56:20.000
1567P	biochemistry(32)	HDL-C	1.76	mmol/l		0.91-2	2017-04-24 06:06:00.000	2017-04-24 08:56:20.000
1567P	biochemistry(32)	TG	0.71	mmol/l		0.45-1.7	2017-04-24 06:06:00.000	2017-04-24 08:56:20.000
1567P	biochemistry(32)	TCHO	5.37	mmol/l		3.1-5.7	2017-04-24 06:06:00.000	2017-04-24 08:56:20.000
1567P	biochemistry(32)	GLU	4.04	mmol/L		3.9-6.1	2017-04-24 06:06:00.000	2017-04-24 08:56:20.000
1567P	biochemistry(32)	P	1.03	mmol/l		0.8-1.62	2017-04-24 06:06:00.000	2017-04-24 08:56:20.000
1567P	biochemistry(32)	Mg	1.04	mmol/l		0.6-1.19	2017-04-24 06:06:00.000	2017-04-24 08:56:20.000
1567P	biochemistry(32)	Bicarbonate	21	mmol/l		21-29	2017-04-24 06:06:00.000	2017-04-24 08:56:20.000
1567P	biochemistry(32)	AG	17.5	mmol/l	H	7.5-16	2017-04-24 06:06:00.000	2017-04-24 08:56:20.000
1567P	biochemistry(32)	UA	213	umol/L		155-428	2017-04-24 06:06:00.000	2017-04-24 08:56:20.000
1567P	biochemistry(32)	Urea:CR	0.07			0.01-10	2017-04-24 06:06:00.000	2017-04-24 08:56:20.000
1567P	biochemistry(32)	Prealbumin (PA)	50	mg/L	L	180-420	2017-04-24 06:06:00.000	2017-04-24 08:56:20.000
1567P	biochemistry(32)	Urea	3.8	mmol/l		2.9-8.2	2017-04-24 06:06:00.000	2017-04-24 08:56:20.000
1567P	biochemistry(32)	Serum creatinine (Scr)	51	umol/L		41-98	2017-04-24 06:06:00.000	2017-04-24 08:56:20.000
1567P	biochemistry(32)	CK-MB	21	U/L		0-35	2017-04-24 06:06:00.000	2017-04-24 08:56:20.000
1567P	biochemistry(32)	CK	23	U/L	L	26-174	2017-04-24 06:06:00.000	2017-04-24 08:56:20.000
1567P	biochemistry(32)	Total bile acid (TBA)	157.6	umol/L	H	0.2-14.0	2017-04-24 06:06:00.000	2017-04-24 08:56:20.000
1567P	biochemistry(32)	K	4.53	mmol/l		3.5-5.3	2017-04-24 06:06:00.000	2017-04-24 08:56:20.000
1567P	biochemistry(32)	LD or LDH	316	U/L	H	109-245	2017-04-24 06:06:00.000	2017-04-24 08:56:20.000
1567P	biochemistry(32)	Ca	2.39	mmol/l		2.01-2.6	2017-04-24 06:06:00.000	2017-04-24 08:56:20.000
1567P	biochemistry(32)	Na	134	mmol/l	L	137-147	2017-04-24 06:06:00.000	2017-04-24 08:56:20.000
1567P	biochemistry(32)	Cl	100	mmol/l		96-108	2017-04-24 06:06:00.000	2017-04-24 08:56:20.000
1567P	biochemistry(32)	Albumin (ALB)	41	g/L		34-54	2017-04-24 06:06:00.000	2017-04-24 08:56:20.000
1567P	biochemistry(32)	Total protein (TP)	78	g/L		60-85	2017-04-24 06:06:00.000	2017-04-24 08:56:20.000
1567P	biochemistry(32)	GLB	37	g/L		20-40	2017-04-24 06:06:00.000	2017-04-24 08:56:20.000
1567P	biochemistry(32)	A/G	1.11			1.1-2.5	2017-04-24 06:06:00.000	2017-04-24 08:56:20.000
1567P	biochemistry(32)	Total bilirubin (TBIL)	157.5	umol/L	H	3.0-25.0	2017-04-24 06:06:00.000	2017-04-24 08:56:20.000
1567P	biochemistry(32)	Indirect Bilirubin (IBIL)	89.6	umol/L	H	0.5-20.0	2017-04-24 06:06:00.000	2017-04-24 08:56:20.000
1567P	biochemistry(32)	Direct Bilirubin (DBIL)	67.9	umol/L	H	0-8.6	2017-04-24 06:06:00.000	2017-04-24 08:56:20.000
1567P	biochemistry(32)	Alanine aminotransfease (ALT)	24	U/L		7-40	2017-04-24 06:06:00.000	2017-04-24 08:56:20.000
1567P	biochemistry(32)	DBIL/TBIL	0.43				2017-04-24 06:06:00.000	2017-04-24 08:56:20.000
1567P	biochemistry(32)	AST/ALT	1.71			0.01-5	2017-04-24 06:06:00.000	2017-04-24 08:56:20.000
1567P	biochemistry(32)	Aspartate aminotransferase (AST)	41	U/L	H	13-35	2017-04-24 06:06:00.000	2017-04-24 08:56:20.000
1567P	biochemistry(32)	γ-GT	137	U/L	H	7-45	2017-04-24 06:06:00.000	2017-04-24 08:56:20.000
1567P	biochemistry(32)	Cholinesterase (ChE)	7525	U/L		5000-13500	2017-04-24 06:06:00.000	2017-04-24 08:56:20.000
1567P	biochemistry(32)	ALP	262	U/L	H	35-125	2017-04-24 06:06:00.000	2017-04-24 08:56:20.000
1567P	biochemistry(32)	eGFR estimated value 1	145.59	ml/min		>90	2017-04-24 06:06:00.000	2017-04-24 08:56:20.000
1567P	biochemistry(32)	K	5.1	mmol/l		3.5-5.3	2017-04-27 06:03:00.000	2017-04-27 08:30:59.000
1567P	biochemistry(32)	LD or LDH	267	U/L	H	109-245	2017-04-27 06:03:00.000	2017-04-27 08:30:59.000
1567P	biochemistry(32)	Total bile acid (TBA)	33	umol/L	H	0.2-14.0	2017-04-27 06:03:00.000	2017-04-27 08:30:59.000
1567P	biochemistry(32)	CK	73	U/L		26-174	2017-04-27 06:03:00.000	2017-04-27 08:30:59.000
1567P	biochemistry(32)	CK-MB	22	U/L		0-35	2017-04-27 06:03:00.000	2017-04-27 08:30:59.000
1567P	biochemistry(32)	Ca	2.03	mmol/l		2.01-2.6	2017-04-27 06:03:00.000	2017-04-27 08:30:59.000
1567P	biochemistry(32)	Cl	104	mmol/l		96-108	2017-04-27 06:03:00.000	2017-04-27 08:30:59.000
1567P	biochemistry(32)	Na	136	mmol/l	L	137-147	2017-04-27 06:03:00.000	2017-04-27 08:30:59.000
1567P	biochemistry(32)	UA	180	umol/L		155-428	2017-04-27 06:03:00.000	2017-04-27 08:30:59.000
1567P	biochemistry(32)	Urea:CR	0.15			0.01-10	2017-04-27 06:03:00.000	2017-04-27 08:30:59.000
1567P	biochemistry(32)	Urea	6.7	mmol/l		2.9-8.2	2017-04-27 06:03:00.000	2017-04-27 08:30:59.000
1567P	biochemistry(32)	Prealbumin (PA)	47	mg/L	L	180-420	2017-04-27 06:03:00.000	2017-04-27 08:30:59.000
1567P	biochemistry(32)	Serum creatinine (Scr)	45	umol/L		41-98	2017-04-27 06:03:00.000	2017-04-27 08:30:59.000
1567P	biochemistry(32)	AG	17.1	mmol/l	H	7.5-16	2017-04-27 06:03:00.000	2017-04-27 08:30:59.000
1567P	biochemistry(32)	Bicarbonate	20	mmol/l	L	21-29	2017-04-27 06:03:00.000	2017-04-27 08:30:59.000
1567P	biochemistry(32)	Mg	0.84	mmol/l		0.6-1.19	2017-04-27 06:03:00.000	2017-04-27 08:30:59.000
1567P	biochemistry(32)	P	0.76	mmol/l	L	0.8-1.62	2017-04-27 06:03:00.000	2017-04-27 08:30:59.000
1567P	biochemistry(32)	ALP	186	U/L	H	35-125	2017-04-27 06:03:00.000	2017-04-27 08:30:59.000
1567P	biochemistry(32)	Cholinesterase (ChE)	6862	U/L		5000-13500	2017-04-27 06:03:00.000	2017-04-27 08:30:59.000
1567P	biochemistry(32)	γ-GT	108	U/L	H	7-45	2017-04-27 06:03:00.000	2017-04-27 08:30:59.000
1567P	biochemistry(32)	Aspartate aminotransferase (AST)	41	U/L	H	13-35	2017-04-27 06:03:00.000	2017-04-27 08:30:59.000
1567P	biochemistry(32)	AST/ALT	1.86			0.01-5	2017-04-27 06:03:00.000	2017-04-27 08:30:59.000
1567P	biochemistry(32)	DBIL/TBIL	0.38				2017-04-27 06:03:00.000	2017-04-27 08:30:59.000
1567P	biochemistry(32)	Alanine aminotransfease (ALT)	22	U/L		7-40	2017-04-27 06:03:00.000	2017-04-27 08:30:59.000
1567P	biochemistry(32)	Direct Bilirubin (DBIL)	59.7	umol/L	H	0-8.6	2017-04-27 06:03:00.000	2017-04-27 08:30:59.000
1567P	biochemistry(32)	Indirect Bilirubin (IBIL)	96.8	umol/L	H	0.5-20.0	2017-04-27 06:03:00.000	2017-04-27 08:30:59.000
1567P	biochemistry(32)	Total bilirubin (TBIL)	156.5	umol/L	H	3.0-25.0	2017-04-27 06:03:00.000	2017-04-27 08:30:59.000
1567P	biochemistry(32)	A/G	0.94		L	1.1-2.5	2017-04-27 06:03:00.000	2017-04-27 08:30:59.000
1567P	biochemistry(32)	GLB	36	g/L		20-40	2017-04-27 06:03:00.000	2017-04-27 08:30:59.000
1567P	biochemistry(32)	Total protein (TP)	70	g/L		60-85	2017-04-27 06:03:00.000	2017-04-27 08:30:59.000
1567P	biochemistry(32)	Albumin (ALB)	34	g/L		34-54	2017-04-27 06:03:00.000	2017-04-27 08:30:59.000
1567P	biochemistry(32)	Osmotic pressure	264.85	mOSM/L		0.01-350	2017-04-27 06:03:00.000	2017-04-27 08:30:59.000
1567P	biochemistry(32)	α-L-fucosidase (AFU)	14	U/L		10-40	2017-04-27 06:03:00.000	2017-04-27 08:30:59.000
1567P	biochemistry(32)	HBDH	221	U/L	H	72-182	2017-04-27 06:03:00.000	2017-04-27 08:30:59.000
1567P	biochemistry(32)	Fe	35.9	umol/L	H	9-27	2017-04-27 06:03:00.000	2017-04-27 08:30:59.000
1567P	biochemistry(32)	GLU	5.98	mmol/L		3.9-6.1	2017-04-27 06:03:00.000	2017-04-27 08:30:59.000
1567P	biochemistry(32)	TCHO	4.7	mmol/l		3.1-5.7	2017-04-27 06:03:00.000	2017-04-27 08:30:59.000
1567P	biochemistry(32)	TG	0.53	mmol/l		0.45-1.7	2017-04-27 06:03:00.000	2017-04-27 08:30:59.000
1567P	biochemistry(32)	HDL-C	1.53	mmol/l		0.91-2	2017-04-27 06:03:00.000	2017-04-27 08:30:59.000
1567P	biochemistry(32)	LDL-C	1.65	mmol/l		0-3.61	2017-04-27 06:03:00.000	2017-04-27 08:30:59.000
1567P	biochemistry(32)	APO-A1	1.4	g/L		1-1.65	2017-04-27 06:03:00.000	2017-04-27 08:30:59.000
1567P	biochemistry(32)	AMY	237	U/L	H	0-135	2017-04-27 06:03:00.000	2017-04-27 08:30:59.000
1567P	biochemistry(32)	APO-B:APO-A1	0.53			0.01-20	2017-04-27 06:03:00.000	2017-04-27 08:30:59.000
1567P	biochemistry(32)	APO-B	0.74	g/L		0.6-1.15	2017-04-27 06:03:00.000	2017-04-27 08:30:59.000
1567P	biochemistry(32)	eGFR estimated value 1	168.22	ml/min		>90	2017-04-27 06:03:00.000	2017-04-27 08:30:59.000
1567P	biochemistry(32)	eGFR estimated value 1	177.28	ml/min		>90	2017-04-29 06:05:00.000	2017-04-29 08:29:06.000
1567P	biochemistry(32)	AMY	289	U/L	H	0-135	2017-04-29 06:05:00.000	2017-04-29 08:29:06.000
1567P	biochemistry(32)	Fe	20.2	umol/L		9-27	2017-04-29 06:05:00.000	2017-04-29 08:29:06.000
1567P	biochemistry(32)	HBDH	204	U/L	H	72-182	2017-04-29 06:05:00.000	2017-04-29 08:29:06.000
1567P	biochemistry(32)	α-L-fucosidase (AFU)	8	U/L	L	10-40	2017-04-29 06:05:00.000	2017-04-29 08:29:06.000
1567P	biochemistry(32)	Osmotic pressure	261.94	mOSM/L		0.01-350	2017-04-29 06:05:00.000	2017-04-29 08:29:06.000
1567P	biochemistry(32)	APO-B	0.51	g/L	L	0.6-1.15	2017-04-29 06:05:00.000	2017-04-29 08:29:06.000
1567P	biochemistry(32)	APO-B:APO-A1	0.52			0.01-20	2017-04-29 06:05:00.000	2017-04-29 08:29:06.000
1567P	biochemistry(32)	LDL-C	1.68	mmol/l		0-3.61	2017-04-29 06:05:00.000	2017-04-29 08:29:06.000
1567P	biochemistry(32)	APO-A1	0.98	g/L	L	1-1.65	2017-04-29 06:05:00.000	2017-04-29 08:29:06.000
1567P	biochemistry(32)	TCHO	4.12	mmol/l		3.1-5.7	2017-04-29 06:05:00.000	2017-04-29 08:29:06.000
1567P	biochemistry(32)	HDL-C	1.12	mmol/l		0.91-2	2017-04-29 06:05:00.000	2017-04-29 08:29:06.000
1567P	biochemistry(32)	GLU	4.94	mmol/L		3.9-6.1	2017-04-29 06:05:00.000	2017-04-29 08:29:06.000
1567P	biochemistry(32)	TG	0.61	mmol/l		0.45-1.7	2017-04-29 06:05:00.000	2017-04-29 08:29:06.000
1567P	biochemistry(32)	Total protein (TP)	58	g/L	L	60-85	2017-04-29 06:05:00.000	2017-04-29 08:29:06.000
1567P	biochemistry(32)	GLB	26	g/L		20-40	2017-04-29 06:05:00.000	2017-04-29 08:29:06.000
1567P	biochemistry(32)	Albumin (ALB)	32	g/L	L	34-54	2017-04-29 06:05:00.000	2017-04-29 08:29:06.000
1567P	biochemistry(32)	A/G	1.23			1.1-2.5	2017-04-29 06:05:00.000	2017-04-29 08:29:06.000
1567P	biochemistry(32)	Total bilirubin (TBIL)	218.6	umol/L	H	3.0-25.0	2017-04-29 06:05:00.000	2017-04-29 08:29:06.000
1567P	biochemistry(32)	Indirect Bilirubin (IBIL)	126.7	umol/L	H	0.5-20.0	2017-04-29 06:05:00.000	2017-04-29 08:29:06.000
1567P	biochemistry(32)	Direct Bilirubin (DBIL)	91.9	umol/L	H	0-8.6	2017-04-29 06:05:00.000	2017-04-29 08:29:06.000
1567P	biochemistry(32)	Alanine aminotransfease (ALT)	20	U/L		7-40	2017-04-29 06:05:00.000	2017-04-29 08:29:06.000
1567P	biochemistry(32)	DBIL/TBIL	0.42				2017-04-29 06:05:00.000	2017-04-29 08:29:06.000
1567P	biochemistry(32)	Aspartate aminotransferase (AST)	24	U/L		13-35	2017-04-29 06:05:00.000	2017-04-29 08:29:06.000
1567P	biochemistry(32)	AST/ALT	1.2			0.01-5	2017-04-29 06:05:00.000	2017-04-29 08:29:06.000
1567P	biochemistry(32)	ALP	154	U/L	H	35-125	2017-04-29 06:05:00.000	2017-04-29 08:29:06.000
1567P	biochemistry(32)	γ-GT	81	U/L	H	7-45	2017-04-29 06:05:00.000	2017-04-29 08:29:06.000
1567P	biochemistry(32)	Cholinesterase (ChE)	5805	U/L		5000-13500	2017-04-29 06:05:00.000	2017-04-29 08:29:06.000
1567P	biochemistry(32)	Ca	2.08	mmol/l		2.01-2.6	2017-04-29 06:05:00.000	2017-04-29 08:29:06.000
1567P	biochemistry(32)	P	0.65	mmol/l	L	0.8-1.62	2017-04-29 06:05:00.000	2017-04-29 08:29:06.000
1567P	biochemistry(32)	Mg	0.71	mmol/l		0.6-1.19	2017-04-29 06:05:00.000	2017-04-29 08:29:06.000
1567P	biochemistry(32)	Bicarbonate	20	mmol/l	L	21-29	2017-04-29 06:05:00.000	2017-04-29 08:29:06.000
1567P	biochemistry(32)	AG	15.1	mmol/l		7.5-16	2017-04-29 06:05:00.000	2017-04-29 08:29:06.000
1567P	biochemistry(32)	Prealbumin (PA)	38	mg/L	L	180-420	2017-04-29 06:05:00.000	2017-04-29 08:29:06.000
1567P	biochemistry(32)	Serum creatinine (Scr)	43	umol/L		41-98	2017-04-29 06:05:00.000	2017-04-29 08:29:06.000
1567P	biochemistry(32)	Urea	4	mmol/l		2.9-8.2	2017-04-29 06:05:00.000	2017-04-29 08:29:06.000
1567P	biochemistry(32)	UA	90	umol/L	LL	155-428	2017-04-29 06:05:00.000	2017-04-29 08:29:06.000
1567P	biochemistry(32)	Urea:CR	0.09			0.01-10	2017-04-29 06:05:00.000	2017-04-29 08:29:06.000
1567P	biochemistry(32)	Na	135	mmol/l	L	137-147	2017-04-29 06:05:00.000	2017-04-29 08:29:06.000
1567P	biochemistry(32)	Cl	104	mmol/l		96-108	2017-04-29 06:05:00.000	2017-04-29 08:29:06.000
1567P	biochemistry(32)	CK	28	U/L		26-174	2017-04-29 06:05:00.000	2017-04-29 08:29:06.000
1567P	biochemistry(32)	Total bile acid (TBA)	46.2	umol/L	H	0.2-14.0	2017-04-29 06:05:00.000	2017-04-29 08:29:06.000
1567P	biochemistry(32)	CK-MB	17.4	U/L		0-35	2017-04-29 06:05:00.000	2017-04-29 08:29:06.000
1567P	biochemistry(32)	LD or LDH	219	U/L		109-245	2017-04-29 06:05:00.000	2017-04-29 08:29:06.000
1567P	biochemistry(32)	K	4.06	mmol/l		3.5-5.3	2017-04-29 06:05:00.000	2017-04-29 08:29:06.000
1567P	biochemistry(32)	Osmotic pressure	258.03	mOSM/L		0.01-350	2017-05-02 05:59:00.000	2017-05-02 09:30:02.000
1567P	biochemistry(32)	α-L-fucosidase (AFU)	11	U/L		10-40	2017-05-02 05:59:00.000	2017-05-02 09:30:02.000
1567P	biochemistry(32)	HBDH	153	U/L		72-182	2017-05-02 05:59:00.000	2017-05-02 09:30:02.000
1567P	biochemistry(32)	Fe	12.5	umol/L		9-27	2017-05-02 05:59:00.000	2017-05-02 09:30:02.000
1567P	biochemistry(32)	TG	0.91	mmol/l		0.45-1.7	2017-05-02 05:59:00.000	2017-05-02 09:30:02.000
1567P	biochemistry(32)	GLU	4.77	mmol/L		3.9-6.1	2017-05-02 05:59:00.000	2017-05-02 09:30:02.000
1567P	biochemistry(32)	HDL-C	0.8	mmol/l	L	0.91-2	2017-05-02 05:59:00.000	2017-05-02 09:30:02.000
1567P	biochemistry(32)	TCHO	3.36	mmol/l		3.1-5.7	2017-05-02 05:59:00.000	2017-05-02 09:30:02.000
1567P	biochemistry(32)	APO-A1	1.02	g/L		1-1.65	2017-05-02 05:59:00.000	2017-05-02 09:30:02.000
1567P	biochemistry(32)	LDL-C	1.05	mmol/l		0-3.61	2017-05-02 05:59:00.000	2017-05-02 09:30:02.000
1567P	biochemistry(32)	APO-B:APO-A1	0.67			0.01-20	2017-05-02 05:59:00.000	2017-05-02 09:30:02.000
1567P	biochemistry(32)	AMY	101	U/L		0-135	2017-05-02 05:59:00.000	2017-05-02 09:30:02.000
1567P	biochemistry(32)	APO-B	0.68	g/L		0.6-1.15	2017-05-02 05:59:00.000	2017-05-02 09:30:02.000
1567P	biochemistry(32)	K	3.33	mmol/l	L	3.5-5.3	2017-05-02 05:59:00.000	2017-05-02 09:30:02.000
1567P	biochemistry(32)	LD or LDH	193	U/L		109-245	2017-05-02 05:59:00.000	2017-05-02 09:30:02.000
1567P	biochemistry(32)	CK-MB	11.6	U/L		0-35	2017-05-02 05:59:00.000	2017-05-02 09:30:02.000
1567P	biochemistry(32)	Total bile acid (TBA)	34.9	umol/L	H	0.2-14.0	2017-05-02 05:59:00.000	2017-05-02 09:30:02.000
1567P	biochemistry(32)	CK	17	U/L	L	26-174	2017-05-02 05:59:00.000	2017-05-02 09:30:02.000
1567P	biochemistry(32)	Cl	96	mmol/l		96-108	2017-05-02 05:59:00.000	2017-05-02 09:30:02.000
1567P	biochemistry(32)	Ca	2.02	mmol/l		2.01-2.6	2017-05-02 05:59:00.000	2017-05-02 09:30:02.000
1567P	biochemistry(32)	Na	133	mmol/l	L	137-147	2017-05-02 05:59:00.000	2017-05-02 09:30:02.000
1567P	biochemistry(32)	Urea:CR	0.09			0.01-10	2017-05-02 05:59:00.000	2017-05-02 09:30:02.000
1567P	biochemistry(32)	UA	103	umol/L	LL	155-428	2017-05-02 05:59:00.000	2017-05-02 09:30:02.000
1567P	biochemistry(32)	Urea	3.5	mmol/l		2.9-8.2	2017-05-02 05:59:00.000	2017-05-02 09:30:02.000
1567P	biochemistry(32)	Serum creatinine (Scr)	40	umol/L	L	41-98	2017-05-02 05:59:00.000	2017-05-02 09:30:02.000
1567P	biochemistry(32)	Prealbumin (PA)	30	mg/L	L	180-420	2017-05-02 05:59:00.000	2017-05-02 09:30:02.000
1567P	biochemistry(32)	AG	17.3	mmol/l	H	7.5-16	2017-05-02 05:59:00.000	2017-05-02 09:30:02.000
1567P	biochemistry(32)	Bicarbonate	23	mmol/l		21-29	2017-05-02 05:59:00.000	2017-05-02 09:30:02.000
1567P	biochemistry(32)	Mg	0.63	mmol/l		0.6-1.19	2017-05-02 05:59:00.000	2017-05-02 09:30:02.000
1567P	biochemistry(32)	P	0.7	mmol/l	L	0.8-1.62	2017-05-02 05:59:00.000	2017-05-02 09:30:02.000
1567P	biochemistry(32)	Cholinesterase (ChE)	5742	U/L		5000-13500	2017-05-02 05:59:00.000	2017-05-02 09:30:02.000
1567P	biochemistry(32)	ALP	135	U/L	H	35-125	2017-05-02 05:59:00.000	2017-05-02 09:30:02.000
1567P	biochemistry(32)	γ-GT	51	U/L	H	7-45	2017-05-02 05:59:00.000	2017-05-02 09:30:02.000
1567P	biochemistry(32)	AST/ALT	1.8			0.01-5	2017-05-02 05:59:00.000	2017-05-02 09:30:02.000
1567P	biochemistry(32)	Aspartate aminotransferase (AST)	18	U/L		13-35	2017-05-02 05:59:00.000	2017-05-02 09:30:02.000
1567P	biochemistry(32)	DBIL/TBIL	0.45				2017-05-02 05:59:00.000	2017-05-02 09:30:02.000
1567P	biochemistry(32)	Alanine aminotransfease (ALT)	10	U/L		7-40	2017-05-02 05:59:00.000	2017-05-02 09:30:02.000
1567P	biochemistry(32)	Indirect Bilirubin (IBIL)	180.7	umol/L	H	0.5-20.0	2017-05-02 05:59:00.000	2017-05-02 09:30:02.000
1567P	biochemistry(32)	Direct Bilirubin (DBIL)	146.4	umol/L	H	0-8.6	2017-05-02 05:59:00.000	2017-05-02 09:30:02.000
1567P	biochemistry(32)	Total bilirubin (TBIL)	327.1	umol/L	H	3.0-25.0	2017-05-02 05:59:00.000	2017-05-02 09:30:02.000
1567P	biochemistry(32)	A/G	1.23			1.1-2.5	2017-05-02 05:59:00.000	2017-05-02 09:30:02.000
1567P	biochemistry(32)	Albumin (ALB)	32	g/L	L	34-54	2017-05-02 05:59:00.000	2017-05-02 09:30:02.000
1567P	biochemistry(32)	GLB	26	g/L		20-40	2017-05-02 05:59:00.000	2017-05-02 09:30:02.000
1567P	biochemistry(32)	Total protein (TP)	58	g/L	L	60-85	2017-05-02 05:59:00.000	2017-05-02 09:30:02.000
1567P	biochemistry(32)	eGFR estimated value 1	192.71	ml/min		>90	2017-05-02 05:59:00.000	2017-05-02 09:30:02.000
1567P	biochemistry(32)	HBDH	153	U/L		72-182	2017-05-04 06:41:00.000	2017-05-04 08:44:37.000
1567P	biochemistry(32)	α-L-fucosidase (AFU)	10	U/L		10-40	2017-05-04 06:41:00.000	2017-05-04 08:44:37.000
1567P	biochemistry(32)	AMY	75	U/L		0-135	2017-05-04 06:41:00.000	2017-05-04 08:44:37.000
1567P	biochemistry(32)	Fe	10.5	umol/L		9-27	2017-05-04 06:41:00.000	2017-05-04 08:44:37.000
1567P	biochemistry(32)	Osmotic pressure	261.22	mOSM/L		0.01-350	2017-05-04 06:41:00.000	2017-05-04 08:44:37.000
1567P	biochemistry(32)	APO-B	0.55	g/L	L	0.6-1.15	2017-05-04 06:41:00.000	2017-05-04 08:44:37.000
1567P	biochemistry(32)	APO-B:APO-A1	0.71			0.01-20	2017-05-04 06:41:00.000	2017-05-04 08:44:37.000
1567P	biochemistry(32)	LDL-C	1.3	mmol/l		0-3.61	2017-05-04 06:41:00.000	2017-05-04 08:44:37.000
1567P	biochemistry(32)	APO-A1	0.77	g/L	L	1-1.65	2017-05-04 06:41:00.000	2017-05-04 08:44:37.000
1567P	biochemistry(32)	TG	1.03	mmol/l		0.45-1.7	2017-05-04 06:41:00.000	2017-05-04 08:44:37.000
1567P	biochemistry(32)	TCHO	2.71	mmol/l	L	3.1-5.7	2017-05-04 06:41:00.000	2017-05-04 08:44:37.000
1567P	biochemistry(32)	HDL-C	0.56	mmol/l	L	0.91-2	2017-05-04 06:41:00.000	2017-05-04 08:44:37.000
1567P	biochemistry(32)	GLU	3.96	mmol/L		3.9-6.1	2017-05-04 06:41:00.000	2017-05-04 08:44:37.000
1567P	biochemistry(32)	UA	117	umol/L	LL	155-428	2017-05-04 06:41:00.000	2017-05-04 08:44:37.000
1567P	biochemistry(32)	Total protein (TP)	59	g/L	L	60-85	2017-05-04 06:41:00.000	2017-05-04 08:44:37.000
1567P	biochemistry(32)	Albumin (ALB)	34	g/L		34-54	2017-05-04 06:41:00.000	2017-05-04 08:44:37.000
1567P	biochemistry(32)	GLB	25	g/L		20-40	2017-05-04 06:41:00.000	2017-05-04 08:44:37.000
1567P	biochemistry(32)	A/G	1.36			1.1-2.5	2017-05-04 06:41:00.000	2017-05-04 08:44:37.000
1567P	biochemistry(32)	Total bilirubin (TBIL)	421.7	umol/L	H	3.0-25.0	2017-05-04 06:41:00.000	2017-05-04 08:44:37.000
1567P	biochemistry(32)	Indirect Bilirubin (IBIL)	227.6	umol/L	H	0.5-20.0	2017-05-04 06:41:00.000	2017-05-04 08:44:37.000
1567P	biochemistry(32)	Direct Bilirubin (DBIL)	194.1	umol/L	H	0-8.6	2017-05-04 06:41:00.000	2017-05-04 08:44:37.000
1567P	biochemistry(32)	Alanine aminotransfease (ALT)	16	U/L		7-40	2017-05-04 06:41:00.000	2017-05-04 08:44:37.000
1567P	biochemistry(32)	DBIL/TBIL	0.46				2017-05-04 06:41:00.000	2017-05-04 08:44:37.000
1567P	biochemistry(32)	AST/ALT	1.69			0.01-5	2017-05-04 06:41:00.000	2017-05-04 08:44:37.000
1567P	biochemistry(32)	Aspartate aminotransferase (AST)	27	U/L		13-35	2017-05-04 06:41:00.000	2017-05-04 08:44:37.000
1567P	biochemistry(32)	γ-GT	44	U/L		7-45	2017-05-04 06:41:00.000	2017-05-04 08:44:37.000
1567P	biochemistry(32)	Cholinesterase (ChE)	5013	U/L		5000-13500	2017-05-04 06:41:00.000	2017-05-04 08:44:37.000
1567P	biochemistry(32)	Total bile acid (TBA)	57.8	umol/L	H	0.2-14.0	2017-05-04 06:41:00.000	2017-05-04 08:44:37.000
1567P	biochemistry(32)	ALP	120	U/L		35-125	2017-05-04 06:41:00.000	2017-05-04 08:44:37.000
1567P	biochemistry(32)	Mg	0.72	mmol/l		0.6-1.19	2017-05-04 06:41:00.000	2017-05-04 08:44:37.000
1567P	biochemistry(32)	Bicarbonate	26	mmol/l		21-29	2017-05-04 06:41:00.000	2017-05-04 08:44:37.000
1567P	biochemistry(32)	AG	19.7	mmol/l	H	7.5-16	2017-05-04 06:41:00.000	2017-05-04 08:44:37.000
1567P	biochemistry(32)	Prealbumin (PA)	44	mg/L	L	180-420	2017-05-04 06:41:00.000	2017-05-04 08:44:37.000
1567P	biochemistry(32)	Urea	2.2	mmol/l	L	2.9-8.2	2017-05-04 06:41:00.000	2017-05-04 08:44:37.000
1567P	biochemistry(32)	Urea:CR	0.04			0.01-10	2017-05-04 06:41:00.000	2017-05-04 08:44:37.000
1567P	biochemistry(32)	Serum creatinine (Scr)	49	umol/L		41-98	2017-05-04 06:41:00.000	2017-05-04 08:44:37.000
1567P	biochemistry(32)	Na	135	mmol/l	L	137-147	2017-05-04 06:41:00.000	2017-05-04 08:44:37.000
1567P	biochemistry(32)	Cl	92	mmol/l	L	96-108	2017-05-04 06:41:00.000	2017-05-04 08:44:37.000
1567P	biochemistry(32)	Ca	2.05	mmol/l		2.01-2.6	2017-05-04 06:41:00.000	2017-05-04 08:44:37.000
1567P	biochemistry(32)	P	0.66	mmol/l	L	0.8-1.62	2017-05-04 06:41:00.000	2017-05-04 08:44:37.000
1567P	biochemistry(32)	CK	17	U/L	L	26-174	2017-05-04 06:41:00.000	2017-05-04 08:44:37.000
1567P	biochemistry(32)	CK-MB	16.2	U/L		0-35	2017-05-04 06:41:00.000	2017-05-04 08:44:37.000
1567P	biochemistry(32)	LD or LDH	179	U/L		109-245	2017-05-04 06:41:00.000	2017-05-04 08:44:37.000
1567P	biochemistry(32)	K	2.72	mmol/l	L	3.5-5.3	2017-05-04 06:41:00.000	2017-05-04 08:44:37.000
1567P	biochemistry(32)	eGFR estimated value 1	152.47	ml/min		>90	2017-05-04 06:41:00.000	2017-05-04 08:44:37.000
1567P	CA125	CA125	121.3	IU/ml	H	0.00-35.00	2017-03-15 12:53:00.000	2017-03-16 09:04:12.000
1567P	CA199	CA199	93.24	IU/ml	H	0.00-39.00	2017-03-15 12:53:00.000	2017-03-16 09:04:12.000
1567P	Plasma ammonia (dry)	Plasma ammonia	20	umol/L		18-72	2017-03-15 12:53:00.000	2017-03-15 14:01:33.000
1567P	Plasma ammonia (dry)	Plasma ammonia	88	umol/L	H	18-72	2017-05-04 06:41:00.000	2017-05-04 08:34:53.000
1567P	Plasma ammonia (dry)	Plasma ammonia	44	umol/L		18-72	2017-05-06 11:54:00.000	2017-05-06 13:15:02.000
1567P	Full set of Blood Gas Analysis	pH	7.42			7.350-7.450	2017-04-25 11:00:00.000	2017-04-25 11:46:30.000
1567P	Full set of Blood Gas Analysis	Oxygen partial pressure	105.6	mmHg		80.0-108.0	2017-04-25 11:00:00.000	2017-04-25 11:46:30.000
1567P	Full set of Blood Gas Analysis	PaCO2	33	mmHg	L	35.0-45.0	2017-04-25 11:00:00.000	2017-04-25 11:46:30.000
1567P	Full set of Blood Gas Analysis	Arterial hematocrit	26.7	%	L	34.0-48.0	2017-04-25 11:00:00.000	2017-04-25 11:46:30.000
1567P	Full set of Blood Gas Analysis	Arterial blood sodium	126	mmol/L	L	135.0-148.0	2017-04-25 11:00:00.000	2017-04-25 11:46:30.000
1567P	Full set of Blood Gas Analysis	Arterial potassium	3.83	mmol/L		3.40-4.50	2017-04-25 11:00:00.000	2017-04-25 11:46:30.000
1567P	Full set of Blood Gas Analysis	Arterial blood ion calcium	0.9	mmol/L	L	1.15-1.35	2017-04-25 11:00:00.000	2017-04-25 11:46:30.000
1567P	Full set of Blood Gas Analysis	Arterial blood chlorine	100	mmol/L		98.0-107.0	2017-04-25 11:00:00.000	2017-04-25 11:46:30.000
1567P	Full set of Blood Gas Analysis	Arterial blood glucose	6.5	mmol/L	H	3.5-5.3	2017-04-25 11:00:00.000	2017-04-25 11:46:30.000
1567P	Full set of Blood Gas Analysis	Arterial blood lactate	3.5	mmol/L	H	0.50-2.2	2017-04-25 11:00:00.000	2017-04-25 11:46:30.000
1567P	Full set of Blood Gas Analysis	Arterial blood Hb content	66.3	g/L	L	110.0-170.0	2017-04-25 11:00:00.000	2017-04-25 11:46:30.000
1567P	Full set of Blood Gas Analysis	Arterial blood bilirubin	124.75	umol/L	H	1.0-17.0	2017-04-25 11:00:00.000	2017-04-25 11:46:30.000
1567P	Full set of Blood Gas Analysis	Oxygen saturation	99.8	%	H	94.0-98.0	2017-04-25 11:00:00.000	2017-04-25 11:46:30.000
1567P	Full set of Blood Gas Analysis	Oxyhemoglobin	97.1	%		94.0-98.0	2017-04-25 11:00:00.000	2017-04-25 11:46:30.000
1567P	Full set of Blood Gas Analysis	Carbooxyhemoglobin	1.9	%	H	0.50-1.50	2017-04-25 11:00:00.000	2017-04-25 11:46:30.000
1567P	Full set of Blood Gas Analysis	Methemoglobin	0.8	%		0.04-1.52	2017-04-25 11:00:00.000	2017-04-25 11:46:30.000
1567P	Full set of Blood Gas Analysis	Deoxyhemoglobin	0.2	%	L	1.00-5.00	2017-04-25 11:00:00.000	2017-04-25 11:46:30.000
1567P	Full set of Blood Gas Analysis	Arterial anion gap	9.2	mmol/L		7.5-16.0	2017-04-25 11:00:00.000	2017-04-25 11:46:30.000
1567P	Full set of Blood Gas Analysis	Arterial osmotic pressure	255	mOSM/KG		0.01-350.0	2017-04-25 11:00:00.000	2017-04-25 11:46:30.000
1567P	Full set of Blood Gas Analysis	Extracellular buffer base	-3.64	mmol/L			2017-04-25 11:00:00.000	2017-04-25 11:46:30.000
1567P	Full set of Blood Gas Analysis	Respiratory index	6	%			2017-04-25 11:00:00.000	2017-04-25 11:46:30.000
1567P	Full set of Blood Gas Analysis	Plasma carbonate concentration	20.9	mmol/L			2017-04-25 11:00:00.000	2017-04-25 11:46:30.000
1567P	Full set of Blood Gas Analysis	pH	7.36			7.35-7.45	2017-04-25 11:00:00.000	2017-04-25 11:46:30.000
1567P	Full set of Blood Gas Analysis	Alveolar arterial oxygen partial pressure	6	mmHg		0-20	2017-04-25 11:00:00.000	2017-04-25 11:46:30.000
1567P	Full set of Blood Gas Analysis	Alkali super	-3.28	mmol/L	L	-3.00-3.00	2017-04-25 11:00:00.000	2017-04-25 11:46:30.000
1567P	Full set of Blood Gas Analysis	Buffer base	41.2	mmol/L	L	45.00-55.00	2017-04-25 11:00:00.000	2017-04-25 11:46:30.000
1567P	Full set of Blood Gas Analysis	Alveolar oxygen partial pressure	111.6	mmHg			2017-04-25 11:00:00.000	2017-04-25 11:46:30.000
1567P	Full set of Blood Gas Analysis	Oxygen content	9.1	Vol%	L	15-22	2017-04-25 11:00:00.000	2017-04-25 11:46:30.000
1567P	Full set of Blood Gas Analysis	Arterial alveolar oxygen partial pressure ratio	6	mmHg			2017-04-25 11:00:00.000	2017-04-25 11:46:30.000
1567P	Thromboela-stogram (TEG)	LY30 (measured fibrinolytic index)	0.1	%		0-8	2017-04-20 06:22:00.000	2017-04-20 09:25:27.000
1567P	Thromboela-stogram (TEG)	R value (coagulation factor activity)	4.9	min		4-9	2017-04-20 06:22:00.000	2017-04-20 09:25:27.000
1567P	Thromboela-stogram (TEG)	K value (fibrinogen function)	2.5	min		1-3	2017-04-20 06:22:00.000	2017-04-20 09:25:27.000
1567P	Thromboela-stogram (TEG)	Angle (fibrinogen function)	65.5	deg		53-72	2017-04-20 06:22:00.000	2017-04-20 09:25:27.000
1567P	Thromboela-stogram (TEG)	MA (platelet function)	46.8	mm	L	50-70	2017-04-20 06:22:00.000	2017-04-20 09:25:27.000
1567P	Thromboela-stogram (TEG)	CI (coagulation index)	-1.2			-3-3	2017-04-20 06:22:00.000	2017-04-20 09:25:27.000
1567P	Thromboela-stogram (TEG)	EPL (measuring fibrinolytic index)	0.1	%		0-15	2017-04-20 06:22:00.000	2017-04-20 09:25:27.000
1567P	Thromboela-stogram (TEG)	R value (coagulation factor activity)	3	min	L	4-9	2017-04-26 12:56:00.000	2017-04-26 15:58:22.000
1567P	Thromboela-stogram (TEG)	EPL (measuring fibrinolytic index)	0.1	%		0-15	2017-04-26 12:56:00.000	2017-04-26 15:58:22.000
1567P	Thromboela-stogram (TEG)	LY30 (measured fibrinolytic index)	0.1	%		0-8	2017-04-26 12:56:00.000	2017-04-26 15:58:22.000
1567P	Thromboela-stogram (TEG)	MA (platelet function)	45.5	mm	L	50-70	2017-04-26 12:56:00.000	2017-04-26 15:58:22.000
1567P	Thromboela-stogram (TEG)	CI (coagulation index)	0.2			-3-3	2017-04-26 12:56:00.000	2017-04-26 15:58:22.000
1567P	Thromboela-stogram (TEG)	K value (fibrinogen function)	2.4	min		1-3	2017-04-26 12:56:00.000	2017-04-26 15:58:22.000
1567P	Thromboela-stogram (TEG)	Angle (fibrinogen function)	70.3	deg		53-72	2017-04-26 12:56:00.000	2017-04-26 15:58:22.000
1567P	Blood routine test	WBC	2.03	10^9/L	L	3.5-9.50	2017-03-15 12:53:00.000	2017-03-15 14:12:10.000
1567P	Blood routine test	Neutrophil ratio	61.1	%		40-75	2017-03-15 12:53:00.000	2017-03-15 14:12:10.000
1567P	Blood routine test	Lymphocyte ratio	30	%		20-50	2017-03-15 12:53:00.000	2017-03-15 14:12:10.000
1567P	Blood routine test	Mononuclear cells ratio	7.4	%		3-10	2017-03-15 12:53:00.000	2017-03-15 14:12:10.000
1567P	Blood routine test	Eosinophil	1.5	%		0.5-8	2017-03-15 12:53:00.000	2017-03-15 14:12:10.000
1567P	Blood routine test	Basophils	0	%		0-1	2017-03-15 12:53:00.000	2017-03-15 14:12:10.000
1567P	Blood routine test	Neutrophil count	1.24	10^9/L	L	1.80-6.30	2017-03-15 12:53:00.000	2017-03-15 14:12:10.000
1567P	Blood routine test	Lymphocyte count	0.61	10^9/L	L	1.10-3.20	2017-03-15 12:53:00.000	2017-03-15 14:12:10.000
1567P	Blood routine test	Monocyte count	0.15	10^9/L		0.10-0.60	2017-03-15 12:53:00.000	2017-03-15 14:12:10.000
1567P	Blood routine test	Eosnophils count	0.03	10^9/L		0.02-0.52	2017-03-15 12:53:00.000	2017-03-15 14:12:10.000
1567P	Blood routine test	Basophil count	0	10^9/L		0.00-0.06	2017-03-15 12:53:00.000	2017-03-15 14:12:10.000
1567P	Blood routine test	RBC	2.45	10^12/L	L	3.8-5.1	2017-03-15 12:53:00.000	2017-03-15 14:12:10.000
1567P	Blood routine test	Hemoglobin (HGB)	84	g/L	L	115-150	2017-03-15 12:53:00.000	2017-03-15 14:12:10.000
1567P	Blood routine test	HCT	25.9		L	35-45	2017-03-15 12:53:00.000	2017-03-15 14:12:10.000
1567P	Blood routine test	MCV	105.7	fL	H	82.00-100	2017-03-15 12:53:00.000	2017-03-15 14:12:10.000
1567P	Blood routine test	MCH	34.3	pg	H	27.00-34.00	2017-03-15 12:53:00.000	2017-03-15 14:12:10.000
1567P	Blood routine test	MCHC	324	g/L		316-354	2017-03-15 12:53:00.000	2017-03-15 14:12:10.000
1567P	Blood routine test	PLT	30	10^9/L	L	125-350	2017-03-15 12:53:00.000	2017-03-15 14:12:10.000
1567P	Blood routine test	RDW-CV	19.1	%	H	0.00-15.00	2017-03-15 12:53:00.000	2017-03-15 14:12:10.000
1567P	Blood routine test	RDW-SD	73.8				2017-03-15 12:53:00.000	2017-03-15 14:12:10.000
1567P	Blood routine test	Nucleated red blood cell percentage	0				2017-03-15 12:53:00.000	2017-03-15 14:12:10.000
1567P	Blood routine test	Nucleated red blood cell percentage	0	/100WBC			2017-03-15 12:53:00.000	2017-03-15 14:12:10.000
1567P	Blood routine test	Nucleated red blood cell percentage	0	/100WBC			2017-03-17 06:25:00.000	2017-03-17 08:39:00.000
1567P	Blood routine test	Nucleated red blood cell	0				2017-03-17 06:25:00.000	2017-03-17 08:39:00.000
1567P	Blood routine test	RDW-CV	18.7	%	H	0.00-15.00	2017-03-17 06:25:00.000	2017-03-17 08:39:00.000
1567P	Blood routine test	RDW-SD	69.8	fL			2017-03-17 06:25:00.000	2017-03-17 08:39:00.000
1567P	Blood routine test	PLT	40	10^9/L	L	125-350	2017-03-17 06:25:00.000	2017-03-17 08:39:00.000
1567P	Blood routine test	MCHC	336	g/L		316-354	2017-03-17 06:25:00.000	2017-03-17 08:39:00.000
1567P	Blood routine test	WBC	2.1	10^9/L	L	3.5-9.50	2017-03-17 06:25:00.000	2017-03-17 08:39:00.000
1567P	Blood routine test	Lymphocyte ratio	33.3	%		20-50	2017-03-17 06:25:00.000	2017-03-17 08:39:00.000
1567P	Blood routine test	MCH	34.2	pg	H	27.00-34.00	2017-03-17 06:25:00.000	2017-03-17 08:39:00.000
1567P	Blood routine test	MCV	101.7	fL	H	82.00-100	2017-03-17 06:25:00.000	2017-03-17 08:39:00.000
1567P	Blood routine test	Hemoglobin (HGB)	81	g/L	L	115-150	2017-03-17 06:25:00.000	2017-03-17 08:39:00.000
1567P	Blood routine test	HCT	24.1		L	35-45	2017-03-17 06:25:00.000	2017-03-17 08:39:00.000
1567P	Blood routine test	RBC	2.37	10^12/L	L	3.8-5.1	2017-03-17 06:25:00.000	2017-03-17 08:39:00.000
1567P	Blood routine test	Basophil count	0	10^9/L		0.00-0.06	2017-03-17 06:25:00.000	2017-03-17 08:39:00.000
1567P	Blood routine test	Eosnophils count	0.05	10^9/L		0.02-0.52	2017-03-17 06:25:00.000	2017-03-17 08:39:00.000
1567P	Blood routine test	Lymphocyte count	0.7	10^9/L	L	1.10-3.20	2017-03-17 06:25:00.000	2017-03-17 08:39:00.000
1567P	Blood routine test	Monocyte count	0.26	10^9/L		0.10-0.60	2017-03-17 06:25:00.000	2017-03-17 08:39:00.000
1567P	Blood routine test	Basophils	0	%		0-1	2017-03-17 06:25:00.000	2017-03-17 08:39:00.000
1567P	Blood routine test	Neutrophil count	1.09	10^9/L	L	1.80-6.30	2017-03-17 06:25:00.000	2017-03-17 08:39:00.000
1567P	Blood routine test	Eosinophil	2.4	%		0.5-8	2017-03-17 06:25:00.000	2017-03-17 08:39:00.000
1567P	Blood routine test	Neutrophil ratio	51.9	%		40-75	2017-03-17 06:25:00.000	2017-03-17 08:39:00.000
1567P	Blood routine test	Mononuclear cells ratio	12.4	%	H	3-10	2017-03-17 06:25:00.000	2017-03-17 08:39:00.000
1567P	Blood routine test	Nucleated red blood cell percentage	0	/100WBC			2017-03-20 06:16:00.000	2017-03-20 08:58:31.000
1567P	Blood routine test	MCHC	333	g/L		316-354	2017-03-20 06:16:00.000	2017-03-20 08:58:31.000
1567P	Blood routine test	PLT	45	10^9/L	L	125-350	2017-03-20 06:16:00.000	2017-03-20 08:58:31.000
1567P	Blood routine test	RDW-CV	18.6	%	H	0.00-15.00	2017-03-20 06:16:00.000	2017-03-20 08:58:31.000
1567P	Blood routine test	RDW-SD	68.3	fL			2017-03-20 06:16:00.000	2017-03-20 08:58:31.000
1567P	Blood routine test	Nucleated red blood cell: absolute value	0				2017-03-20 06:16:00.000	2017-03-20 08:58:31.000
1567P	Blood routine test	Neutrophil ratio	53.2	%		40-75	2017-03-20 06:16:00.000	2017-03-20 08:58:31.000
1567P	Blood routine test	Eosinophil	1.4	%		0.5-8	2017-03-20 06:16:00.000	2017-03-20 08:58:31.000
1567P	Blood routine test	Mononuclear cells ratio	10.1	%	H	3-10	2017-03-20 06:16:00.000	2017-03-20 08:58:31.000
1567P	Blood routine test	Neutrophil count	1.16	10^9/L	L	1.80-6.30	2017-03-20 06:16:00.000	2017-03-20 08:58:31.000
1567P	Blood routine test	Basophils	0	%		0-1	2017-03-20 06:16:00.000	2017-03-20 08:58:31.000
1567P	Blood routine test	Monocyte count	0.22	10^9/L		0.10-0.60	2017-03-20 06:16:00.000	2017-03-20 08:58:31.000
1567P	Blood routine test	Lymphocyte count	0.77	10^9/L	L	1.10-3.20	2017-03-20 06:16:00.000	2017-03-20 08:58:31.000
1567P	Blood routine test	Eosnophils count	0.03	10^9/L		0.02-0.52	2017-03-20 06:16:00.000	2017-03-20 08:58:31.000
1567P	Blood routine test	Basophil count	0	10^9/L		0.00-0.06	2017-03-20 06:16:00.000	2017-03-20 08:58:31.000
1567P	Blood routine test	RBC	2.52	10^12/L	L	3.8-5.1	2017-03-20 06:16:00.000	2017-03-20 08:58:31.000
1567P	Blood routine test	HCT	25.5		L	35-45	2017-03-20 06:16:00.000	2017-03-20 08:58:31.000
1567P	Blood routine test	Hemoglobin (HGB)	85	g/L	L	115-150	2017-03-20 06:16:00.000	2017-03-20 08:58:31.000
1567P	Blood routine test	MCV	101.2	fL	H	82.00-100	2017-03-20 06:16:00.000	2017-03-20 08:58:31.000
1567P	Blood routine test	MCH	33.7	pg		27.00-34.00	2017-03-20 06:16:00.000	2017-03-20 08:58:31.000
1567P	Blood routine test	Lymphocyte ratio	35.3	%		20-50	2017-03-20 06:16:00.000	2017-03-20 08:58:31.000
1567P	Blood routine test	WBC	2.18	10^9/L	L	3.5-9.50	2017-03-20 06:16:00.000	2017-03-20 08:58:31.000
1567P	Blood routine test	Nucleated red blood cell percentage	0.5	/100WBC			2017-03-23 06:17:00.000	2017-03-23 08:21:12.000
1567P	Blood routine test	Nucleated red blood cell: absolute value	0.01				2017-03-23 06:17:00.000	2017-03-23 08:21:12.000
1567P	Blood routine test	RDW-SD	73.8	fL			2017-03-23 06:17:00.000	2017-03-23 08:21:12.000
1567P	Blood routine test	PLT	33	10^9/L	L	125-350	2017-03-23 06:17:00.000	2017-03-23 08:21:12.000
1567P	Blood routine test	RDW-CV	19.5	%	H	0.00-15.00	2017-03-23 06:17:00.000	2017-03-23 08:21:12.000
1567P	Blood routine test	MCHC	327	g/L		316-354	2017-03-23 06:17:00.000	2017-03-23 08:21:12.000
1567P	Blood routine test	WBC	2.18	10^9/L	L	3.5-9.50	2017-03-23 06:17:00.000	2017-03-23 08:21:12.000
1567P	Blood routine test	MCH	33.9	pg		27.00-34.00	2017-03-23 06:17:00.000	2017-03-23 08:21:12.000
1567P	Blood routine test	MCV	103.5	fL	H	82.00-100	2017-03-23 06:17:00.000	2017-03-23 08:21:12.000
1567P	Blood routine test	Hemoglobin (HGB)	87	g/L	L	115-150	2017-03-23 06:17:00.000	2017-03-23 08:21:12.000
1567P	Blood routine test	HCT	26.6		L	35-45	2017-03-23 06:17:00.000	2017-03-23 08:21:12.000
1567P	Blood routine test	RBC	2.57	10^12/L	L	3.8-5.1	2017-03-23 06:17:00.000	2017-03-23 08:21:12.000
1567P	Blood routine test	Basophil count	0	10^9/L		0.00-0.06	2017-03-23 06:17:00.000	2017-03-23 08:21:12.000
1567P	Blood routine test	Eosnophils count	0.01	10^9/L	L	0.02-0.52	2017-03-23 06:17:00.000	2017-03-23 08:21:12.000
1567P	Blood routine test	Lymphocyte count	0.68	10^9/L	L	1.10-3.20	2017-03-23 06:17:00.000	2017-03-23 08:21:12.000
1567P	Blood routine test	Monocyte count	0.2	10^9/L		0.10-0.60	2017-03-23 06:17:00.000	2017-03-23 08:21:12.000
1567P	Blood routine test	Basophils	0	%		0-1	2017-03-23 06:17:00.000	2017-03-23 08:21:12.000
1567P	Blood routine test	Neutrophil count	1.29	10^9/L	L	1.80-6.30	2017-03-23 06:17:00.000	2017-03-23 08:21:12.000
1567P	Blood routine test	Eosinophil	0.5	%		0.5-8	2017-03-23 06:17:00.000	2017-03-23 08:21:12.000
1567P	Blood routine test	Neutrophil ratio	59.1	%		40-75	2017-03-23 06:17:00.000	2017-03-23 08:21:12.000
1567P	Blood routine test	Lymphocyte ratio	31.2	%		20-50	2017-03-23 06:17:00.000	2017-03-23 08:21:12.000
1567P	Blood routine test	Mononuclear cells ratio	9.2	%		3-10	2017-03-23 06:17:00.000	2017-03-23 08:21:12.000
1567P	Blood routine test	Nucleated red blood cell percentage	0	/100WBC			2017-03-27 06:25:00.000	2017-03-27 11:34:03.000
1567P	Blood routine test	MCHC	337	g/L		316-354	2017-03-27 06:25:00.000	2017-03-27 11:34:03.000
1567P	Blood routine test	PLT	44	10^9/L	L	125-350	2017-03-27 06:25:00.000	2017-03-27 11:34:03.000
1567P	Blood routine test	RDW-SD	72				2017-03-27 06:25:00.000	2017-03-27 11:34:03.000
1567P	Blood routine test	RDW-CV	18.7	%	H	0.00-15.00	2017-03-27 06:25:00.000	2017-03-27 11:34:03.000
1567P	Blood routine test	Nucleated red blood cell: absolute value	0				2017-03-27 06:25:00.000	2017-03-27 11:34:03.000
1567P	Blood routine test	WBC	1.81	10^9/L	LL	3.5-9.50	2017-03-27 06:25:00.000	2017-03-27 11:34:03.000
1567P	Blood routine test	Lymphocyte ratio	28.7	%		20-50	2017-03-27 06:25:00.000	2017-03-27 11:34:03.000
1567P	Blood routine test	Mononuclear cells ratio	12.7	%	H	3-10	2017-03-27 06:25:00.000	2017-03-27 11:34:03.000
1567P	Blood routine test	Neutrophil ratio	57.5	%		40-75	2017-03-27 06:25:00.000	2017-03-27 11:34:03.000
1567P	Blood routine test	Eosinophil	1.1	%		0.5-8	2017-03-27 06:25:00.000	2017-03-27 11:34:03.000
1567P	Blood routine test	Basophils	0	%		0-1	2017-03-27 06:25:00.000	2017-03-27 11:34:03.000
1567P	Blood routine test	Neutrophil count	1.04	10^9/L	L	1.80-6.30	2017-03-27 06:25:00.000	2017-03-27 11:34:03.000
1567P	Blood routine test	Monocyte count	0.23	10^9/L		0.10-0.60	2017-03-27 06:25:00.000	2017-03-27 11:34:03.000
1567P	Blood routine test	Lymphocyte count	0.52	10^9/L	L	1.10-3.20	2017-03-27 06:25:00.000	2017-03-27 11:34:03.000
1567P	Blood routine test	Eosnophils count	0.02	10^9/L		0.02-0.52	2017-03-27 06:25:00.000	2017-03-27 11:34:03.000
1567P	Blood routine test	Basophil count	0	10^9/L		0.00-0.06	2017-03-27 06:25:00.000	2017-03-27 11:34:03.000
1567P	Blood routine test	RBC	2.43	10^12/L	L	3.8-5.1	2017-03-27 06:25:00.000	2017-03-27 11:34:03.000
1567P	Blood routine test	HCT	24.9		L	35-45	2017-03-27 06:25:00.000	2017-03-27 11:34:03.000
1567P	Blood routine test	Hemoglobin (HGB)	84	g/L	L	115-150	2017-03-27 06:25:00.000	2017-03-27 11:34:03.000
1567P	Blood routine test	MCH	34.6	pg	H	27.00-34.00	2017-03-27 06:25:00.000	2017-03-27 11:34:03.000
1567P	Blood routine test	MCV	102.5	fL	H	82.00-100	2017-03-27 06:25:00.000	2017-03-27 11:34:03.000
1567P	Blood routine test	Nucleated red blood cell: absolute value	0				2017-03-31 11:50:00.000	2017-04-01 08:12:54.000
1567P	Blood routine test	RDW-CV	18.1	%	H	0.00-15.00	2017-03-31 11:50:00.000	2017-04-01 08:12:54.000
1567P	Blood routine test	RDW-SD	67	fL			2017-03-31 11:50:00.000	2017-04-01 08:12:54.000
1567P	Blood routine test	PLT	44	10^9/L	L	125-350	2017-03-31 11:50:00.000	2017-04-01 08:12:54.000
1567P	Blood routine test	MCHC	331	g/L		316-354	2017-03-31 11:50:00.000	2017-04-01 08:12:54.000
1567P	Blood routine test	Nucleated red blood cell percentage	0	/100WBC			2017-03-31 11:50:00.000	2017-04-01 08:12:54.000
1567P	Blood routine test	Lymphocyte ratio	31.8	%		20-50	2017-03-31 11:50:00.000	2017-04-01 08:12:54.000
1567P	Blood routine test	Neutrophil ratio	53.5	%		40-75	2017-03-31 11:50:00.000	2017-04-01 08:12:54.000
1567P	Blood routine test	WBC	2.11	10^9/L	L	3.5-9.50	2017-03-31 11:50:00.000	2017-04-01 08:12:54.000
1567P	Blood routine test	MCV	102.8	fL	H	82.00-100	2017-03-31 11:50:00.000	2017-04-01 08:12:54.000
1567P	Blood routine test	MCH	34	pg		27.00-34.00	2017-03-31 11:50:00.000	2017-04-01 08:12:54.000
1567P	Blood routine test	Hemoglobin (HGB)	84	g/L	L	115-150	2017-03-31 11:50:00.000	2017-04-01 08:12:54.000
1567P	Blood routine test	HCT	25.4		L	35-45	2017-03-31 11:50:00.000	2017-04-01 08:12:54.000
1567P	Blood routine test	RBC	2.47	10^12/L	L	3.8-5.1	2017-03-31 11:50:00.000	2017-04-01 08:12:54.000
1567P	Blood routine test	Basophil count	0	10^9/L		0.00-0.06	2017-03-31 11:50:00.000	2017-04-01 08:12:54.000
1567P	Blood routine test	Eosnophils count	0.03	10^9/L		0.02-0.52	2017-03-31 11:50:00.000	2017-04-01 08:12:54.000
1567P	Blood routine test	Lymphocyte count	0.67	10^9/L	L	1.10-3.20	2017-03-31 11:50:00.000	2017-04-01 08:12:54.000
1567P	Blood routine test	Monocyte count	0.28	10^9/L		0.10-0.60	2017-03-31 11:50:00.000	2017-04-01 08:12:54.000
1567P	Blood routine test	Neutrophil count	1.13	10^9/L	L	1.80-6.30	2017-03-31 11:50:00.000	2017-04-01 08:12:54.000
1567P	Blood routine test	Basophils	0	%		0-1	2017-03-31 11:50:00.000	2017-04-01 08:12:54.000
1567P	Blood routine test	Eosinophil	1.4	%		0.5-8	2017-03-31 11:50:00.000	2017-04-01 08:12:54.000
1567P	Blood routine test	Mononuclear cells ratio	13.3	%	H	3-10	2017-03-31 11:50:00.000	2017-04-01 08:12:54.000
1567P	Blood routine test	Nucleated red blood cell percentage	0	/100WBC			2017-04-05 06:06:00.000	2017-04-05 08:21:42.000
1567P	Blood routine test	MCHC	328	g/L		316-354	2017-04-05 06:06:00.000	2017-04-05 08:21:42.000
1567P	Blood routine test	PLT	41	10^9/L	L	125-350	2017-04-05 06:06:00.000	2017-04-05 08:21:42.000
1567P	Blood routine test	RDW-SD	65.1	fL			2017-04-05 06:06:00.000	2017-04-05 08:21:42.000
1567P	Blood routine test	RDW-CV	17.2	%	H	0.00-15.00	2017-04-05 06:06:00.000	2017-04-05 08:21:42.000
1567P	Blood routine test	Nucleated red blood cell: absolute value	0				2017-04-05 06:06:00.000	2017-04-05 08:21:42.000
1567P	Blood routine test	Mononuclear cells ratio	14.7	%	H	3-10	2017-04-05 06:06:00.000	2017-04-05 08:21:42.000
1567P	Blood routine test	Eosinophil	2.1	%		0.5-8	2017-04-05 06:06:00.000	2017-04-05 08:21:42.000
1567P	Blood routine test	Basophils	0	%		0-1	2017-04-05 06:06:00.000	2017-04-05 08:21:42.000
1567P	Blood routine test	Neutrophil count	1	10^9/L	L	1.80-6.30	2017-04-05 06:06:00.000	2017-04-05 08:21:42.000
1567P	Blood routine test	Monocyte count	0.28	10^9/L		0.10-0.60	2017-04-05 06:06:00.000	2017-04-05 08:21:42.000
1567P	Blood routine test	Lymphocyte count	0.59	10^9/L	L	1.10-3.20	2017-04-05 06:06:00.000	2017-04-05 08:21:42.000
1567P	Blood routine test	Eosnophils count	0.04	10^9/L		0.02-0.52	2017-04-05 06:06:00.000	2017-04-05 08:21:42.000
1567P	Blood routine test	Basophil count	0	10^9/L		0.00-0.06	2017-04-05 06:06:00.000	2017-04-05 08:21:42.000
1567P	Blood routine test	RBC	2.48	10^12/L	L	3.8-5.1	2017-04-05 06:06:00.000	2017-04-05 08:21:42.000
1567P	Blood routine test	HCT	25.3		L	35-45	2017-04-05 06:06:00.000	2017-04-05 08:21:42.000
1567P	Blood routine test	Hemoglobin (HGB)	83	g/L	L	115-150	2017-04-05 06:06:00.000	2017-04-05 08:21:42.000
1567P	Blood routine test	MCH	33.5	pg		27.00-34.00	2017-04-05 06:06:00.000	2017-04-05 08:21:42.000
1567P	Blood routine test	MCV	102	fL	H	82.00-100	2017-04-05 06:06:00.000	2017-04-05 08:21:42.000
1567P	Blood routine test	WBC	1.91	10^9/L	LL	3.5-9.50	2017-04-05 06:06:00.000	2017-04-05 08:21:42.000
1567P	Blood routine test	Neutrophil ratio	52.3	%		40-75	2017-04-05 06:06:00.000	2017-04-05 08:21:42.000
1567P	Blood routine test	Lymphocyte ratio	30.9	%		20-50	2017-04-05 06:06:00.000	2017-04-05 08:21:42.000
1567P	Blood routine test	Nucleated red blood cell percentage	0	/100WBC			2017-04-08 06:12:00.000	2017-04-08 08:13:07.000
1567P	Blood routine test	Nucleated red blood cell: absolute value	0				2017-04-08 06:12:00.000	2017-04-08 08:13:07.000
1567P	Blood routine test	RDW-CV	16.9	%	H	0.00-15.00	2017-04-08 06:12:00.000	2017-04-08 08:13:07.000
1567P	Blood routine test	RDW-SD	62.9	fL			2017-04-08 06:12:00.000	2017-04-08 08:13:07.000
1567P	Blood routine test	PLT	41	10^9/L	L	125-350	2017-04-08 06:12:00.000	2017-04-08 08:13:07.000
1567P	Blood routine test	MCHC	331	g/L		316-354	2017-04-08 06:12:00.000	2017-04-08 08:13:07.000
1567P	Blood routine test	Lymphocyte ratio	22	%		20-50	2017-04-08 06:12:00.000	2017-04-08 08:13:07.000
1567P	Blood routine test	Neutrophil ratio	71.5	%		40-75	2017-04-08 06:12:00.000	2017-04-08 08:13:07.000
1567P	Blood routine test	WBC	2.95	10^9/L	L	3.5-9.50	2017-04-08 06:12:00.000	2017-04-08 08:13:07.000
1567P	Blood routine test	MCV	101.1	fL	H	82.00-100	2017-04-08 06:12:00.000	2017-04-08 08:13:07.000
1567P	Blood routine test	MCH	33.5	pg		27.00-34.00	2017-04-08 06:12:00.000	2017-04-08 08:13:07.000
1567P	Blood routine test	Hemoglobin (HGB)	88	g/L	L	115-150	2017-04-08 06:12:00.000	2017-04-08 08:13:07.000
1567P	Blood routine test	HCT	26.6		L	35-45	2017-04-08 06:12:00.000	2017-04-08 08:13:07.000
1567P	Blood routine test	RBC	2.63	10^12/L	L	3.8-5.1	2017-04-08 06:12:00.000	2017-04-08 08:13:07.000
1567P	Blood routine test	Basophil count	0	10^9/L		0.00-0.06	2017-04-08 06:12:00.000	2017-04-08 08:13:07.000
1567P	Blood routine test	Eosnophils count	0.02	10^9/L		0.02-0.52	2017-04-08 06:12:00.000	2017-04-08 08:13:07.000
1567P	Blood routine test	Lymphocyte count	0.65	10^9/L	L	1.10-3.20	2017-04-08 06:12:00.000	2017-04-08 08:13:07.000
1567P	Blood routine test	Monocyte count	0.17	10^9/L		0.10-0.60	2017-04-08 06:12:00.000	2017-04-08 08:13:07.000
1567P	Blood routine test	Neutrophil count	2.11	10^9/L		1.80-6.30	2017-04-08 06:12:00.000	2017-04-08 08:13:07.000
1567P	Blood routine test	Eosinophil	0.7	%		0.5-8	2017-04-08 06:12:00.000	2017-04-08 08:13:07.000
1567P	Blood routine test	Basophils	0	%		0-1	2017-04-08 06:12:00.000	2017-04-08 08:13:07.000
1567P	Blood routine test	Mononuclear cells ratio	5.8	%		3-10	2017-04-08 06:12:00.000	2017-04-08 08:13:07.000
1567P	Blood routine test	WBC	1.73	10^9/L	LL	3.5-9.50	2017-04-10 10:55:00.000	2017-04-11 08:16:27.000
1567P	Blood routine test	Neutrophil ratio	51.4	%		40-75	2017-04-10 10:55:00.000	2017-04-11 08:16:27.000
1567P	Blood routine test	Lymphocyte ratio	34.1	%		20-50	2017-04-10 10:55:00.000	2017-04-11 08:16:27.000
1567P	Blood routine test	Mononuclear cells ratio	13.3	%	H	3-10	2017-04-10 10:55:00.000	2017-04-11 08:16:27.000
1567P	Blood routine test	Basophils	0	%		0-1	2017-04-10 10:55:00.000	2017-04-11 08:16:27.000
1567P	Blood routine test	Eosinophil	1.2	%		0.5-8	2017-04-10 10:55:00.000	2017-04-11 08:16:27.000
1567P	Blood routine test	Neutrophil count	0.89	10^9/L	L	1.80-6.30	2017-04-10 10:55:00.000	2017-04-11 08:16:27.000
1567P	Blood routine test	Monocyte count	0.23	10^9/L		0.10-0.60	2017-04-10 10:55:00.000	2017-04-11 08:16:27.000
1567P	Blood routine test	Lymphocyte count	0.59	10^9/L	L	1.10-3.20	2017-04-10 10:55:00.000	2017-04-11 08:16:27.000
1567P	Blood routine test	Eosnophils count	0.02	10^9/L		0.02-0.52	2017-04-10 10:55:00.000	2017-04-11 08:16:27.000
1567P	Blood routine test	Basophil count	0	10^9/L		0.00-0.06	2017-04-10 10:55:00.000	2017-04-11 08:16:27.000
1567P	Blood routine test	RBC	2.38	10^12/L	L	3.8-5.1	2017-04-10 10:55:00.000	2017-04-11 08:16:27.000
1567P	Blood routine test	HCT	23.8		L	35-45	2017-04-10 10:55:00.000	2017-04-11 08:16:27.000
1567P	Blood routine test	Hemoglobin (HGB)	82	g/L	L	115-150	2017-04-10 10:55:00.000	2017-04-11 08:16:27.000
1567P	Blood routine test	MCH	34.5	pg	H	27.00-34.00	2017-04-10 10:55:00.000	2017-04-11 08:16:27.000
1567P	Blood routine test	MCV	100	fL		82.00-100	2017-04-10 10:55:00.000	2017-04-11 08:16:27.000
1567P	Blood routine test	Nucleated red blood cell percentage	0	/100WBC			2017-04-10 10:55:00.000	2017-04-11 08:16:27.000
1567P	Blood routine test	MCHC	345	g/L		316-354	2017-04-10 10:55:00.000	2017-04-11 08:16:27.000
1567P	Blood routine test	PLT	42	10^9/L	L	125-350	2017-04-10 10:55:00.000	2017-04-11 08:16:27.000
1567P	Blood routine test	RDW-SD	61.1	fL			2017-04-10 10:55:00.000	2017-04-11 08:16:27.000
1567P	Blood routine test	RDW-CV	16.8	%	H	0.00-15.00	2017-04-10 10:55:00.000	2017-04-11 08:16:27.000
1567P	Blood routine test	Nucleated red blood cell: absolute value	0				2017-04-10 10:55:00.000	2017-04-11 08:16:27.000
1567P	Blood routine test	Nucleated red blood cell percentage	0	/100WBC			2017-04-12 18:07:00.000	2017-04-12 19:01:12.000
1567P	Blood routine test	Nucleated red blood cell: absolute value	0				2017-04-12 18:07:00.000	2017-04-12 19:01:12.000
1567P	Blood routine test	RDW-CV	16.1	%	H	0.00-15.00	2017-04-12 18:07:00.000	2017-04-12 19:01:12.000
1567P	Blood routine test	RDW-SD	58.1	fL			2017-04-12 18:07:00.000	2017-04-12 19:01:12.000
1567P	Blood routine test	MCHC	343	g/L		316-354	2017-04-12 18:07:00.000	2017-04-12 19:01:12.000
1567P	Blood routine test	PLT	46	10^9/L	L	125-350	2017-04-12 18:07:00.000	2017-04-12 19:01:12.000
1567P	Blood routine test	MCV	97.7	fL		82.00-100	2017-04-12 18:07:00.000	2017-04-12 19:01:12.000
1567P	Blood routine test	MCH	33.5	pg		27.00-34.00	2017-04-12 18:07:00.000	2017-04-12 19:01:12.000
1567P	Blood routine test	Hemoglobin (HGB)	86	g/L	L	115-150	2017-04-12 18:07:00.000	2017-04-12 19:01:12.000
1567P	Blood routine test	HCT	25.1		L	35-45	2017-04-12 18:07:00.000	2017-04-12 19:01:12.000
1567P	Blood routine test	RBC	2.57	10^12/L	L	3.8-5.1	2017-04-12 18:07:00.000	2017-04-12 19:01:12.000
1567P	Blood routine test	Basophil count	0.01	10^9/L		0.00-0.06	2017-04-12 18:07:00.000	2017-04-12 19:01:12.000
1567P	Blood routine test	Eosnophils count	0.03	10^9/L		0.02-0.52	2017-04-12 18:07:00.000	2017-04-12 19:01:12.000
1567P	Blood routine test	Lymphocyte count	0.69	10^9/L	L	1.10-3.20	2017-04-12 18:07:00.000	2017-04-12 19:01:12.000
1567P	Blood routine test	Monocyte count	0.28	10^9/L		0.10-0.60	2017-04-12 18:07:00.000	2017-04-12 19:01:12.000
1567P	Blood routine test	Neutrophil count	2.29	10^9/L		1.80-6.30	2017-04-12 18:07:00.000	2017-04-12 19:01:12.000
1567P	Blood routine test	Eosinophil	0.9	%		0.5-8	2017-04-12 18:07:00.000	2017-04-12 19:01:12.000
1567P	Blood routine test	Basophils	0.3	%		0-1	2017-04-12 18:07:00.000	2017-04-12 19:01:12.000
1567P	Blood routine test	Mononuclear cells ratio	8.5	%		3-10	2017-04-12 18:07:00.000	2017-04-12 19:01:12.000
1567P	Blood routine test	Lymphocyte ratio	20.9	%		20-50	2017-04-12 18:07:00.000	2017-04-12 19:01:12.000
1567P	Blood routine test	Neutrophil ratio	69.4	%		40-75	2017-04-12 18:07:00.000	2017-04-12 19:01:12.000
1567P	Blood routine test	WBC	3.3	10^9/L	L	3.5-9.50	2017-04-12 18:07:00.000	2017-04-12 19:01:12.000
1567P	Blood routine test	WBC	6.37	10^9/L		3.5-9.50	2017-04-13 11:10:00.000	2017-04-14 08:26:08.000
1567P	Blood routine test	Neutrophil ratio	79.4	%	H	40-75	2017-04-13 11:10:00.000	2017-04-14 08:26:08.000
1567P	Blood routine test	Lymphocyte ratio	8.5	%	L	20-50	2017-04-13 11:10:00.000	2017-04-14 08:26:08.000
1567P	Blood routine test	Mononuclear cells ratio	11.9	%	H	3-10	2017-04-13 11:10:00.000	2017-04-14 08:26:08.000
1567P	Blood routine test	Basophils	0.2	%		0-1	2017-04-13 11:10:00.000	2017-04-14 08:26:08.000
1567P	Blood routine test	Eosinophil	0	%	L	0.5-8	2017-04-13 11:10:00.000	2017-04-14 08:26:08.000
1567P	Blood routine test	Neutrophil count	5.06	10^9/L		1.80-6.30	2017-04-13 11:10:00.000	2017-04-14 08:26:08.000
1567P	Blood routine test	Monocyte count	0.76	10^9/L	H	0.10-0.60	2017-04-13 11:10:00.000	2017-04-14 08:26:08.000
1567P	Blood routine test	Lymphocyte count	0.54	10^9/L	L	1.10-3.20	2017-04-13 11:10:00.000	2017-04-14 08:26:08.000
1567P	Blood routine test	Eosnophils count	0	10^9/L	L	0.02-0.52	2017-04-13 11:10:00.000	2017-04-14 08:26:08.000
1567P	Blood routine test	Basophil count	0.01	10^9/L		0.00-0.06	2017-04-13 11:10:00.000	2017-04-14 08:26:08.000
1567P	Blood routine test	RBC	2.91	10^12/L	L	3.8-5.1	2017-04-13 11:10:00.000	2017-04-14 08:26:08.000
1567P	Blood routine test	HCT	27.8		L	35-45	2017-04-13 11:10:00.000	2017-04-14 08:26:08.000
1567P	Blood routine test	Hemoglobin (HGB)	98	g/L	L	115-150	2017-04-13 11:10:00.000	2017-04-14 08:26:08.000
1567P	Blood routine test	MCH	33.7	pg		27.00-34.00	2017-04-13 11:10:00.000	2017-04-14 08:26:08.000
1567P	Blood routine test	MCV	95.5	fL		82.00-100	2017-04-13 11:10:00.000	2017-04-14 08:26:08.000
1567P	Blood routine test	Nucleated red blood cell percentage	0	/100WBC			2017-04-13 11:10:00.000	2017-04-14 08:26:08.000
1567P	Blood routine test	PLT	65	10^9/L	L	125-350	2017-04-13 11:10:00.000	2017-04-14 08:26:08.000
1567P	Blood routine test	MCHC	353	g/L		316-354	2017-04-13 11:10:00.000	2017-04-14 08:26:08.000
1567P	Blood routine test	RDW-CV	15.8	%	H	0.00-15.00	2017-04-13 11:10:00.000	2017-04-14 08:26:08.000
1567P	Blood routine test	RDW-SD	55.3	fL			2017-04-13 11:10:00.000	2017-04-14 08:26:08.000
1567P	Blood routine test	Nucleated red blood cell: absolute value	0				2017-04-13 11:10:00.000	2017-04-14 08:26:08.000
1567P	Blood routine test	Nucleated red blood cell percentage	0	/100WBC			2017-04-17 06:31:00.000	2017-04-17 09:14:36.000
1567P	Blood routine test	Nucleated red blood cell: absolute value	0				2017-04-17 06:31:00.000	2017-04-17 09:14:36.000
1567P	Blood routine test	RDW-SD	55.3	fL			2017-04-17 06:31:00.000	2017-04-17 09:14:36.000
1567P	Blood routine test	MCHC	344	g/L		316-354	2017-04-17 06:31:00.000	2017-04-17 09:14:36.000
1567P	Blood routine test	MCH	33.3	pg		27.00-34.00	2017-04-17 06:31:00.000	2017-04-17 09:14:36.000
1567P	Blood routine test	PLT	70	10^9/L	L	125-350	2017-04-17 06:31:00.000	2017-04-17 09:14:36.000
1567P	Blood routine test	RDW-CV	15.8	%	H	0.00-15.00	2017-04-17 06:31:00.000	2017-04-17 09:14:36.000
1567P	Blood routine test	WBC	3.57	10^9/L		3.5-9.50	2017-04-17 06:31:00.000	2017-04-17 09:14:36.000
1567P	Blood routine test	Neutrophil ratio	65.3	%		40-75	2017-04-17 06:31:00.000	2017-04-17 09:14:36.000
1567P	Blood routine test	MCV	96.9	fL		82.00-100	2017-04-17 06:31:00.000	2017-04-17 09:14:36.000
1567P	Blood routine test	Hemoglobin (HGB)	96	g/L	L	115-150	2017-04-17 06:31:00.000	2017-04-17 09:14:36.000
1567P	Blood routine test	HCT	27.9		L	35-45	2017-04-17 06:31:00.000	2017-04-17 09:14:36.000
1567P	Blood routine test	Basophil count	0.01	10^9/L		0.00-0.06	2017-04-17 06:31:00.000	2017-04-17 09:14:36.000
1567P	Blood routine test	RBC	2.88	10^12/L	L	3.8-5.1	2017-04-17 06:31:00.000	2017-04-17 09:14:36.000
1567P	Blood routine test	Eosnophils count	0.04	10^9/L		0.02-0.52	2017-04-17 06:31:00.000	2017-04-17 09:14:36.000
1567P	Blood routine test	Monocyte count	0.58	10^9/L		0.10-0.60	2017-04-17 06:31:00.000	2017-04-17 09:14:36.000
1567P	Blood routine test	Neutrophil count	2.33	10^9/L		1.80-6.30	2017-04-17 06:31:00.000	2017-04-17 09:14:36.000
1567P	Blood routine test	Lymphocyte count	0.61	10^9/L	L	1.10-3.20	2017-04-17 06:31:00.000	2017-04-17 09:14:36.000
1567P	Blood routine test	Eosinophil	1.1	%		0.5-8	2017-04-17 06:31:00.000	2017-04-17 09:14:36.000
1567P	Blood routine test	Basophils	0.3	%		0-1	2017-04-17 06:31:00.000	2017-04-17 09:14:36.000
1567P	Blood routine test	Mononuclear cells ratio	16.2	%	H	3-10	2017-04-17 06:31:00.000	2017-04-17 09:14:36.000
1567P	Blood routine test	Lymphocyte ratio	17.1	%	L	20-50	2017-04-17 06:31:00.000	2017-04-17 09:14:36.000
1567P	Blood routine test	WBC	4.74	10^9/L		3.5-9.50	2017-04-20 06:22:00.000	2017-04-20 08:19:55.000
1567P	Blood routine test	Neutrophil ratio	83.3	%	H	40-75	2017-04-20 06:22:00.000	2017-04-20 08:19:55.000
1567P	Blood routine test	Lymphocyte ratio	7	%	L	20-50	2017-04-20 06:22:00.000	2017-04-20 08:19:55.000
1567P	Blood routine test	Mononuclear cells ratio	9.7	%		3-10	2017-04-20 06:22:00.000	2017-04-20 08:19:55.000
1567P	Blood routine test	Basophils	0	%		0-1	2017-04-20 06:22:00.000	2017-04-20 08:19:55.000
1567P	Blood routine test	Eosinophil	0	%	L	0.5-8	2017-04-20 06:22:00.000	2017-04-20 08:19:55.000
1567P	Blood routine test	Neutrophil count	3.95	10^9/L		1.80-6.30	2017-04-20 06:22:00.000	2017-04-20 08:19:55.000
1567P	Blood routine test	Monocyte count	0.46	10^9/L		0.10-0.60	2017-04-20 06:22:00.000	2017-04-20 08:19:55.000
1567P	Blood routine test	Lymphocyte count	0.33	10^9/L	L	1.10-3.20	2017-04-20 06:22:00.000	2017-04-20 08:19:55.000
1567P	Blood routine test	Eosnophils count	0	10^9/L	L	0.02-0.52	2017-04-20 06:22:00.000	2017-04-20 08:19:55.000
1567P	Blood routine test	RBC	2.87	10^12/L	L	3.8-5.1	2017-04-20 06:22:00.000	2017-04-20 08:19:55.000
1567P	Blood routine test	Basophil count	0	10^9/L		0.00-0.06	2017-04-20 06:22:00.000	2017-04-20 08:19:55.000
1567P	Blood routine test	Hemoglobin (HGB)	96	g/L	L	115-150	2017-04-20 06:22:00.000	2017-04-20 08:19:55.000
1567P	Blood routine test	MCV	98.6	fL		82.00-100	2017-04-20 06:22:00.000	2017-04-20 08:19:55.000
1567P	Blood routine test	HCT	28.3		L	35-45	2017-04-20 06:22:00.000	2017-04-20 08:19:55.000
1567P	Blood routine test	Nucleated red blood cell percentage	0	/100WBC			2017-04-20 06:22:00.000	2017-04-20 08:19:55.000
1567P	Blood routine test	RDW-CV	15.8	%	H	0.00-15.00	2017-04-20 06:22:00.000	2017-04-20 08:19:55.000
1567P	Blood routine test	PLT	83	10^9/L	L	125-350	2017-04-20 06:22:00.000	2017-04-20 08:19:55.000
1567P	Blood routine test	MCH	33.4	pg		27.00-34.00	2017-04-20 06:22:00.000	2017-04-20 08:19:55.000
1567P	Blood routine test	MCHC	339	g/L		316-354	2017-04-20 06:22:00.000	2017-04-20 08:19:55.000
1567P	Blood routine test	RDW-SD	54.8	fL			2017-04-20 06:22:00.000	2017-04-20 08:19:55.000
1567P	Blood routine test	Nucleated red blood cell: absolute value	0				2017-04-20 06:22:00.000	2017-04-20 08:19:55.000
1567P	Blood routine test	Nucleated red blood cell percentage	0	/100WBC			2017-04-24 06:06:00.000	2017-04-24 08:21:39.000
1567P	Blood routine test	Nucleated red blood cell: absolute value	0				2017-04-24 06:06:00.000	2017-04-24 08:21:39.000
1567P	Blood routine test	platelet distribution width (PDW)	25.4	%	H	14.75-17.25	2017-04-24 06:06:00.000	2017-04-24 08:21:39.000
1567P	Blood routine test	P-LCR	54.9	%			2017-04-24 06:06:00.000	2017-04-24 08:21:39.000
1567P	Blood routine test	RDW-SD	60.3	fL			2017-04-24 06:06:00.000	2017-04-24 08:21:39.000
1567P	Blood routine test	mean platet volume (MPV)	14.2	fL	H	7.8-11	2017-04-24 06:06:00.000	2017-04-24 08:21:39.000
1567P	Blood routine test	MCHC	336	g/L		316-354	2017-04-24 06:06:00.000	2017-04-24 08:21:39.000
1567P	Blood routine test	MCH	32.9	pg		27.00-34.00	2017-04-24 06:06:00.000	2017-04-24 08:21:39.000
1567P	Blood routine test	Thrombocytocrit (PCT)	0.12	%		0.115-0.285	2017-04-24 06:06:00.000	2017-04-24 08:21:39.000
1567P	Blood routine test	RDW-CV	16.9	%	H	0.00-15.00	2017-04-24 06:06:00.000	2017-04-24 08:21:39.000
1567P	Blood routine test	PLT	83	10^9/L	L	125-350	2017-04-24 06:06:00.000	2017-04-24 08:21:39.000
1567P	Blood routine test	MCV	98	fL		82.00-100	2017-04-24 06:06:00.000	2017-04-24 08:21:39.000
1567P	Blood routine test	HCT	28.9		L	35-45	2017-04-24 06:06:00.000	2017-04-24 08:21:39.000
1567P	Blood routine test	Hemoglobin (HGB)	97	g/L	L	115-150	2017-04-24 06:06:00.000	2017-04-24 08:21:39.000
1567P	Blood routine test	RBC	2.95	10^12/L	L	3.8-5.1	2017-04-24 06:06:00.000	2017-04-24 08:21:39.000
1567P	Blood routine test	Eosnophils count	0.05	10^9/L		0.02-0.52	2017-04-24 06:06:00.000	2017-04-24 08:21:39.000
1567P	Blood routine test	Basophil count	0	10^9/L		0.00-0.06	2017-04-24 06:06:00.000	2017-04-24 08:21:39.000
1567P	Blood routine test	Monocyte count	0.56	10^9/L		0.10-0.60	2017-04-24 06:06:00.000	2017-04-24 08:21:39.000
1567P	Blood routine test	Neutrophil count	2.04	10^9/L		1.80-6.30	2017-04-24 06:06:00.000	2017-04-24 08:21:39.000
1567P	Blood routine test	Lymphocyte count	0.53	10^9/L	L	1.10-3.20	2017-04-24 06:06:00.000	2017-04-24 08:21:39.000
1567P	Blood routine test	Eosinophil	1.6	%		0.5-8	2017-04-24 06:06:00.000	2017-04-24 08:21:39.000
1567P	Blood routine test	Basophils	0	%		0-1	2017-04-24 06:06:00.000	2017-04-24 08:21:39.000
1567P	Blood routine test	Mononuclear cells ratio	17.6	%	H	3-10	2017-04-24 06:06:00.000	2017-04-24 08:21:39.000
1567P	Blood routine test	Lymphocyte ratio	16.7	%	L	20-50	2017-04-24 06:06:00.000	2017-04-24 08:21:39.000
1567P	Blood routine test	WBC	3.18	10^9/L	L	3.5-9.50	2017-04-24 06:06:00.000	2017-04-24 08:21:39.000
1567P	Blood routine test	Neutrophil ratio	64.1	%		40-75	2017-04-24 06:06:00.000	2017-04-24 08:21:39.000
1567P	Blood routine test	Nucleated red blood cell percentage	0	/100WBC			2017-04-27 06:03:00.000	2017-04-27 08:43:43.000
1567P	Blood routine test	Nucleated red blood cell: absolute value	0				2017-04-27 06:03:00.000	2017-04-27 08:43:43.000
1567P	Blood routine test	RDW-SD	59.5	fL			2017-04-27 06:03:00.000	2017-04-27 08:43:43.000
1567P	Blood routine test	MCHC	333	g/L		316-354	2017-04-27 06:03:00.000	2017-04-27 08:43:43.000
1567P	Blood routine test	MCH	33.1	pg		27.00-34.00	2017-04-27 06:03:00.000	2017-04-27 08:43:43.000
1567P	Blood routine test	RDW-CV	16.8	%	H	0.00-15.00	2017-04-27 06:03:00.000	2017-04-27 08:43:43.000
1567P	Blood routine test	PLT	61	10^9/L	L	125-350	2017-04-27 06:03:00.000	2017-04-27 08:43:43.000
1567P	Blood routine test	WBC	5.8	10^9/L		3.5-9.50	2017-04-27 06:03:00.000	2017-04-27 08:43:43.000
1567P	Blood routine test	Neutrophil ratio	84.9	%	H	40-75	2017-04-27 06:03:00.000	2017-04-27 08:43:43.000
1567P	Blood routine test	Lymphocyte ratio	5.3	%	L	20-50	2017-04-27 06:03:00.000	2017-04-27 08:43:43.000
1567P	Blood routine test	MCV	99.2	fL		82.00-100	2017-04-27 06:03:00.000	2017-04-27 08:43:43.000
1567P	Blood routine test	HCT	26.4		L	35-45	2017-04-27 06:03:00.000	2017-04-27 08:43:43.000
1567P	Blood routine test	Hemoglobin (HGB)	88	g/L	L	115-150	2017-04-27 06:03:00.000	2017-04-27 08:43:43.000
1567P	Blood routine test	RBC	2.66	10^12/L	L	3.8-5.1	2017-04-27 06:03:00.000	2017-04-27 08:43:43.000
1567P	Blood routine test	Eosnophils count	0	10^9/L	L	0.02-0.52	2017-04-27 06:03:00.000	2017-04-27 08:43:43.000
1567P	Blood routine test	Basophil count	0	10^9/L		0.00-0.06	2017-04-27 06:03:00.000	2017-04-27 08:43:43.000
1567P	Blood routine test	Monocyte count	0.57	10^9/L		0.10-0.60	2017-04-27 06:03:00.000	2017-04-27 08:43:43.000
1567P	Blood routine test	Lymphocyte count	0.31	10^9/L	L	1.10-3.20	2017-04-27 06:03:00.000	2017-04-27 08:43:43.000
1567P	Blood routine test	Neutrophil count	4.92	10^9/L		1.80-6.30	2017-04-27 06:03:00.000	2017-04-27 08:43:43.000
1567P	Blood routine test	Eosinophil	0	%	L	0.5-8	2017-04-27 06:03:00.000	2017-04-27 08:43:43.000
1567P	Blood routine test	Basophils	0	%		0-1	2017-04-27 06:03:00.000	2017-04-27 08:43:43.000
1567P	Blood routine test	Mononuclear cells ratio	9.8	%		3-10	2017-04-27 06:03:00.000	2017-04-27 08:43:43.000
1567P	Blood routine test	Neutrophil ratio	79.9	%	H	40-75	2017-04-29 06:05:00.000	2017-04-29 08:34:49.000
1567P	Blood routine test	WBC	6.33	10^9/L		3.5-9.50	2017-04-29 06:05:00.000	2017-04-29 08:34:49.000
1567P	Blood routine test	Mononuclear cells ratio	12.6	%	H	3-10	2017-04-29 06:05:00.000	2017-04-29 08:34:49.000
1567P	Blood routine test	Lymphocyte ratio	7.3	%	L	20-50	2017-04-29 06:05:00.000	2017-04-29 08:34:49.000
1567P	Blood routine test	Basophils	0	%		0-1	2017-04-29 06:05:00.000	2017-04-29 08:34:49.000
1567P	Blood routine test	Eosinophil	0.2	%	L	0.5-8	2017-04-29 06:05:00.000	2017-04-29 08:34:49.000
1567P	Blood routine test	Lymphocyte count	0.46	10^9/L	L	1.10-3.20	2017-04-29 06:05:00.000	2017-04-29 08:34:49.000
1567P	Blood routine test	Neutrophil count	5.06	10^9/L		1.80-6.30	2017-04-29 06:05:00.000	2017-04-29 08:34:49.000
1567P	Blood routine test	Monocyte count	0.8	10^9/L	H	0.10-0.60	2017-04-29 06:05:00.000	2017-04-29 08:34:49.000
1567P	Blood routine test	Eosnophils count	0.01	10^9/L	L	0.02-0.52	2017-04-29 06:05:00.000	2017-04-29 08:34:49.000
1567P	Blood routine test	Basophil count	0	10^9/L		0.00-0.06	2017-04-29 06:05:00.000	2017-04-29 08:34:49.000
1567P	Blood routine test	RBC	2.43	10^12/L	L	3.8-5.1	2017-04-29 06:05:00.000	2017-04-29 08:34:49.000
1567P	Blood routine test	Hemoglobin (HGB)	81	g/L	L	115-150	2017-04-29 06:05:00.000	2017-04-29 08:34:49.000
1567P	Blood routine test	HCT	24.6		L	35-45	2017-04-29 06:05:00.000	2017-04-29 08:34:49.000
1567P	Blood routine test	MCV	101.2	fL	H	82.00-100	2017-04-29 06:05:00.000	2017-04-29 08:34:49.000
1567P	Blood routine test	Nucleated red blood cell percentage	0	/100WBC			2017-04-29 06:05:00.000	2017-04-29 08:34:49.000
1567P	Blood routine test	PLT	36	10^9/L	L	125-350	2017-04-29 06:05:00.000	2017-04-29 08:34:49.000
1567P	Blood routine test	RDW-CV	17.8	%	H	0.00-15.00	2017-04-29 06:05:00.000	2017-04-29 08:34:49.000
1567P	Blood routine test	MCH	33.3	pg		27.00-34.00	2017-04-29 06:05:00.000	2017-04-29 08:34:49.000
1567P	Blood routine test	MCHC	329	g/L		316-354	2017-04-29 06:05:00.000	2017-04-29 08:34:49.000
1567P	Blood routine test	RDW-SD	66	fL			2017-04-29 06:05:00.000	2017-04-29 08:34:49.000
1567P	Blood routine test	Nucleated red blood cell: absolute value	0				2017-04-29 06:05:00.000	2017-04-29 08:34:49.000
1567P	Blood routine test	Nucleated red blood cell percentage	0.1	/100WBC			2017-05-02 05:59:00.000	2017-05-02 08:30:30.000
1567P	Blood routine test	Nucleated red blood cell: absolute value	0.01				2017-05-02 05:59:00.000	2017-05-02 08:30:30.000
1567P	Blood routine test	RDW-SD	66.4	fL			2017-05-02 05:59:00.000	2017-05-02 08:30:30.000
1567P	Blood routine test	MCHC	347	g/L		316-354	2017-05-02 05:59:00.000	2017-05-02 08:30:30.000
1567P	Blood routine test	MCH	34.9	pg	H	27.00-34.00	2017-05-02 05:59:00.000	2017-05-02 08:30:30.000
1567P	Blood routine test	RDW-CV	19.7	%	H	0.00-15.00	2017-05-02 05:59:00.000	2017-05-02 08:30:30.000
1567P	Blood routine test	PLT	52	10^9/L	L	125-350	2017-05-02 05:59:00.000	2017-05-02 08:30:30.000
1567P	Blood routine test	MCV	100.4	fL	H	82.00-100	2017-05-02 05:59:00.000	2017-05-02 08:30:30.000
1567P	Blood routine test	HCT	23.6		L	35-45	2017-05-02 05:59:00.000	2017-05-02 08:30:30.000
1567P	Blood routine test	Hemoglobin (HGB)	82	g/L	L	115-150	2017-05-02 05:59:00.000	2017-05-02 08:30:30.000
1567P	Blood routine test	RBC	2.35	10^12/L	L	3.8-5.1	2017-05-02 05:59:00.000	2017-05-02 08:30:30.000
1567P	Blood routine test	Basophil count	0	10^9/L		0.00-0.06	2017-05-02 05:59:00.000	2017-05-02 08:30:30.000
1567P	Blood routine test	Eosnophils count	0.03	10^9/L		0.02-0.52	2017-05-02 05:59:00.000	2017-05-02 08:30:30.000
1567P	Blood routine test	Monocyte count	1.03	10^9/L	H	0.10-0.60	2017-05-02 05:59:00.000	2017-05-02 08:30:30.000
1567P	Blood routine test	Neutrophil count	5.97	10^9/L		1.80-6.30	2017-05-02 05:59:00.000	2017-05-02 08:30:30.000
1567P	Blood routine test	Lymphocyte count	0.44	10^9/L	L	1.10-3.20	2017-05-02 05:59:00.000	2017-05-02 08:30:30.000
1567P	Blood routine test	Eosinophil	0.4	%	L	0.5-8	2017-05-02 05:59:00.000	2017-05-02 08:30:30.000
1567P	Blood routine test	Basophils	0	%		0-1	2017-05-02 05:59:00.000	2017-05-02 08:30:30.000
1567P	Blood routine test	Lymphocyte ratio	5.9	%	L	20-50	2017-05-02 05:59:00.000	2017-05-02 08:30:30.000
1567P	Blood routine test	Mononuclear cells ratio	13.8	%	H	3-10	2017-05-02 05:59:00.000	2017-05-02 08:30:30.000
1567P	Blood routine test	WBC	7.47	10^9/L		3.5-9.50	2017-05-02 05:59:00.000	2017-05-02 08:30:30.000
1567P	Blood routine test	Neutrophil ratio	79.9	%	H	40-75	2017-05-02 05:59:00.000	2017-05-02 08:30:30.000
1567P	Blood routine test+CRP	Nucleated red blood cell percentage	0	/100WBC			2017-04-26 12:56:00.000	2017-04-26 14:45:31.000
1567P	Blood routine test+CRP	PLT	44	10^9/L	L	125-350	2017-04-26 12:56:00.000	2017-04-26 14:45:31.000
1567P	Blood routine test+CRP	RDW-CV	17.2	%	H	0.00-15.00	2017-04-26 12:56:00.000	2017-04-26 14:45:31.000
1567P	Blood routine test+CRP	Thrombocytocrit (PCT)	0.09	%	L	0.115-0.285	2017-04-26 12:56:00.000	2017-04-26 14:45:31.000
1567P	Blood routine test+CRP	MCH	33.6	pg		27.00-34.00	2017-04-26 12:56:00.000	2017-04-26 14:45:31.000
1567P	Blood routine test+CRP	MCHC	338	g/L		316-354	2017-04-26 12:56:00.000	2017-04-26 14:45:31.000
1567P	Blood routine test+CRP	mean platet volume (MPV)	14.1	fL	H	7.8-11	2017-04-26 12:56:00.000	2017-04-26 14:45:31.000
1567P	Blood routine test+CRP	RDW-SD	61.9	fL			2017-04-26 12:56:00.000	2017-04-26 14:45:31.000
1567P	Blood routine test+CRP	P-LCR	53.6	%			2017-04-26 12:56:00.000	2017-04-26 14:45:31.000
1567P	Blood routine test+CRP	Nucleated red blood cell: absolute value	0				2017-04-26 12:56:00.000	2017-04-26 14:45:31.000
1567P	Blood routine test+CRP	platelet distribution width (PDW)	23.4	%	H	14.75-17.25	2017-04-26 12:56:00.000	2017-04-26 14:45:31.000
1567P	Blood routine test+CRP	C反应蛋白(C-reactive protein CRP）	14.07	mg/L	H	0-8	2017-04-26 12:56:00.000	2017-04-26 14:45:31.000
1567P	Blood routine test+CRP	Neutrophil ratio	86.8	%	H	40-75	2017-04-26 12:56:00.000	2017-04-26 14:45:31.000
1567P	Blood routine test+CRP	WBC	2.74	10^9/L	L	3.5-9.50	2017-04-26 12:56:00.000	2017-04-26 14:45:31.000
1567P	Blood routine test+CRP	Lymphocyte ratio	10.2	%	L	20-50	2017-04-26 12:56:00.000	2017-04-26 14:45:31.000
1567P	Blood routine test+CRP	Mononuclear cells ratio	2.6	%	L	3-10	2017-04-26 12:56:00.000	2017-04-26 14:45:31.000
1567P	Blood routine test+CRP	Basophils	0	%		0-1	2017-04-26 12:56:00.000	2017-04-26 14:45:31.000
1567P	Blood routine test+CRP	Eosinophil	0.4	%	L	0.5-8	2017-04-26 12:56:00.000	2017-04-26 14:45:31.000
1567P	Blood routine test+CRP	Lymphocyte L	0.28	10^9/L	L	1.10-3.20	2017-04-26 12:56:00.000	2017-04-26 14:45:31.000
1567P	Blood routine test+CRP	Neutrophil count	2.38	10^9/L		1.80-6.30	2017-04-26 12:56:00.000	2017-04-26 14:45:31.000
1567P	Blood routine test+CRP	Monocyte count	0.07	10^9/L	L	0.10-0.60	2017-04-26 12:56:00.000	2017-04-26 14:45:31.000
1567P	Blood routine test+CRP	Eosinophil	0	10^9/L		0.00-0.06	2017-04-26 12:56:00.000	2017-04-26 14:45:31.000
1567P	Blood routine test+CRP	Eosnophils count	0.01	10^9/L	L	0.02-0.52	2017-04-26 12:56:00.000	2017-04-26 14:45:31.000
1567P	Blood routine test+CRP	RBC	2.68	10^12/L	L	3.8-5.1	2017-04-26 12:56:00.000	2017-04-26 14:45:31.000
1567P	Blood routine test+CRP	Hemoglobin (HGB)	90	g/L	L	115-150	2017-04-26 12:56:00.000	2017-04-26 14:45:31.000
1567P	Blood routine test+CRP	HCT	26.6		L	35-45	2017-04-26 12:56:00.000	2017-04-26 14:45:31.000
1567P	Blood routine test+CRP	MCV	99.3	fL		82.00-100	2017-04-26 12:56:00.000	2017-04-26 14:45:31.000
1567P	Blood routine test+CRP	Nucleated red blood cell percentage	1.91	/100WBC			2017-05-04 06:41:00.000	2017-05-04 09:04:12.000
1567P	Blood routine test+CRP	PLT	48	10^9/L	L	125-350	2017-05-04 06:41:00.000	2017-05-04 09:04:12.000
1567P	Blood routine test+CRP	RDW-CV	21.6	%	H	0.00-15.00	2017-05-04 06:41:00.000	2017-05-04 09:04:12.000
1567P	Blood routine test+CRP	Thrombocytocrit (PCT)	0.06	%	L	0.115-0.285	2017-05-04 06:41:00.000	2017-05-04 09:04:12.000
1567P	Blood routine test+CRP	MCH	34.8	pg	H	27.00-34.00	2017-05-04 06:41:00.000	2017-05-04 09:04:12.000
1567P	Blood routine test+CRP	MCHC	339	g/L		316-354	2017-05-04 06:41:00.000	2017-05-04 09:04:12.000
1567P	Blood routine test+CRP	RDW-SD	78.9				2017-05-04 06:41:00.000	2017-05-04 09:04:12.000
1567P	Blood routine test+CRP	mean platet volume (MPV)	13.1	fL	H	7.8-11	2017-05-04 06:41:00.000	2017-05-04 09:04:12.000
1567P	Blood routine test+CRP	Nucleated red blood cell: absolute value	0.05				2017-05-04 06:41:00.000	2017-05-04 09:04:12.000
1567P	Blood routine test+CRP	P-LCR	51.8				2017-05-04 06:41:00.000	2017-05-04 09:04:12.000
1567P	Blood routine test+CRP	platelet distribution width (PDW)	18.5	%	H	14.75-17.25	2017-05-04 06:41:00.000	2017-05-04 09:04:12.000
1567P	Blood routine test+CRP	C反应蛋白(C-reactive protein CRP）	66.11	mg/L	H	0-8	2017-05-04 06:41:00.000	2017-05-04 09:04:12.000
1567P	Blood routine test+CRP	WBC	7.37	10^9/L		3.5-9.50	2017-05-04 06:41:00.000	2017-05-04 09:04:12.000
1567P	Blood routine test+CRP	Neutrophil ratio	74.5	%		40-75	2017-05-04 06:41:00.000	2017-05-04 09:04:12.000
1567P	Blood routine test+CRP	Lymphocyte ratio	10.2	%	L	20-50	2017-05-04 06:41:00.000	2017-05-04 09:04:12.000
1567P	Blood routine test+CRP	Mononuclear cells ratio	14.8	%	H	3-10	2017-05-04 06:41:00.000	2017-05-04 09:04:12.000
1567P	Blood routine test+CRP	Basophils	0.2	%		0-1	2017-05-04 06:41:00.000	2017-05-04 09:04:12.000
1567P	Blood routine test+CRP	Eosinophil	0.3	%	L	0.5-8	2017-05-04 06:41:00.000	2017-05-04 09:04:12.000
1567P	Blood routine test+CRP	Neutrophil count	5.5	10^9/L		1.80-6.30	2017-05-04 06:41:00.000	2017-05-04 09:04:12.000
1567P	Blood routine test+CRP	Lymphocyte L	0.75	10^9/L	L	1.10-3.20	2017-05-04 06:41:00.000	2017-05-04 09:04:12.000
1567P	Blood routine test+CRP	Monocyte count	1.09	10^9/L	H	0.10-0.60	2017-05-04 06:41:00.000	2017-05-04 09:04:12.000
1567P	Blood routine test+CRP	Eosnophils count	0.02	10^9/L		0.02-0.52	2017-05-04 06:41:00.000	2017-05-04 09:04:12.000
1567P	Blood routine test+CRP	Eosinophil	0.01	10^9/L		0.00-0.06	2017-05-04 06:41:00.000	2017-05-04 09:04:12.000
1567P	Blood routine test+CRP	RBC	2.41	10^12/L	L	3.8-5.1	2017-05-04 06:41:00.000	2017-05-04 09:04:12.000
1567P	Blood routine test+CRP	Hemoglobin (HGB)	84	g/L	L	115-150	2017-05-04 06:41:00.000	2017-05-04 09:04:12.000
1567P	Blood routine test+CRP	HCT	24.8		L	35-45	2017-05-04 06:41:00.000	2017-05-04 09:04:12.000
1567P	Blood routine test+CRP	MCV	102.6	fL	H	82.00-100	2017-05-04 06:41:00.000	2017-05-04 09:04:12.000
1567P	Blood routine test+CRP	Nucleated red blood cell percentage	0.95	/100WBC			2017-05-06 06:18:00.000	2017-05-06 08:31:01.000
1567P	Blood routine test+CRP	P-LCR	45.5	%			2017-05-06 06:18:00.000	2017-05-06 08:31:01.000
1567P	Blood routine test+CRP	Nucleated red blood cell: absolute value	0.04				2017-05-06 06:18:00.000	2017-05-06 08:31:01.000
1567P	Blood routine test+CRP	mean platet volume (MPV)	13	fL	H	7.8-11	2017-05-06 06:18:00.000	2017-05-06 08:31:01.000
1567P	Blood routine test+CRP	platelet distribution width (PDW)	17.7	%	H	14.75-17.25	2017-05-06 06:18:00.000	2017-05-06 08:31:01.000
1567P	Blood routine test+CRP	RDW-SD	87	fL			2017-05-06 06:18:00.000	2017-05-06 08:31:01.000
1567P	Blood routine test+CRP	MCH	35.1	pg	H	27.00-34.00	2017-05-06 06:18:00.000	2017-05-06 08:31:01.000
1567P	Blood routine test+CRP	MCHC	332	g/L		316-354	2017-05-06 06:18:00.000	2017-05-06 08:31:01.000
1567P	Blood routine test+CRP	RDW-CV	23	%	H	0.00-15.00	2017-05-06 06:18:00.000	2017-05-06 08:31:01.000
1567P	Blood routine test+CRP	PLT	55	10^9/L	L	125-350	2017-05-06 06:18:00.000	2017-05-06 08:31:01.000
1567P	Blood routine test+CRP	Thrombocytocrit (PCT)	0.07	%	L	0.115-0.285	2017-05-06 06:18:00.000	2017-05-06 08:31:01.000
1567P	Blood routine test+CRP	C反应蛋白(C-reactive protein CRP）	61.62	mg/L	H	0-8	2017-05-06 06:18:00.000	2017-05-06 08:31:01.000
1567P	Blood routine test+CRP	Neutrophil ratio	79.1	%	H	40-75	2017-05-06 06:18:00.000	2017-05-06 08:31:01.000
1567P	Blood routine test+CRP	WBC	9.04	10^9/L		3.5-9.50	2017-05-06 06:18:00.000	2017-05-06 08:31:01.000
1567P	Blood routine test+CRP	Eosinophil	0.02	10^9/L		0.00-0.06	2017-05-06 06:18:00.000	2017-05-06 08:31:01.000
1567P	Blood routine test+CRP	RBC	2.35	10^12/L	L	3.8-5.1	2017-05-06 06:18:00.000	2017-05-06 08:31:01.000
1567P	Blood routine test+CRP	Hemoglobin (HGB)	82	g/L	L	115-150	2017-05-06 06:18:00.000	2017-05-06 08:31:01.000
1567P	Blood routine test+CRP	HCT	24.8		L	35-45	2017-05-06 06:18:00.000	2017-05-06 08:31:01.000
1567P	Blood routine test+CRP	MCV	105.7	fL	H	82.00-100	2017-05-06 06:18:00.000	2017-05-06 08:31:01.000
1567P	Blood routine test+CRP	Eosnophils count	0.02	10^9/L		0.02-0.52	2017-05-06 06:18:00.000	2017-05-06 08:31:01.000
1567P	Blood routine test+CRP	Monocyte count	1.16	10^9/L	H	0.10-0.60	2017-05-06 06:18:00.000	2017-05-06 08:31:01.000
1567P	Blood routine test+CRP	Lymphocyte L	0.7	10^9/L	L	1.10-3.20	2017-05-06 06:18:00.000	2017-05-06 08:31:01.000
1567P	Blood routine test+CRP	Neutrophil count	7.14	10^9/L	H	1.80-6.30	2017-05-06 06:18:00.000	2017-05-06 08:31:01.000
1567P	Blood routine test+CRP	Eosinophil	0.2	%	L	0.5-8	2017-05-06 06:18:00.000	2017-05-06 08:31:01.000
1567P	Blood routine test+CRP	Basophils	0.2	%		0-1	2017-05-06 06:18:00.000	2017-05-06 08:31:01.000
1567P	Blood routine test+CRP	Mononuclear cells ratio	12.8	%	H	3-10	2017-05-06 06:18:00.000	2017-05-06 08:31:01.000
1567P	Blood routine test+CRP	Lymphocyte ratio	7.7	%	L	20-50	2017-05-06 06:18:00.000	2017-05-06 08:31:01.000
1567P	Blood routine test+CRP	WBC	6.95	10^9/L		3.5-9.50	2017-05-08 06:10:00.000	2017-05-08 09:43:47.000
1567P	Blood routine test+CRP	Neutrophil ratio	76.5	%	H	40-75	2017-05-08 06:10:00.000	2017-05-08 09:43:47.000
1567P	Blood routine test+CRP	C反应蛋白(C-reactive protein CRP）	48.48	mg/L	H	0-8	2017-05-08 06:10:00.000	2017-05-08 09:43:47.000
1567P	Blood routine test+CRP	Lymphocyte ratio	9.4	%	L	20-50	2017-05-08 06:10:00.000	2017-05-08 09:43:47.000
1567P	Blood routine test+CRP	Mononuclear cells ratio	13.1	%	H	3-10	2017-05-08 06:10:00.000	2017-05-08 09:43:47.000
1567P	Blood routine test+CRP	Eosinophil	0.8	%		0.5-8	2017-05-08 06:10:00.000	2017-05-08 09:43:47.000
1567P	Blood routine test+CRP	Basophils	0.2	%		0-1	2017-05-08 06:10:00.000	2017-05-08 09:43:47.000
1567P	Blood routine test+CRP	Neutrophil count	5.32	10^9/L		1.80-6.30	2017-05-08 06:10:00.000	2017-05-08 09:43:47.000
1567P	Blood routine test+CRP	Lymphocyte L	0.65	10^9/L	L	1.10-3.20	2017-05-08 06:10:00.000	2017-05-08 09:43:47.000
1567P	Blood routine test+CRP	Monocyte count	0.91	10^9/L	H	0.10-0.60	2017-05-08 06:10:00.000	2017-05-08 09:43:47.000
1567P	Blood routine test+CRP	Eosnophils count	0.06	10^9/L		0.02-0.52	2017-05-08 06:10:00.000	2017-05-08 09:43:47.000
1567P	Blood routine test+CRP	Hemoglobin (HGB)	85	g/L	L	115-150	2017-05-08 06:10:00.000	2017-05-08 09:43:47.000
1567P	Blood routine test+CRP	HCT	25.1		L	35-45	2017-05-08 06:10:00.000	2017-05-08 09:43:47.000
1567P	Blood routine test+CRP	MCV	106.3	fL	H	82.00-100	2017-05-08 06:10:00.000	2017-05-08 09:43:47.000
1567P	Blood routine test+CRP	MCH	35.9	pg	H	27.00-34.00	2017-05-08 06:10:00.000	2017-05-08 09:43:47.000
1567P	Blood routine test+CRP	Eosinophil	0.01	10^9/L		0.00-0.06	2017-05-08 06:10:00.000	2017-05-08 09:43:47.000
1567P	Blood routine test+CRP	RBC	2.36	10^12/L	L	3.8-5.1	2017-05-08 06:10:00.000	2017-05-08 09:43:47.000
1567P	Blood routine test+CRP	Thrombocytocrit (PCT)	0.08	%	L	0.115-0.285	2017-05-08 06:10:00.000	2017-05-08 09:43:47.000
1567P	Blood routine test+CRP	RDW-CV	22.8	%	H	0.00-15.00	2017-05-08 06:10:00.000	2017-05-08 09:43:47.000
1567P	Blood routine test+CRP	MCHC	338	g/L		316-354	2017-05-08 06:10:00.000	2017-05-08 09:43:47.000
1567P	Blood routine test+CRP	PLT	64	10^9/L	L	125-350	2017-05-08 06:10:00.000	2017-05-08 09:43:47.000
1567P	Blood routine test+CRP	RDW-SD	86.3	fL			2017-05-08 06:10:00.000	2017-05-08 09:43:47.000
1567P	Blood routine test+CRP	mean platet volume (MPV)	12.5	fL	H	7.8-11	2017-05-08 06:10:00.000	2017-05-08 09:43:47.000
1567P	Blood routine test+CRP	platelet distribution width (PDW)	17.8	%	H	14.75-17.25	2017-05-08 06:10:00.000	2017-05-08 09:43:47.000
1567P	Blood routine test+CRP	P-LCR	45.1	%			2017-05-08 06:10:00.000	2017-05-08 09:43:47.000
1567P	Blood routine test+CRP	Nucleated red blood cell: absolute value	0.04				2017-05-08 06:10:00.000	2017-05-08 09:43:47.000
1567P	Blood routine test+CRP	Nucleated red blood cell percentage	1.76	/100WBC			2017-05-08 06:10:00.000	2017-05-08 09:43:47.000
1567P	Blood routine test+CRP	Nucleated red blood cell percentage	2.22	/100WBC			2017-05-10 05:57:00.000	2017-05-10 08:26:30.000
1567P	Blood routine test+CRP	Nucleated red blood cell: absolute value	0.05				2017-05-10 05:57:00.000	2017-05-10 08:26:30.000
1567P	Blood routine test+CRP	P-LCR	39	%			2017-05-10 05:57:00.000	2017-05-10 08:26:30.000
1567P	Blood routine test+CRP	platelet distribution width (PDW)	17.5	%	H	14.75-17.25	2017-05-10 05:57:00.000	2017-05-10 08:26:30.000
1567P	Blood routine test+CRP	mean platet volume (MPV)	11.5	fL	H	7.8-11	2017-05-10 05:57:00.000	2017-05-10 08:26:30.000
1567P	Blood routine test+CRP	RDW-SD	90	fL			2017-05-10 05:57:00.000	2017-05-10 08:26:30.000
1567P	Blood routine test+CRP	PLT	74	10^9/L	L	125-350	2017-05-10 05:57:00.000	2017-05-10 08:26:30.000
1567P	Blood routine test+CRP	MCHC	339	g/L		316-354	2017-05-10 05:57:00.000	2017-05-10 08:26:30.000
1567P	Blood routine test+CRP	RDW-CV	23.7	%	H	0.00-15.00	2017-05-10 05:57:00.000	2017-05-10 08:26:30.000
1567P	Blood routine test+CRP	Thrombocytocrit (PCT)	0.09	%	L	0.115-0.285	2017-05-10 05:57:00.000	2017-05-10 08:26:30.000
1567P	Blood routine test+CRP	RBC	2.33	10^12/L	L	3.8-5.1	2017-05-10 05:57:00.000	2017-05-10 08:26:30.000
1567P	Blood routine test+CRP	Eosinophil	0	10^9/L		0.00-0.06	2017-05-10 05:57:00.000	2017-05-10 08:26:30.000
1567P	Blood routine test+CRP	MCH	36.3	pg	H	27.00-34.00	2017-05-10 05:57:00.000	2017-05-10 08:26:30.000
1567P	Blood routine test+CRP	MCV	106.8	fL	H	82.00-100	2017-05-10 05:57:00.000	2017-05-10 08:26:30.000
1567P	Blood routine test+CRP	HCT	24.9		L	35-45	2017-05-10 05:57:00.000	2017-05-10 08:26:30.000
1567P	Blood routine test+CRP	Hemoglobin (HGB)	84	g/L	L	115-150	2017-05-10 05:57:00.000	2017-05-10 08:26:30.000
1567P	Blood routine test+CRP	Eosnophils count	0.07	10^9/L		0.02-0.52	2017-05-10 05:57:00.000	2017-05-10 08:26:30.000
1567P	Blood routine test+CRP	Monocyte count	0.82	10^9/L	H	0.10-0.60	2017-05-10 05:57:00.000	2017-05-10 08:26:30.000
1567P	Blood routine test+CRP	Lymphocyte L	0.71	10^9/L	L	1.10-3.20	2017-05-10 05:57:00.000	2017-05-10 08:26:30.000
1567P	Blood routine test+CRP	Neutrophil count	5.22	10^9/L		1.80-6.30	2017-05-10 05:57:00.000	2017-05-10 08:26:30.000
1567P	Blood routine test+CRP	Basophils	0	%		0-1	2017-05-10 05:57:00.000	2017-05-10 08:26:30.000
1567P	Blood routine test+CRP	Eosinophil	1	%		0.5-8	2017-05-10 05:57:00.000	2017-05-10 08:26:30.000
1567P	Blood routine test+CRP	Mononuclear cells ratio	12	%	H	3-10	2017-05-10 05:57:00.000	2017-05-10 08:26:30.000
1567P	Blood routine test+CRP	Lymphocyte ratio	10.4	%	L	20-50	2017-05-10 05:57:00.000	2017-05-10 08:26:30.000
1567P	Blood routine test+CRP	C反应蛋白(C-reactive protein CRP）	33.33	mg/L	H	0-8	2017-05-10 05:57:00.000	2017-05-10 08:26:30.000
1567P	Blood routine test+CRP	Neutrophil ratio	76.6	%	H	40-75	2017-05-10 05:57:00.000	2017-05-10 08:26:30.000
1567P	Blood routine test+CRP	WBC	6.82	10^9/L		3.5-9.50	2017-05-10 05:57:00.000	2017-05-10 08:26:30.000
1567P	Blood group monospecific antibody screening	ABO blood grouping	O				2017-03-15 12:53:00.000	2017-03-15 16:37:31.000
1567P	Blood group monospecific antibody screening	RhD blood grouping	Positive		Positive		2017-03-15 12:53:00.000	2017-03-15 16:37:31.000
1567P	Blood group monospecific antibody screening	RBC antibody screening	Negative			Negative（-）	2017-03-15 12:53:00.000	2017-03-15 16:37:31.000
1567P	HBV	HbsAg (dilution)	298.41	IU/ml	H	0-0.05	2017-03-15 12:53:00.000	2017-03-16 09:21:29.000
1567P	HBV	HbsAb	0	mIU/ml		0-10	2017-03-15 12:53:00.000	2017-03-16 09:21:29.000
1567P	HBV	HbeAg	0.28	s/co		0-1	2017-03-15 12:53:00.000	2017-03-16 09:21:29.000
1567P	HBV	HbeAb	0.01	s/co	L	1-999	2017-03-15 12:53:00.000	2017-03-16 09:21:29.000
1567P	HBV	HbcAb	10.58	S/CO	H	0-1	2017-03-15 12:53:00.000	2017-03-16 09:21:29.000

## Sheet: Body temperatures
Date	Time point	Temperature
2017-03-15	14	36.7℃
2017-03-15	10	36.5℃
2017-03-16	6	36.5℃
2017-03-16	14	36.4℃
2017-03-17	6	36.7℃
2017-03-17	14	36.9℃
2017-03-18	14	36.5℃
2017-03-19	14	36.8℃
2017-03-20	14	36.5℃
2017-03-21	14	36.7℃
2017-03-22	14	36.8℃
2017-03-23	14	36℃
2017-03-24	14	36.3℃
2017-03-25	14	36.5℃
2017-03-26	14	36.5℃
2017-03-27	14	36.6℃
2017-03-28	14	36.1℃
2017-03-29	14	36.6℃
2017-03-30	14	36.2℃
2017-03-31	14	36.3℃
2017-04-01	14	36.9℃
2017-04-02	14	36.3℃
2017-04-03	14	36.7℃
2017-04-04	14	36.3℃
2017-04-05	14	36.2℃
2017-04-06	14	36.7℃
2017-04-07	14	36.5℃
2017-04-08	14	36.3℃
2017-04-09	14	36.3℃
2017-04-10	14	36.8℃
2017-04-11	14	36.7℃
2017-04-12	14	36℃
2017-04-12	18	36.4℃
2017-04-13	6	36.5℃
2017-04-13	10	36.8℃
2017-04-13	14	36.8℃
2017-04-13	18	36.7℃
2017-04-14	6	36.4℃
2017-04-14	14	37.3℃
2017-04-14	10	36.2℃
2017-04-14	18	38.0℃
2017-04-15	6	36.6℃
2017-04-15	10	36.7℃
2017-04-15	14	37℃
2017-04-15	18	37.1℃
2017-04-16	6	36.9℃
2017-04-16	10	37.3℃
2017-04-16	14	37.3℃
2017-04-16	18	36.7℃
2017-04-17	6	37℃
2017-04-17	10	37℃
2017-04-17	14	37℃
2017-04-17	18	36.6℃
2017-04-18	14	36.9℃
2017-04-19	14	36.2℃
2017-04-20	14	36.6℃
2017-04-21	14	36.6℃
2017-04-22	14	36.8℃
2017-04-23	14	36.2℃
2017-04-24	14	36.6℃
2017-04-25	14	36.2℃
2017-04-25	18	36.5℃
2017-04-25	10	36.2℃
2017-04-26	6	36.8℃
2017-04-26	14	36.0℃
2017-04-26	18	36.2℃
2017-04-26	10	36.2℃
2017-04-27	6	36.2℃
2017-04-27	10	36.5℃
2017-04-27	14	36.5℃
2017-04-27	18	36.5℃
2017-04-28	6	36.3℃
2017-04-28	10	36.8℃
2017-04-28	14	36.7℃
2017-04-28	18	36.3℃
2017-04-28	22	36.4℃
2017-04-29	2	36.3℃
2017-04-29	6	37℃
2017-04-29	10	37.4℃
2017-04-29	14	37.4℃
2017-04-29	18	37.9℃
2017-04-29	22	36.9℃
2017-04-30	2	37.0℃
2017-04-30	6	37.0℃
2017-04-30	10	37.6℃
2017-04-30	14	36.9℃
2017-04-30	18	38.0℃
2017-04-30	22	38.4℃
2017-05-01	2	37.5℃
2017-05-01	6	36.1℃
2017-05-01	10	36.7℃
2017-05-01	14	37℃
2017-05-01	18	36.4℃
2017-05-01	22	36.5℃
2017-05-02	2	36.9℃
2017-05-02	6	36.8℃
2017-05-02	10	37.8℃
2017-05-02	14	37.3℃
2017-05-02	18	38℃
2017-05-02	22	38.4℃
2017-05-03	6	37℃
2017-05-03	10	37.5℃
2017-05-03	14	36.6℃
2017-05-03	18	37℃
2017-05-03	22	36.5℃
2017-05-03	2	36.7℃
2017-05-04	6	36.8℃
2017-05-04	10	37.8℃
2017-05-04	18	38.8℃
2017-05-04	22	36.9℃
2017-05-04	2	36.5℃
2017-05-04	14	36.6℃
2017-05-05	6	36.1℃
2017-05-05	10	36℃
2017-05-05	14	37.7℃
2017-05-05	18	38℃
2017-05-05	22	36.8℃
2017-05-05	2	36.6℃
2017-05-06	6	38.0℃
2017-05-06	10	37.5℃
2017-05-06	14	36.7℃
2017-05-06	18	36.8℃
2017-05-06	2	36.6℃
2017-05-06	22	37.3℃
2017-05-07	6	36.3℃
2017-05-07	10	36.7℃
2017-05-07	14	36.7℃
2017-05-07	18	37.7℃
2017-05-07	22	37℃
2017-05-07	2	36.6℃
2017-05-08	6	36.4℃
2017-05-08	10	37℃
2017-05-08	14	36.9℃
2017-05-08	18	37.1℃
2017-05-08	22	36.8℃
2017-05-08	2	36.3℃
2017-05-09	6	36.9℃
2017-05-09	10	37℃
2017-05-09	14	36.9℃
2017-05-09	18	36.4℃
2017-05-09	2	36.8℃
2017-05-09	22	36.6℃
2017-05-10	6	36.6℃
2017-05-10	10	37℃
2017-05-10	14	36.6℃
2017-05-10	18	36.8℃
2017-05-10	22	36.6℃
2017-05-10	2	36.5℃
