# Supplementary material for: Molecular characterization of carbapenem-resistant Klebsiella pneumoniae isolates with focus on antimicrobial resistance
Source: BMC Genomics. 2019 Nov 7;20:822. doi: 10.1186/s12864-019-6225-9 (PMC6839148; doi:10.1186/s12864-019-6225-9)
Supplement: Supplementary file 1 — Additional file 1: Figure S1. Circle diagram of K. pneumoniae genome sequenced via Oxford Nanopore sequencing technology. Figure S2. Distribution of protein-coding genes predicted in 1567D strain. Figure S3. COG classification 1567D stain for the carbapenem-resistant K. pneumoniae. Figure S4. Distribution of K. pneumoniae genes annotated in GO term. Figure S5. Annotation of KEGG pathways in the carbapenem-resistant K. pneumoniae. Figure S6. Phylogenetic tree assessing the relatedness of the carbapenem-resistant K. pneumoniae strains in Fuzhou (purple) and in Hangzhou (green) to the reference genome database (blue). Table S1. Information of strains and patient diagnosis. Table S2. Phenotypes of 1566D, a.k.a., medical records of 1566P. Table S3. Phenotypes of 1567D, a.k.a., medical records of 1567P. Table S4. Phenotypes of 2035D, a.k.a., medical records of 2035P. Table S5. Phenotypes of 2036D, a.k.a., medical records of 2036P. Table S6. Phenotypes of 2037D, a.k.a., medical records of 2037P. Table S7. Phenotypes of 2038D, a.k.a., medical records of 2038P. Table S8. Phenotypes of 2039D, a.k.a., medical records of 2039P. Table S9. Illumina MiSeq sequencing yields. Table S10. Oxford Nanopore sequencing yields. Table S11. Detection and validation of SNPs in seven strains. Table S12. A total of 92 all-variation SNPs in seven strains. Red refers to 40 all-variation loci; Bold stands for 24 strain’s unique SNP loci. [file 12864_2019_6225_MOESM1_ESM.zip › Supp Table 4_2035P.xlsx]

## Sheet: Check reports
Patient ID	Test Items	Descriptions	Results	Units	Status	Range	Report Date
2035P	ZDSYS-Blood cell flow cytometry(Key Laboratory)	CD3 (absolute value)	2027.03	NULL			2017-09-08 17:53:08.000
2035P	ZDSYS-Blood cell flow cytometry(Key Laboratory)	CD3 (relative value)	60.52	%	L	65-79	2017-09-08 17:53:08.000
2035P	ZDSYS-Blood cell flow cytometry(Key Laboratory)	CD3-CD19+ (absolute value)	363.051	NULL			2017-09-08 17:53:08.000
2035P	ZDSYS-Blood cell flow cytometry(Key Laboratory)	CD3-CD19+ (relative value)	10.84	%		5-18	2017-09-08 17:53:08.000
2035P	ZDSYS-Blood cell flow cytometry(Key Laboratory)	CD4 (relative value)	33.16	%	L	34-52	2017-09-08 17:53:08.000
2035P	ZDSYS-Blood cell flow cytometry(Key Laboratory)	CD4+ (absolute value)	1110.76	NULL			2017-09-08 17:53:08.000
2035P	ZDSYS-Blood cell flow cytometry(Key Laboratory)	CD8 (relative value)	18.45	%	L	21-39	2017-09-08 17:53:08.000
2035P	ZDSYS-Blood cell flow cytometry(Key Laboratory)	CD8+ (absolute value)	618.051	NULL			2017-09-08 17:53:08.000
2035P	ZDSYS-Blood cell flow cytometry(Key Laboratory)	NK (absolute value)	515.763	NULL			2017-09-08 17:53:08.000
2035P	ZDSYS-Blood cell flow cytometry(Key Laboratory)	NK (relative value)	15.4	%		4-24	2017-09-08 17:53:08.000
2035P	Urine routine 2	WBC	Negative	NULL		Negative	2017-09-07 22:33:33.000
2035P	Urine routine 2	Specific gravity	1.01	-	L	1.015-1.025	2017-09-07 22:33:33.000
2035P	Urine routine 2	Bilirubin	Negative	umol/L		Negative	2017-09-07 22:33:33.000
2035P	Urine routine 2	Protein	Negative	g/L		Negative	2017-09-07 22:33:33.000
2035P	Urine routine 2	RBC	Negative	NULL		Negative	2017-09-07 22:33:33.000
2035P	Urine routine 2	Urobilinogen	Normal 3.4	umol/L		3-16	2017-09-07 22:33:33.000
2035P	Urine routine 2	GLU	Negative	mmol/L		Negative	2017-09-07 22:33:33.000
2035P	Urine routine 2	PH	7.5	-		5.5-7.5	2017-09-07 22:33:33.000
2035P	Urine routine 2	Ketone body	Negative	mmol/L		Negative	2017-09-07 22:33:33.000
2035P	Urine routine 2	Nitrites (NIT)	Negative	umol/L		Negative	2017-09-07 22:33:33.000
2035P	Urine routine 2	WBC	0	/ul		0-28	2017-09-07 22:33:33.000
2035P	Urine routine 2	WBCC	0	/ul		0-2	2017-09-07 22:33:33.000
2035P	Urine routine 2	Pathologic casts	0	/ul		0-0.34	2017-09-07 22:33:33.000
2035P	Urine routine 2	Non-squarmocellular	0	/ul		0-6	2017-09-07 22:33:33.000
2035P	Urine routine 2	RBC	0	/ul		0-17	2017-09-07 22:33:33.000
2035P	Urine routine 2	Yeast	0	/ul		0-1	2017-09-07 22:33:33.000
2035P	Urine routine 2	Sperm	0	/ul		0-6	2017-09-07 22:33:33.000
2035P	Urine routine 2	Ascorbic acid	0	mmol/L			2017-09-07 22:33:33.000
2035P	Urine routine 2	Squamous cells	1	/ul		0-28	2017-09-07 22:33:33.000
2035P	Urine routine 2	Clarity/turbidity	Clear	-		Clear	2017-09-07 22:33:33.000
2035P	Urine routine 2	Hyaline cas	0	/LPF		0-0.69	2017-09-07 22:33:33.000
2035P	Urine routine 2	Micro-albumin	Negative	g/L		Negative	2017-09-07 22:33:33.000
2035P	Urine routine 2	Unclassified crystal	0.00	/ul		0-28	2017-09-07 22:33:33.000
2035P	Urine routine 2	Bacteria	0	/ul		0-7	2017-09-07 22:33:33.000
2035P	Urine routine 2	Color	Yellow	-		Pale yellow-amber	2017-09-07 22:33:33.000
2035P	Urine routine 2	Viscose	0	/ul		0-28	2017-09-07 22:33:33.000
2035P	Urine routine 2	WBC	Negative			Negative	2017-09-13 09:31:24.000
2035P	Urine routine 2	Specific gravity	1.015	-		1.015-1.025	2017-09-13 09:31:24.000
2035P	Urine routine 2	Bilirubin	1+ 17	umol/L	Positive	Negative	2017-09-13 09:31:24.000
2035P	Urine routine 2	Protein	1+ 0.3	g/L	Positive	Negative	2017-09-13 09:31:24.000
2035P	Urine routine 2	RBC	Negative			Negative	2017-09-13 09:31:24.000
2035P	Urine routine 2	Urobilinogen	1+ 34	umol/L	Positive	3-16	2017-09-13 09:31:24.000
2035P	Urine routine 2	GLU	Negative	mmol/L		Negative	2017-09-13 09:31:24.000
2035P	Urine routine 2	PH	7.5	-		5.5-7.5	2017-09-13 09:31:24.000
2035P	Urine routine 2	Ketone body	Negative	mmol/L		Negative	2017-09-13 09:31:24.000
2035P	Urine routine 2	Nitrites (NIT)	Negative	umol/L		Negative	2017-09-13 09:31:24.000
2035P	Urine routine 2	WBC	6.3	/ul		0-28	2017-09-13 09:31:24.000
2035P	Urine routine 2	WBCC	0	/ul		0-2	2017-09-13 09:31:24.000
2035P	Urine routine 2	Pathologic casts	0	/ul		0-0.34	2017-09-13 09:31:24.000
2035P	Urine routine 2	Non-squarmocellular	0	/ul		0-6	2017-09-13 09:31:24.000
2035P	Urine routine 2	RBC	3.6	/ul		0-17	2017-09-13 09:31:24.000
2035P	Urine routine 2	Yeast	0	/ul		0-1	2017-09-13 09:31:24.000
2035P	Urine routine 2	Sperm	0	/ul		0-6	2017-09-13 09:31:24.000
2035P	Urine routine 2	Ascorbic acid	0	NULL			2017-09-13 09:31:24.000
2035P	Urine routine 2	Squamous cells	2	/ul		0-28	2017-09-13 09:31:24.000
2035P	Urine routine 2	Clarity/turbidity	Clear	-		Clear	2017-09-13 09:31:24.000
2035P	Urine routine 2	Hyaline cas	0	/LPF		0-0.69	2017-09-13 09:31:24.000
2035P	Urine routine 2	Micro-albumin	>0.15	g/L		Negative	2017-09-13 09:31:24.000
2035P	Urine routine 2	Unclassified crystal	0.00	/ul		0-28	2017-09-13 09:31:24.000
2035P	Urine routine 2	Bacteria	0.9	/ul		0-7	2017-09-13 09:31:24.000
2035P	Urine routine 2	Color	Deep yellow	-		Pale yellow-amber	2017-09-13 09:31:24.000
2035P	Urine routine 2	Viscose	0	/ul		0-28	2017-09-13 09:31:24.000
2035P	Urine routine 2	WBC	Negative	NULL		Negative	2017-09-16 09:44:07.000
2035P	Urine routine 2	Specific gravity	1.015	-		1.015-1.025	2017-09-16 09:44:07.000
2035P	Urine routine 2	Bilirubin	Negative	umol/L		Negative	2017-09-16 09:44:07.000
2035P	Urine routine 2	Protein	Negative	g/L		Negative	2017-09-16 09:44:07.000
2035P	Urine routine 2	RBC	Negative	NULL		Negative	2017-09-16 09:44:07.000
2035P	Urine routine 2	Urobilinogen	Normal 3.4	umol/L		3-16	2017-09-16 09:44:07.000
2035P	Urine routine 2	GLU	Negative	mmol/L		Negative	2017-09-16 09:44:07.000
2035P	Urine routine 2	PH	6.5	-		5.5-7.5	2017-09-16 09:44:07.000
2035P	Urine routine 2	Ketone body	Negative	mmol/L		Negative	2017-09-16 09:44:07.000
2035P	Urine routine 2	Nitrites (NIT)	Negative	umol/L		Negative	2017-09-16 09:44:07.000
2035P	Urine routine 2	WBC	0	/ul		0-28	2017-09-16 09:44:07.000
2035P	Urine routine 2	WBCC	0	/ul		0-2	2017-09-16 09:44:07.000
2035P	Urine routine 2	Pathologic casts	0	/ul		0-0.34	2017-09-16 09:44:07.000
2035P	Urine routine 2	Non-squarmocellular	0	/ul		0-6	2017-09-16 09:44:07.000
2035P	Urine routine 2	RBC	0	/ul		0-17	2017-09-16 09:44:07.000
2035P	Urine routine 2	Yeast	675.1	/ul	H	0-1	2017-09-16 09:44:07.000
2035P	Urine routine 2	Sperm	0	/ul		0-6	2017-09-16 09:44:07.000
2035P	Urine routine 2	Ascorbic acid	0	mmol/L			2017-09-16 09:44:07.000
2035P	Urine routine 2	Squamous cells	1	/ul		0-28	2017-09-16 09:44:07.000
2035P	Urine routine 2	Clarity/turbidity	Clear	-		Clear	2017-09-16 09:44:07.000
2035P	Urine routine 2	Hyaline cas	0	/LPF		0-0.69	2017-09-16 09:44:07.000
2035P	Urine routine 2	Micro-albumin	Negative	g/L		Negative	2017-09-16 09:44:07.000
2035P	Urine routine 2	Unclassified crystal	0.00	/ul		0-28	2017-09-16 09:44:07.000
2035P	Urine routine 2	Bacteria	2.7	/ul		0-7	2017-09-16 09:44:07.000
2035P	Urine routine 2	Color	Yellow	-		Pale yellow-amber	2017-09-16 09:44:07.000
2035P	Urine routine 2	Viscose	3.62	/ul		0-28	2017-09-16 09:44:07.000
2035P	Tuberculosis smear examination	Tuberculosis smear examination	No acid-fast bacillus was found	NULL		Negative	2017-09-08 17:45:31.000
2035P	Tuberculosis smear examination	Tuberculosis smear examination	No acid-fast bacillus was found	NULL		Negative	2017-09-11 16:23:25.000
2035P	Tuberculosis smear examination	Tuberculosis smear examination	No acid-fast bacillus was found	NULL		Negative	2017-09-22 16:55:22.000
2035P	Tuberculosis smear examination	Tuberculosis smear examination	No acid-fast bacillus was found	NULL		Negative	2017-09-26 17:21:36.000
2035P	Tuberculosis smear examination	Tuberculosis smear examination	No acid-fast bacillus was found	NULL		Negative	2017-10-04 10:59:24.000
2035P	Transfer-tuberculosis infection of T cells	T-SPOT	Positive	NULL	Positive		2017-09-12 16:33:15.000
2035P	Transfer-tuberculosis infection of T cells	Antigen A	3	NULL			2017-09-12 16:33:15.000
2035P	Transfer-tuberculosis infection of T cells	Antigen B	39	NULL			2017-09-12 16:33:15.000
2035P	Transfer-tuberculosis infection of T cells	Positive control	Normal	NULL			2017-09-12 16:33:15.000
2035P	Transfer-tuberculosis infection of T cells	Negative control	2	NULL			2017-09-12 16:33:15.000
2035P	Transfer-tuberculosis infection of T cells	T-SPOT	Positive	NULL	H	Negative（-）	2017-10-18 16:33:21.610
2035P	Transfer-tuberculosis infection of T cells	Antigen A	2	NULL	H		2017-10-18 16:33:21.610
2035P	Transfer-tuberculosis infection of T cells	Antigen B	11	NULL	H		2017-10-18 16:33:21.610
2035P	Transfer-tuberculosis infection of T cells	Positive control	Normal	NULL			2017-10-18 16:33:21.610
2035P	Transfer-tuberculosis infection of T cells	Negative control	Negative	NULL			2017-10-18 16:33:21.610
2035P	Total bile acid (TBA)	Total bile acid (TBA)	436.9	umol/L	H	0.2-14.0	2017-09-07 22:44:23.000
2035P	Total bile acid (TBA)	Total bile acid (TBA)	396.1	umol/L	H	0.2-14.0	2017-09-09 10:08:46.000
2035P	Total bile acid (TBA)	Total bile acid (TBA)	355.2	umol/L	H	0.2-14.0	2017-09-10 11:08:37.000
2035P	Total bile acid (TBA)	Total bile acid (TBA)	385.6	umol/L	H	0.2-14.0	2017-09-11 14:50:50.000
2035P	Total bile acid (TBA)	Total bile acid (TBA)	339.5	umol/L	H	0.2-14.0	2017-09-12 09:04:30.000
2035P	Total bile acid (TBA)	Total bile acid (TBA)	317.4	umol/L	H	0.2-14.0	2017-09-13 08:18:04.000
2035P	Total bile acid (TBA)	Total bile acid (TBA)	318.3	umol/L	H	0.2-14.0	2017-09-14 08:40:45.000
2035P	Total bile acid (TBA)	Total bile acid (TBA)	221.1	umol/L	H	0.2-14.0	2017-09-15 08:48:22.000
2035P	Total bile acid (TBA)	Total bile acid (TBA)	176.6	umol/L	H	0.2-14.0	2017-09-16 06:21:04.000
2035P	Total bile acid (TBA)	Total bile acid (TBA)	165.8	umol/L	H	0.2-14.0	2017-09-17 14:27:40.000
2035P	Total bile acid (TBA)	Total bile acid (TBA)	214.8	umol/L	H	0.2-14.0	2017-09-21 14:12:33.000
2035P	Total bile acid (TBA)	Total bile acid (TBA)	118.5	umol/L	H	0.2-14.0	2017-09-25 15:55:34.000
2035P	Total bile acid (TBA)	Total bile acid (TBA)	108.7	umol/L	H	0.2-14.0	2017-09-30 08:20:42.000
2035P	Total bile acid (TBA)	Total bile acid (TBA)	107.7	umol/L	H	0.2-14.0	2017-10-01 08:47:49.000
2035P	Total bile acid (TBA)	Total bile acid (TBA)	105.9	umol/L	H	0.2-14.0	2017-10-03 08:16:26.000
2035P	Total bile acid (TBA)	Total bile acid (TBA)	120.4	umol/L	H	0.2-14.0	2017-10-04 10:03:08.000
2035P	Total bile acid (TBA)	Total bile acid (TBA)	121	umol/L	H	0.2-14.0	2017-10-06 08:17:23.000
2035P	Total bile acid (TBA)	Total bile acid (TBA)	146.5	umol/L	H	0.2-14.0	2017-10-07 08:30:06.000
2035P	Total bile acid (TBA)	Total bile acid (TBA)	175.8	umol/L	H	0.2-14.0	2017-10-10 09:52:48.000
2035P	Total bile acid (TBA)	Total bile acid (TBA)	180.9	umol/L	H	0.2-14.0	2017-10-11 14:44:51.000
2035P	Total bile acid (TBA)	Total bile acid (TBA)	187.8	umol/L	H	0.2-14.0	2017-10-16 11:17:29.120
2035P	Total bile acid (TBA)	Total bile acid (TBA)	230.1	umol/L	H	0.2-14.0	2017-10-16 11:33:30.943
2035P	Total bile acid (TBA)	Total bile acid (TBA)	240.1	umol/L	H	0.2-14.0	2017-10-17 08:34:56.800
2035P	Total bile acid (TBA)	AST/ALT	3.00	NULL		0.01-5	2017-10-19 06:49:55.920
2035P	Total bile acid (TBA)	Urea/Cr	0.13	NULL		0.01-10	2017-10-19 06:49:55.920
2035P	Total bile acid (TBA)	APO-B:APO-A1	0.95	NULL		0.01-20	2017-10-19 06:49:55.920
2035P	Total bile acid (TBA)	Total bile acid (TBA)	268.1	umol/L	H	0.2-14.0	2017-10-19 06:49:55.920
2035P	Thyroid function (5 items)	Free Thyroxine (FT4)	21.96	pmol/l		12.0-22.0	2017-09-08 10:39:21.000
2035P	Thyroid function (5 items)	Free triiodothyronine (FT3)	2.67	pmol/l	L	3.1-6.8	2017-09-08 10:39:21.000
2035P	Thyroid function (5 items)	Thyrotropin	1.99	uIU/L		0.27-4.2	2017-09-08 10:39:21.000
2035P	Thyroid function (5 items)	Thyroxine (T4)	104.1	nmol/L		66.0-181.0	2017-09-08 10:39:21.000
2035P	Thyroid function (5 items)	TT3	1.06	nmol/L	L	1.300-3.100	2017-09-08 10:39:21.000
2035P	Stool OB/Stool routine/fecal parasites	WBC	Negative	NULL		Negative	2017-09-10 09:53:11.000
2035P	Stool OB/Stool routine/fecal parasites	Whipworm	Negative	NULL		Negative	2017-09-10 09:53:11.000
2035P	Stool OB/Stool routine/fecal parasites	Feces appearance	Soft	NULL		Soft	2017-09-10 09:53:11.000
2035P	Stool OB/Stool routine/fecal parasites	Feces color	Yellow	NULL		Yellow-Brown	2017-09-10 09:53:11.000
2035P	Stool OB/Stool routine/fecal parasites	Hookworm	Negative	NULL		Negative	2017-09-10 09:53:11.000
2035P	Stool OB/Stool routine/fecal parasites	RBC	Negative	NULL		Negative	2017-09-10 09:53:11.000
2035P	Stool OB/Stool routine/fecal parasites	Ascaris	Negative	NULL		Negative	2017-09-10 09:53:11.000
2035P	Stool OB/Stool routine/fecal parasites	Pinworm	Negative	NULL		Negative	2017-09-10 09:53:11.000
2035P	Stool OB/Stool routine/fecal parasites	Pustule	Negative	NULL		Negative	2017-09-10 09:53:11.000
2035P	Stool OB/Stool routine/fecal parasites	Other	Negative	NULL		Negative	2017-09-10 09:53:11.000
2035P	Stool OB/Stool routine/fecal parasites	Japonicum	Negative	NULL		Negative	2017-09-10 09:53:11.000
2035P	Stool OB/Stool routine/fecal parasites	Blood	Negative	NULL		Negative	2017-09-10 09:53:11.000
2035P	Stool OB/Stool routine/fecal parasites	Occult blood (OB)	Negative	NULL		Negative	2017-09-10 09:53:11.000
2035P	Stool OB/Stool routine/fecal parasites	Mucus	Negative	NULL		Negative	2017-09-10 09:53:11.000
2035P	Serum lipase determination	Lipase	216	u/L	H	0-60	2017-10-16 11:17:29.120
2035P	Serum lipase determination	Lipase	172	u/L	H	0-60	2017-10-16 11:33:30.943
2035P	Serum lipase determination	Lipase	175	u/L	H	0-60	2017-10-17 08:34:56.800
2035P	Serum lipase determination	Lipase	311	u/L	H	0-60	2017-10-19 06:49:55.920
2035P	Serum lipase determination	AST/ALT	2.90	NULL		0.01-5	2017-10-20 13:49:58.630
2035P	Serum lipase determination	Urea/Cr	0.07	NULL		0.01-10	2017-10-20 13:49:58.630
2035P	Serum lipase determination	APO-B:APO-A1	1.11	NULL		0.01-20	2017-10-20 13:49:58.630
2035P	Serum lipase determination	Lipase	359	u/L	H	0-60	2017-10-20 13:49:58.630
2035P	Serum lipase determination	Lipase	305	u/L	H	0-60	2017-10-21 16:48:35.343
2035P	Reticulocyte count	Low fluorescence intensity reticulocyte ratio	95.1	%		89.9-98.4	2017-09-28 11:52:54.000
2035P	Reticulocyte count	High fluorescence intensity reticulocyte ratio	0.3	%		0-1.7	2017-09-28 11:52:54.000
2035P	Reticulocyte count	Reticulocyte percentage (RET%)	5.35	%	H	0.5-2.0	2017-09-28 11:52:54.000
2035P	Reticulocyte count	Reticulocyte hemoglobin content	36.5	pg		32.1-38.8	2017-09-28 11:52:54.000
2035P	Reticulocyte	Low fluorescence intensity reticulocyte ratio	85.3	%	L	89.9-98.4	2017-09-21 14:29:11.000
2035P	Reticulocyte	High fluorescence intensity reticulocyte ratio	2.3	%	H	0-1.7	2017-09-21 14:29:11.000
2035P	Reticulocyte	Reticulocyte percentage (RET%)	4.77	%	H	0.5-2.0	2017-09-21 14:29:11.000
2035P	Reticulocyte	Reticulocyte hemoglobin content	38.3	pg		32.1-38.8	2017-09-21 14:29:11.000
2035P	Reticulocyte	Low fluorescence intensity reticulocyte ratio	77.7	%	L	89.9-98.4	2017-09-25 13:50:50.000
2035P	Reticulocyte	High fluorescence intensity reticulocyte ratio	7.1	%	H	0-1.7	2017-09-25 13:50:50.000
2035P	Reticulocyte	Reticulocyte percentage (RET%)	7.16	%	H	0.5-2.0	2017-09-25 13:50:50.000
2035P	Reticulocyte	Reticulocyte hemoglobin content	37.4	pg		32.1-38.8	2017-09-25 13:50:50.000
2035P	Respiratory tract antibody (9 items)	QHerlikids IgM	Negative	NULL		Negative (-)	2017-10-24 15:43:03.523
2035P	Respiratory tract antibody (9 items)	Chlamydia pneumoniae IgM	Negative (-)	NULL		Negative (-)	2017-10-24 15:43:03.523
2035P	Respiratory tract antibody (9 items)	Mycoplasma pneumoniae IgM	Negative	NULL		Negative (-)	2017-10-24 15:43:03.523
2035P	Respiratory tract antibody (9 items)	Parainfluenza virus type 1,2,3 antibody IgM	Negative	NULL		Negative (-)	2017-10-24 15:43:03.523
2035P	Respiratory tract antibody (9 items)	Respiratory syncytial virus antibody IgM	Negative	NULL		Negative (-)	2017-10-24 15:43:03.523
2035P	Respiratory tract antibody (9 items)	Influenza A antibody IgM	Negative	NULL		Negative (-)	2017-10-24 15:43:03.523
2035P	Respiratory tract antibody (9 items)	Anti-adenovirus antibody IgM	Negative	NULL		Negative (-)	2017-10-24 15:43:03.523
2035P	Respiratory tract antibody (9 items)	Legionella pneumophila IgM	Negative	NULL		Negative (-)	2017-10-24 15:43:03.523
2035P	Respiratory tract antibody (9 items)	Influenza B virus antibody IgM	Negative	NULL		Negative (-)	2017-10-24 15:43:03.523
2035P	Renal function	Cystatin C (CysC)	0.72	mg/L		0-1.06	2017-09-09 12:44:58.000
2035P	Renal function	Cystatin C (CysC)	0.72	mg/L		0-1.06	2017-09-09 12:45:04.000
2035P	Renal function	Cystatin C (CysC)	0.73	mg/L		0-1.06	2017-09-09 14:17:33.000
2035P	Renal function	Cystatin C (CysC)	0.88	mg/L		0-1.06	2017-09-11 11:25:20.000
2035P	Renal function	Cystatin C (CysC)	0.88	mg/L		0-1.06	2017-09-11 14:19:29.000
2035P	Renal function	Cystatin C (CysC)	0.83	mg/L		0-1.06	2017-09-11 14:31:13.000
2035P	Renal function	Cystatin C (CysC)	0.83	mg/L		0-1.06	2017-09-11 16:18:03.000
2035P	Renal function	Cystatin C (CysC)	0.94	mg/L		0-1.06	2017-09-13 11:34:02.000
2035P	Renal function	Cystatin C (CysC)	0.91	mg/L		0-1.06	2017-09-13 12:21:12.000
2035P	Renal function	Cystatin C (CysC)	0.89	mg/L		0-1.06	2017-09-13 13:24:31.000
2035P	Renal function	Cystatin C (CysC)	1.03	mg/L		0-1.06	2017-09-13 15:44:07.000
2035P	Renal function	Cystatin C (CysC)	0.95	mg/L		0-1.06	2017-09-15 10:52:53.000
2035P	Renal function	Cystatin C (CysC)	0.95	mg/L		0-1.06	2017-09-15 12:17:23.000
2035P	Renal function	Cystatin C (CysC)	0.94	mg/L		0-1.06	2017-09-15 14:45:16.000
2035P	Renal function	Cystatin C (CysC)	0.95	mg/L		0-1.06	2017-09-15 15:26:31.000
2035P	Renal function	Cystatin C (CysC)	0.79	mg/L		0-1.06	2017-09-16 13:34:45.000
2035P	Renal function	Cystatin C (CysC)	0.69	mg/L		0-1.06	2017-09-16 16:06:01.000
2035P	Renal function	Cystatin C (CysC)	0.73	mg/L		0-1.06	2017-09-16 21:00:07.000
2035P	Renal function	Cystatin C (CysC)	0.84	mg/L		0-1.06	2017-09-17 00:35:46.000
2035P	Renal function	Cystatin C (CysC)	0.63	mg/L		0-1.06	2017-09-17 19:29:24.000
2035P	Renal function	Cystatin C (CysC)	1.02	mg/L		0-1.06	2017-09-18 08:11:04.000
2035P	Renal function	Cystatin C (CysC)	0.87	mg/L		0-1.06	2017-09-18 14:56:01.000
2035P	Renal function	Cystatin C (CysC)	0.86	mg/L		0-1.06	2017-09-18 15:35:24.000
2035P	Renal function	Cystatin C (CysC)	0.84	mg/L		0-1.06	2017-09-18 15:39:01.000
2035P	Renal function	Cystatin C (CysC)	0.88	mg/L		0-1.06	2017-09-18 17:32:36.000
2035P	Renal function	Cystatin C (CysC)	0.64	mg/L		0-1.06	2017-09-19 16:24:00.000
2035P	Renal function	Cystatin C (CysC)	0.62	mg/L		0-1.06	2017-09-19 19:04:47.000
2035P	Renal function	Cystatin C (CysC)	0.7	mg/L		0-1.06	2017-09-19 23:19:51.000
2035P	Renal function	Cystatin C (CysC)	0.98	mg/L		0-1.06	2017-09-20 12:56:18.000
2035P	Renal function	Cystatin C (CysC)	0.8	mg/L		0-1.06	2017-09-21 20:30:41.000
2035P	Renal function	Cystatin C (CysC)	0.88	mg/L		0-1.06	2017-09-21 23:33:58.000
2035P	Renal function	Cystatin C (CysC)	0.84	mg/L		0-1.06	2017-09-23 15:51:32.000
2035P	Renal function	Cystatin C (CysC)	0.83	mg/L		0-1.06	2017-09-25 15:47:47.000
2035P	Renal function	Cystatin C (CysC)	0.66	mg/L		0-1.06	2017-09-25 22:27:24.000
2035P	Renal function	Cystatin C (CysC)	0.61	mg/L		0-1.06	2017-09-26 04:39:15.000
2035P	Renal function	Cystatin C (CysC)	0.71	mg/L		0-1.06	2017-09-26 08:02:07.000
2035P	Renal function	Cystatin C (CysC)	0.84	mg/L		0-1.06	2017-09-27 14:32:05.000
2035P	Renal function	Cystatin C (CysC)	0.82	mg/L		0-1.06	2017-09-30 10:48:58.000
2035P	Renal function	Cystatin C (CysC)	0.78	mg/L		0-1.06	2017-09-30 12:28:41.000
2035P	Renal function	Cystatin C (CysC)	0.82	mg/L		0-1.06	2017-09-30 14:25:36.000
2035P	Renal function	Cystatin C (CysC)	0.9	mg/L		0-1.06	2017-09-30 15:53:48.000
2035P	Renal function	Cystatin C (CysC)	0.83	mg/L		0-1.06	2017-10-03 14:29:44.000
2035P	Renal function	Cystatin C (CysC)	0.79	mg/L		0-1.06	2017-10-03 16:42:10.000
2035P	Renal function	Cystatin C (CysC)	0.73	mg/L		0-1.06	2017-10-03 16:43:03.000
2035P	Renal function	Cystatin C (CysC)	0.78	mg/L		0-1.06	2017-10-03 19:03:54.000
2035P	Renal function	Cystatin C (CysC)	0.88	mg/L		0-1.06	2017-10-06 10:39:57.000
2035P	Renal function	Cystatin C (CysC)	0.82	mg/L		0-1.06	2017-10-06 11:33:22.000
2035P	Renal function	Cystatin C (CysC)	0.83	mg/L		0-1.06	2017-10-06 13:10:18.000
2035P	Renal function	Cystatin C (CysC)	0.85	mg/L		0-1.06	2017-10-06 17:23:21.000
2035P	Renal function	Cystatin C (CysC)	1.11	mg/L	H	0-1.06	2017-10-09 09:03:04.000
2035P	Renal function	Cystatin C (CysC)	0.95	mg/L		0-1.06	2017-10-10 11:07:59.000
2035P	Renal function	Cystatin C (CysC)	0.89	mg/L		0-1.06	2017-10-10 12:13:17.000
2035P	Renal function	Cystatin C (CysC)	0.9	mg/L		0-1.06	2017-10-10 13:11:00.000
2035P	Renal function	Cystatin C (CysC)	0.85	mg/L		0-1.06	2017-10-10 15:12:48.000
2035P	Renal function	Cystatin C (CysC)	0.97	mg/L		0-1.06	2017-10-13 11:42:29.127
2035P	Renal function	Cystatin C (CysC)	0.93	mg/L		0-1.06	2017-10-13 12:33:16.063
2035P	Renal function	Cystatin C (CysC)	1.02	mg/L		0-1.06	2017-10-13 13:37:44.843
2035P	Renal function	Cystatin C (CysC)	0.94	mg/L		0-1.06	2017-10-13 16:56:58.537
2035P	Renal function	Cystatin C (CysC)	0.48	mg/L		0-1.06	2017-10-19 18:46:05.070
2035P	Renal function	Cystatin C (CysC)	0.50	mg/L		0-1.06	2017-10-19 21:30:19.970
2035P	Renal function	Cystatin C (CysC)	0.51	mg/L		0-1.06	2017-10-20 01:26:00.007
2035P	Renal function	Cystatin C (CysC)	0.57	mg/L		0-1.06	2017-10-20 08:50:33.757
2035P	Renal function	Cystatin C (CysC)	0.84	mg/L		0-1.06	2017-10-22 02:22:28.550
2035P	Renal function	Cystatin C (CysC)	0.92	mg/L		0-1.06	2017-10-22 08:33:36.053
2035P	Renal function	Cystatin C (CysC)	1.12	mg/L	H	0-1.06	2017-10-22 12:34:33.583
2035P	Renal function	Cystatin C (CysC)	1.13	mg/L	H	0-1.06	2017-10-22 15:58:39.407
2035P	Renal function	Urea	1.3	mmol/l	L	2.9-8.2	2017-09-07 22:44:23.000
2035P	Renal function	UA	50	umol/L	LL	155-428	2017-09-07 22:44:23.000
2035P	Renal function	Urea/Cr	0.02			0.01-10	2017-09-07 22:44:23.000
2035P	Renal function	Urea	2	mmol/l	L	2.9-8.2	2017-09-09 10:08:46.000
2035P	Renal function	UA	54	umol/L	LL	155-428	2017-09-09 10:08:46.000
2035P	Renal function	Urea/Cr	0.03			0.01-10	2017-09-09 10:08:46.000
2035P	Renal function	Urea	1.4	mmol/l	L	2.9-8.2	2017-09-09 12:44:58.000
2035P	Renal function	UA	47	umol/L	LL	155-428	2017-09-09 12:44:58.000
2035P	Renal function	Bicarbonate	23	mmol/l		21-29	2017-09-09 12:44:58.000
2035P	Renal function	Urea/Cr	0.02			0.01-10	2017-09-09 12:44:58.000
2035P	Renal function	AG	14.4	mmol/l		7.5-16	2017-09-09 12:44:58.000
2035P	Renal function	Urea	1.5	mmol/l	L	2.9-8.2	2017-09-09 12:45:04.000
2035P	Renal function	UA	47	umol/L	LL	155-428	2017-09-09 12:45:04.000
2035P	Renal function	Bicarbonate	23	mmol/l		21-29	2017-09-09 12:45:04.000
2035P	Renal function	Urea/Cr	0.03			0.01-10	2017-09-09 12:45:04.000
2035P	Renal function	AG	14.4	mmol/l		7.5-16	2017-09-09 12:45:04.000
2035P	Renal function	Urea	1.9	mmol/l	L	2.9-8.2	2017-09-09 14:17:33.000
2035P	Renal function	UA	48	umol/L	LL	155-428	2017-09-09 14:17:33.000
2035P	Renal function	Bicarbonate	23	mmol/l		21-29	2017-09-09 14:17:33.000
2035P	Renal function	Urea/Cr	0.04			0.01-10	2017-09-09 14:17:33.000
2035P	Renal function	AG	16.6	mmol/l	H	7.5-16	2017-09-09 14:17:33.000
2035P	Renal function	Urea	2.1	mmol/l	L	2.9-8.2	2017-09-10 11:08:37.000
2035P	Renal function	UA	46	umol/L	LL	155-428	2017-09-10 11:08:37.000
2035P	Renal function	Urea/Cr	0.03			0.01-10	2017-09-10 11:08:37.000
2035P	Renal function	Urea	2.8	mmol/l	L	2.9-8.2	2017-09-11 11:25:20.000
2035P	Renal function	UA	38	umol/L	LL	155-428	2017-09-11 11:25:20.000
2035P	Renal function	Bicarbonate	25	mmol/l		21-29	2017-09-11 11:25:20.000
2035P	Renal function	Urea/Cr	0.05			0.01-10	2017-09-11 11:25:20.000
2035P	Renal function	AG	12.3	mmol/l		7.5-16	2017-09-11 11:25:20.000
2035P	Renal function	Urea	2.4	mmol/l	L	2.9-8.2	2017-09-11 14:19:29.000
2035P	Renal function	UA	40	umol/L	LL	155-428	2017-09-11 14:19:29.000
2035P	Renal function	Bicarbonate	25	mmol/l		21-29	2017-09-11 14:19:29.000
2035P	Renal function	Urea/Cr	0.05			0.01-10	2017-09-11 14:19:29.000
2035P	Renal function	AG	15.3	mmol/l		7.5-16	2017-09-11 14:19:29.000
2035P	Renal function	Urea	2.8	mmol/l	L	2.9-8.2	2017-09-11 14:31:13.000
2035P	Renal function	UA	35	umol/L	LL	155-428	2017-09-11 14:31:13.000
2035P	Renal function	Bicarbonate	24	mmol/l		21-29	2017-09-11 14:31:13.000
2035P	Renal function	Urea/Cr	0.05			0.01-10	2017-09-11 14:31:13.000
2035P	Renal function	AG	14.6	mmol/l		7.5-16	2017-09-11 14:31:13.000
2035P	Renal function	Urea	3.1	mmol/l		2.9-8.2	2017-09-11 14:50:50.000
2035P	Renal function	UA	42	umol/L	LL	155-428	2017-09-11 14:50:50.000
2035P	Renal function	Urea/Cr	0.06			0.01-10	2017-09-11 14:50:50.000
2035P	Renal function	Urea	3	mmol/l		2.9-8.2	2017-09-11 16:18:03.000
2035P	Renal function	UA	31	umol/L	LL	155-428	2017-09-11 16:18:03.000
2035P	Renal function	Bicarbonate	23	mmol/l		21-29	2017-09-11 16:18:03.000
2035P	Renal function	Urea/Cr	0.06			0.01-10	2017-09-11 16:18:03.000
2035P	Renal function	AG	14.5	mmol/l		7.5-16	2017-09-11 16:18:03.000
2035P	Renal function	Urea	3.7	mmol/l		2.9-8.2	2017-09-12 09:04:30.000
2035P	Renal function	UA	52	umol/L	LL	155-428	2017-09-12 09:04:30.000
2035P	Renal function	Urea/Cr	0.06			0.01-10	2017-09-12 09:04:30.000
2035P	Renal function	Urea	5.9	mmol/l		2.9-8.2	2017-09-13 08:18:04.000
2035P	Renal function	UA	57	umol/L	LL	155-428	2017-09-13 08:18:04.000
2035P	Renal function	Urea/Cr	0.09			0.01-10	2017-09-13 08:18:04.000
2035P	Renal function	Urea	5.7	mmol/l		2.9-8.2	2017-09-13 11:34:02.000
2035P	Renal function	UA	55	umol/L	LL	155-428	2017-09-13 11:34:02.000
2035P	Renal function	Bicarbonate	27	mmol/l		21-29	2017-09-13 11:34:02.000
2035P	Renal function	Urea/Cr	0.09			0.01-10	2017-09-13 11:34:02.000
2035P	Renal function	AG	13.6	mmol/l		7.5-16	2017-09-13 11:34:02.000
2035P	Renal function	Urea	5.3	mmol/l		2.9-8.2	2017-09-13 12:21:12.000
2035P	Renal function	UA	47	umol/L	LL	155-428	2017-09-13 12:21:12.000
2035P	Renal function	Bicarbonate	27	mmol/l		21-29	2017-09-13 12:21:12.000
2035P	Renal function	Urea/Cr	0.09			0.01-10	2017-09-13 12:21:12.000
2035P	Renal function	AG	11.8	mmol/l		7.5-16	2017-09-13 12:21:12.000
2035P	Renal function	Urea	5.3	mmol/l		2.9-8.2	2017-09-13 13:24:31.000
2035P	Renal function	UA	55	umol/L	LL	155-428	2017-09-13 13:24:31.000
2035P	Renal function	Bicarbonate	29	mmol/l		21-29	2017-09-13 13:24:31.000
2035P	Renal function	Urea/Cr	0.08			0.01-10	2017-09-13 13:24:31.000
2035P	Renal function	AG	12.7	mmol/l		7.5-16	2017-09-13 13:24:31.000
2035P	Renal function	Urea	5.8	mmol/l		2.9-8.2	2017-09-13 15:44:07.000
2035P	Renal function	UA	59	umol/L	LL	155-428	2017-09-13 15:44:07.000
2035P	Renal function	Bicarbonate	26	mmol/l		21-29	2017-09-13 15:44:07.000
2035P	Renal function	Urea/Cr	0.08			0.01-10	2017-09-13 15:44:07.000
2035P	Renal function	AG	19.3	mmol/l	H	7.5-16	2017-09-13 15:44:07.000
2035P	Renal function	Urea	5.4	mmol/l		2.9-8.2	2017-09-14 08:40:45.000
2035P	Renal function	UA	52	umol/L	LL	155-428	2017-09-14 08:40:45.000
2035P	Renal function	Urea/Cr	0.09			0.01-10	2017-09-14 08:40:45.000
2035P	Renal function	Urea	7.6	mmol/l		2.9-8.2	2017-09-15 08:48:22.000
2035P	Renal function	UA	57	umol/L	LL	155-428	2017-09-15 08:48:22.000
2035P	Renal function	Urea/Cr	0.12			0.01-10	2017-09-15 08:48:22.000
2035P	Renal function	Urea	5.5	mmol/l		2.9-8.2	2017-09-15 10:52:53.000
2035P	Renal function	UA	46	umol/L	LL	155-428	2017-09-15 10:52:53.000
2035P	Renal function	Bicarbonate	28	mmol/l		21-29	2017-09-15 10:52:53.000
2035P	Renal function	Urea/Cr	0.09			0.01-10	2017-09-15 10:52:53.000
2035P	Renal function	AG	9.5	mmol/l		7.5-16	2017-09-15 10:52:53.000
2035P	Renal function	Urea	5.6	mmol/l		2.9-8.2	2017-09-15 12:17:23.000
2035P	Renal function	UA	44	umol/L	LL	155-428	2017-09-15 12:17:23.000
2035P	Renal function	Bicarbonate	28	mmol/l		21-29	2017-09-15 12:17:23.000
2035P	Renal function	Urea/Cr	0.09			0.01-10	2017-09-15 12:17:23.000
2035P	Renal function	AG	10.6	mmol/l		7.5-16	2017-09-15 12:17:23.000
2035P	Renal function	Urea	6.9	mmol/l		2.9-8.2	2017-09-15 14:45:16.000
2035P	Renal function	UA	48	umol/L	LL	155-428	2017-09-15 14:45:16.000
2035P	Renal function	Bicarbonate	25	mmol/l		21-29	2017-09-15 14:45:16.000
2035P	Renal function	Urea/Cr	0.12			0.01-10	2017-09-15 14:45:16.000
2035P	Renal function	AG	16.6	mmol/l	H	7.5-16	2017-09-15 14:45:16.000
2035P	Renal function	Urea	6.8	mmol/l		2.9-8.2	2017-09-15 15:26:31.000
2035P	Renal function	UA	56	umol/L	LL	155-428	2017-09-15 15:26:31.000
2035P	Renal function	Bicarbonate	24	mmol/l		21-29	2017-09-15 15:26:31.000
2035P	Renal function	Urea/Cr	0.11			0.01-10	2017-09-15 15:26:31.000
2035P	Renal function	AG	20.7	mmol/l	H	7.5-16	2017-09-15 15:26:31.000
2035P	Renal function	Urea	5	mmol/l		2.9-8.2	2017-09-16 13:34:45.000
2035P	Renal function	UA	50	umol/L	LL	155-428	2017-09-16 13:34:45.000
2035P	Renal function	Bicarbonate	26	mmol/l		21-29	2017-09-16 13:34:45.000
2035P	Renal function	Urea/Cr	0.08			0.01-10	2017-09-16 13:34:45.000
2035P	Renal function	Osmotic pressure	260.99	mOSM/L	L	275-350	2017-09-16 13:34:45.000
2035P	Renal function	AG	14.1	mmol/l		7.5-16	2017-09-16 13:34:45.000
2035P	Renal function	Urea	4.3	mmol/l		2.9-8.2	2017-09-16 16:06:01.000
2035P	Renal function	UA	40	umol/L	LL	155-428	2017-09-16 16:06:01.000
2035P	Renal function	Bicarbonate	26	mmol/l		21-29	2017-09-16 16:06:01.000
2035P	Renal function	Urea/Cr	0.07			0.01-10	2017-09-16 16:06:01.000
2035P	Renal function	Osmotic pressure	271.81	mOSM/L	L	275-350	2017-09-16 16:06:01.000
2035P	Renal function	AG	13.7	mmol/l		7.5-16	2017-09-16 16:06:01.000
2035P	Renal function	Urea	3.1	mmol/l		2.9-8.2	2017-09-16 21:00:07.000
2035P	Renal function	UA	36	umol/L	LL	155-428	2017-09-16 21:00:07.000
2035P	Renal function	Bicarbonate	26	mmol/l		21-29	2017-09-16 21:00:07.000
2035P	Renal function	Urea/Cr	0.05			0.01-10	2017-09-16 21:00:07.000
2035P	Renal function	Osmotic pressure	272.98	mOSM/L	L	275-350	2017-09-16 21:00:07.000
2035P	Renal function	AG	14.4	mmol/l		7.5-16	2017-09-16 21:00:07.000
2035P	Renal function	Urea	3.1	mmol/l		2.9-8.2	2017-09-17 00:35:46.000
2035P	Renal function	UA	32	umol/L	LL	155-428	2017-09-17 00:35:46.000
2035P	Renal function	Bicarbonate	27	mmol/l		21-29	2017-09-17 00:35:46.000
2035P	Renal function	Urea/Cr	0.05			0.01-10	2017-09-17 00:35:46.000
2035P	Renal function	Osmotic pressure	270.98	mOSM/L	L	275-350	2017-09-17 00:35:46.000
2035P	Renal function	AG	11.9	mmol/l		7.5-16	2017-09-17 00:35:46.000
2035P	Renal function	Urea	4.8	mmol/l		2.9-8.2	2017-09-17 14:27:40.000
2035P	Renal function	UA	36	umol/L	LL	155-428	2017-09-17 14:27:40.000
2035P	Renal function	Urea/Cr	0.09			0.01-10	2017-09-17 14:27:40.000
2035P	Renal function	Urea	3.8	mmol/l		2.9-8.2	2017-09-17 19:29:24.000
2035P	Renal function	UA	27	umol/L	LL	155-428	2017-09-17 19:29:24.000
2035P	Renal function	Bicarbonate	25	mmol/l		21-29	2017-09-17 19:29:24.000
2035P	Renal function	Urea/Cr	0.06			0.01-10	2017-09-17 19:29:24.000
2035P	Renal function	Osmotic pressure	273.56	mOSM/L	L	275-350	2017-09-17 19:29:24.000
2035P	Renal function	AG	14.1	mmol/l		7.5-16	2017-09-17 19:29:24.000
2035P	Renal function	Urea	4.9	mmol/l		2.9-8.2	2017-09-18 08:11:04.000
2035P	Renal function	UA	41	umol/L	LL	155-428	2017-09-18 08:11:04.000
2035P	Renal function	Bicarbonate	25	mmol/l		21-29	2017-09-18 08:11:04.000
2035P	Renal function	Urea/Cr	0.08			0.01-10	2017-09-18 08:11:04.000
2035P	Renal function	Osmotic pressure	273.25	mOSM/L	L	275-350	2017-09-18 08:11:04.000
2035P	Renal function	AG	15.7	mmol/l		7.5-16	2017-09-18 08:11:04.000
2035P	Renal function	Urea	5.6	mmol/l		2.9-8.2	2017-09-18 14:56:01.000
2035P	Renal function	UA	42	umol/L	LL	155-428	2017-09-18 14:56:01.000
2035P	Renal function	Bicarbonate	28	mmol/l		21-29	2017-09-18 14:56:01.000
2035P	Renal function	Urea/Cr	0.09			0.01-10	2017-09-18 14:56:01.000
2035P	Renal function	Osmotic pressure	275.77	mOSM/L		275-350	2017-09-18 14:56:01.000
2035P	Renal function	AG	9.8	mmol/l		7.5-16	2017-09-18 14:56:01.000
2035P	Renal function	Urea	7.1	mmol/l		2.9-8.2	2017-09-18 15:24:57.000
2035P	Renal function	UA	54	umol/L	LL	155-428	2017-09-18 15:24:57.000
2035P	Renal function	Urea/Cr	0.1			0.01-10	2017-09-18 15:24:57.000
2035P	Renal function	Urea	5.1	mmol/l		2.9-8.2	2017-09-18 15:35:24.000
2035P	Renal function	UA	52	umol/L	LL	155-428	2017-09-18 15:35:24.000
2035P	Renal function	Bicarbonate	28	mmol/l		21-29	2017-09-18 15:35:24.000
2035P	Renal function	Urea/Cr	0.08			0.01-10	2017-09-18 15:35:24.000
2035P	Renal function	Osmotic pressure	279.5	mOSM/L		275-350	2017-09-18 15:35:24.000
2035P	Renal function	AG	13.1	mmol/l		7.5-16	2017-09-18 15:35:24.000
2035P	Renal function	Urea	5.6	mmol/l		2.9-8.2	2017-09-18 15:39:01.000
2035P	Renal function	UA	37	umol/L	LL	155-428	2017-09-18 15:39:01.000
2035P	Renal function	Bicarbonate	28	mmol/l		21-29	2017-09-18 15:39:01.000
2035P	Renal function	Urea/Cr	0.09			0.01-10	2017-09-18 15:39:01.000
2035P	Renal function	Osmotic pressure	275.81	mOSM/L		275-350	2017-09-18 15:39:01.000
2035P	Renal function	AG	8.9	mmol/l		7.5-16	2017-09-18 15:39:01.000
2035P	Renal function	Urea	4.6	mmol/l		2.9-8.2	2017-09-18 17:32:36.000
2035P	Renal function	UA	54	umol/L	LL	155-428	2017-09-18 17:32:36.000
2035P	Renal function	Bicarbonate	30	mmol/l	H	21-29	2017-09-18 17:32:36.000
2035P	Renal function	Urea/Cr	0.07			0.01-10	2017-09-18 17:32:36.000
2035P	Renal function	Osmotic pressure	280.9	mOSM/L		275-350	2017-09-18 17:32:36.000
2035P	Renal function	AG	13	mmol/l		7.5-16	2017-09-18 17:32:36.000
2035P	Renal function	Urea	5.4	mmol/l		2.9-8.2	2017-09-19 12:24:11.000
2035P	Renal function	UA	40	umol/L	LL	155-428	2017-09-19 12:24:11.000
2035P	Renal function	Urea/Cr	0.09			0.01-10	2017-09-19 12:24:11.000
2035P	Renal function	Urea	3.6	mmol/l		2.9-8.2	2017-09-19 16:24:00.000
2035P	Renal function	UA	29	umol/L	LL	155-428	2017-09-19 16:24:00.000
2035P	Renal function	Bicarbonate	28	mmol/l		21-29	2017-09-19 16:24:00.000
2035P	Renal function	Urea/Cr	0.06			0.01-10	2017-09-19 16:24:00.000
2035P	Renal function	Osmotic pressure	269.43	mOSM/L	L	275-350	2017-09-19 16:24:00.000
2035P	Renal function	AG	11.4	mmol/l		7.5-16	2017-09-19 16:24:00.000
2035P	Renal function	Urea	3.4	mmol/l		2.9-8.2	2017-09-19 19:04:47.000
2035P	Renal function	UA	24	umol/L	LL	155-428	2017-09-19 19:04:47.000
2035P	Renal function	Bicarbonate	29	mmol/l		21-29	2017-09-19 19:04:47.000
2035P	Renal function	Urea/Cr	0.06			0.01-10	2017-09-19 19:04:47.000
2035P	Renal function	Osmotic pressure	269.27	mOSM/L	L	275-350	2017-09-19 19:04:47.000
2035P	Renal function	AG	9.7	mmol/l		7.5-16	2017-09-19 19:04:47.000
2035P	Renal function	Urea	3.3	mmol/l		2.9-8.2	2017-09-19 23:19:51.000
2035P	Renal function	UA	23	umol/L	LL	155-428	2017-09-19 23:19:51.000
2035P	Renal function	Bicarbonate	28	mmol/l		21-29	2017-09-19 23:19:51.000
2035P	Renal function	Urea/Cr	0.06			0.01-10	2017-09-19 23:19:51.000
2035P	Renal function	Osmotic pressure	271.11	mOSM/L	L	275-350	2017-09-19 23:19:51.000
2035P	Renal function	AG	10.8	mmol/l		7.5-16	2017-09-19 23:19:51.000
2035P	Renal function	Urea	4.1	mmol/l		2.9-8.2	2017-09-20 12:56:18.000
2035P	Renal function	UA	42	umol/L	LL	155-428	2017-09-20 12:56:18.000
2035P	Renal function	Bicarbonate	26	mmol/l		21-29	2017-09-20 12:56:18.000
2035P	Renal function	Urea/Cr	0.07			0.01-10	2017-09-20 12:56:18.000
2035P	Renal function	Osmotic pressure	273.13	mOSM/L	L	275-350	2017-09-20 12:56:18.000
2035P	Renal function	AG	12.6	mmol/l		7.5-16	2017-09-20 12:56:18.000
2035P	Renal function	Urea	4.3	mmol/l		2.9-8.2	2017-09-21 14:12:33.000
2035P	Renal function	UA	46	umol/L	LL	155-428	2017-09-21 14:12:33.000
2035P	Renal function	Urea/Cr	0.08			0.01-10	2017-09-21 14:12:33.000
2035P	Renal function	Urea	4	mmol/l		2.9-8.2	2017-09-21 14:41:47.000
2035P	Renal function	UA	49	umol/L	LL	155-428	2017-09-21 14:41:47.000
2035P	Renal function	Urea/Cr	0.08			0.01-10	2017-09-21 14:41:47.000
2035P	Renal function	Urea	3.7	mmol/l		2.9-8.2	2017-09-21 20:30:41.000
2035P	Renal function	UA	54	umol/L	LL	155-428	2017-09-21 20:30:41.000
2035P	Renal function	Bicarbonate	26	mmol/l		21-29	2017-09-21 20:30:41.000
2035P	Renal function	Urea/Cr	0.07			0.01-10	2017-09-21 20:30:41.000
2035P	Renal function	Osmotic pressure	263.71	mOSM/L	L	275-350	2017-09-21 20:30:41.000
2035P	Renal function	AG	11.9	mmol/l		7.5-16	2017-09-21 20:30:41.000
2035P	Renal function	Urea	4.6	mmol/l		2.9-8.2	2017-09-21 23:33:58.000
2035P	Renal function	UA	41	umol/L	LL	155-428	2017-09-21 23:33:58.000
2035P	Renal function	Bicarbonate	25	mmol/l		21-29	2017-09-21 23:33:58.000
2035P	Renal function	Urea/Cr	0.08			0.01-10	2017-09-21 23:33:58.000
2035P	Renal function	Osmotic pressure	267.76	mOSM/L	L	275-350	2017-09-21 23:33:58.000
2035P	Renal function	AG	13.1	mmol/l		7.5-16	2017-09-21 23:33:58.000
2035P	Renal function	Urea	6	mmol/l		2.9-8.2	2017-09-22 11:52:09.000
2035P	Renal function	UA	40	umol/L	LL	155-428	2017-09-22 11:52:09.000
2035P	Renal function	Urea/Cr	0.1			0.01-10	2017-09-22 11:52:09.000
2035P	Renal function	Urea	4.8	mmol/l		2.9-8.2	2017-09-23 15:51:32.000
2035P	Renal function	UA	38	umol/L	LL	155-428	2017-09-23 15:51:32.000
2035P	Renal function	Urea/Cr	0.08			0.01-10	2017-09-23 15:51:32.000
2035P	Renal function	Urea	4.8	mmol/l		2.9-8.2	2017-09-24 12:22:00.000
2035P	Renal function	UA	42	umol/L	LL	155-428	2017-09-24 12:22:00.000
2035P	Renal function	Urea/Cr	0.09			0.01-10	2017-09-24 12:22:00.000
2035P	Renal function	Urea	5.8	mmol/l		2.9-8.2	2017-09-25 15:47:47.000
2035P	Renal function	UA	59	umol/L	LL	155-428	2017-09-25 15:47:47.000
2035P	Renal function	Bicarbonate	27	mmol/l		21-29	2017-09-25 15:47:47.000
2035P	Renal function	Urea/Cr	0.12			0.01-10	2017-09-25 15:47:47.000
2035P	Renal function	Osmotic pressure	271.82	mOSM/L	L	275-350	2017-09-25 15:47:47.000
2035P	Renal function	AG	13.2	mmol/l		7.5-16	2017-09-25 15:47:47.000
2035P	Renal function	Urea	6.8	mmol/l		2.9-8.2	2017-09-25 15:55:34.000
2035P	Renal function	UA	51	umol/L	LL	155-428	2017-09-25 15:55:34.000
2035P	Renal function	Urea/Cr	0.14			0.01-10	2017-09-25 15:55:34.000
2035P	Renal function	Urea	3.6	mmol/l		2.9-8.2	2017-09-25 22:27:24.000
2035P	Renal function	UA	38	umol/L	LL	155-428	2017-09-25 22:27:24.000
2035P	Renal function	Bicarbonate	25	mmol/l		21-29	2017-09-25 22:27:24.000
2035P	Renal function	Urea/Cr	0.07			0.01-10	2017-09-25 22:27:24.000
2035P	Renal function	Osmotic pressure	269.27	mOSM/L	L	275-350	2017-09-25 22:27:24.000
2035P	Renal function	AG	14.4	mmol/l		7.5-16	2017-09-25 22:27:24.000
2035P	Renal function	Urea	3	mmol/l		2.9-8.2	2017-09-26 04:39:15.000
2035P	Renal function	UA	35	umol/L	LL	155-428	2017-09-26 04:39:15.000
2035P	Renal function	Bicarbonate	27	mmol/l		21-29	2017-09-26 04:39:15.000
2035P	Renal function	Urea/Cr	0.06			0.01-10	2017-09-26 04:39:15.000
2035P	Renal function	Osmotic pressure	276.54	mOSM/L		275-350	2017-09-26 04:39:15.000
2035P	Renal function	AG	12.1	mmol/l		7.5-16	2017-09-26 04:39:15.000
2035P	Renal function	Urea	4.5	mmol/l		2.9-8.2	2017-09-26 08:02:07.000
2035P	Renal function	UA	43	umol/L	LL	155-428	2017-09-26 08:02:07.000
2035P	Renal function	Bicarbonate	26	mmol/l		21-29	2017-09-26 08:02:07.000
2035P	Renal function	Urea/Cr	0.1			0.01-10	2017-09-26 08:02:07.000
2035P	Renal function	Osmotic pressure	280.75	mOSM/L		275-350	2017-09-26 08:02:07.000
2035P	Renal function	AG	14.9	mmol/l		7.5-16	2017-09-26 08:02:07.000
2035P	Renal function	Urea	4.7	mmol/l		2.9-8.2	2017-09-26 15:10:08.000
2035P	Renal function	UA	62	umol/L	LL	155-428	2017-09-26 15:10:08.000
2035P	Renal function	Urea/Cr	0.09			0.01-10	2017-09-26 15:10:08.000
2035P	Renal function	Urea	5	mmol/l		2.9-8.2	2017-09-27 14:32:05.000
2035P	Renal function	UA	60	umol/L	LL	155-428	2017-09-27 14:32:05.000
2035P	Renal function	Bicarbonate	27	mmol/l		21-29	2017-09-27 14:32:05.000
2035P	Renal function	Urea/Cr	0.09			0.01-10	2017-09-27 14:32:05.000
2035P	Renal function	AG	9.6	mmol/l		7.5-16	2017-09-27 14:32:05.000
2035P	Renal function	Urea	4.3	mmol/l		2.9-8.2	2017-09-28 12:50:43.000
2035P	Renal function	UA	44	umol/L	LL	155-428	2017-09-28 12:50:43.000
2035P	Renal function	Urea/Cr	0.09			0.01-10	2017-09-28 12:50:43.000
2035P	Renal function	Urea	7.6	mmol/l		2.9-8.2	2017-09-29 15:08:50.000
2035P	Renal function	UA	61	umol/L	LL	155-428	2017-09-29 15:08:50.000
2035P	Renal function	Urea/Cr	0.14			0.01-10	2017-09-29 15:08:50.000
2035P	Renal function	Urea	5.7	mmol/l		2.9-8.2	2017-09-30 08:20:42.000
2035P	Renal function	UA	56	umol/L	LL	155-428	2017-09-30 08:20:42.000
2035P	Renal function	Urea/Cr	0.11			0.01-10	2017-09-30 08:20:42.000
2035P	Renal function	Urea	5.1	mmol/l		2.9-8.2	2017-09-30 10:48:58.000
2035P	Renal function	UA	56	umol/L	LL	155-428	2017-09-30 10:48:58.000
2035P	Renal function	Bicarbonate	32	mmol/l	H	21-29	2017-09-30 10:48:58.000
2035P	Renal function	Urea/Cr	0.1			0.01-10	2017-09-30 10:48:58.000
2035P	Renal function	AG	8.9	mmol/l		7.5-16	2017-09-30 10:48:58.000
2035P	Renal function	Urea	5.1	mmol/l		2.9-8.2	2017-09-30 12:28:41.000
2035P	Renal function	UA	48	umol/L	LL	155-428	2017-09-30 12:28:41.000
2035P	Renal function	Bicarbonate	30	mmol/l	H	21-29	2017-09-30 12:28:41.000
2035P	Renal function	Urea/Cr	0.1			0.01-10	2017-09-30 12:28:41.000
2035P	Renal function	AG	10	mmol/l		7.5-16	2017-09-30 12:28:41.000
2035P	Renal function	Urea	4.1	mmol/l		2.9-8.2	2017-09-30 14:25:36.000
2035P	Renal function	UA	51	umol/L	LL	155-428	2017-09-30 14:25:36.000
2035P	Renal function	Bicarbonate	30	mmol/l	H	21-29	2017-09-30 14:25:36.000
2035P	Renal function	Urea/Cr	0.08			0.01-10	2017-09-30 14:25:36.000
2035P	Renal function	AG	14.4	mmol/l		7.5-16	2017-09-30 14:25:36.000
2035P	Renal function	Urea	8.7	mmol/l	H	2.9-8.2	2017-09-30 15:53:48.000
2035P	Renal function	UA	66	umol/L	LL	155-428	2017-09-30 15:53:48.000
2035P	Renal function	Bicarbonate	31	mmol/l	H	21-29	2017-09-30 15:53:48.000
2035P	Renal function	Urea/Cr	0.17			0.01-10	2017-09-30 15:53:48.000
2035P	Renal function	AG	16.1	mmol/l	H	7.5-16	2017-09-30 15:53:48.000
2035P	Renal function	Urea	5.6	mmol/l		2.9-8.2	2017-10-01 08:47:49.000
2035P	Renal function	UA	62	umol/L	LL	155-428	2017-10-01 08:47:49.000
2035P	Renal function	Urea/Cr	0.11			0.01-10	2017-10-01 08:47:49.000
2035P	Renal function	Urea	4.5	mmol/l		2.9-8.2	2017-10-03 08:16:26.000
2035P	Renal function	UA	72	umol/L	LL	155-428	2017-10-03 08:16:26.000
2035P	Renal function	Urea/Cr	0.08			0.01-10	2017-10-03 08:16:26.000
2035P	Renal function	Urea	6.8	mmol/l		2.9-8.2	2017-10-03 14:29:44.000
2035P	Renal function	UA	73	umol/L	LL	155-428	2017-10-03 14:29:44.000
2035P	Renal function	Bicarbonate	25	mmol/l		21-29	2017-10-03 14:29:44.000
2035P	Renal function	Urea/Cr	0.13			0.01-10	2017-10-03 14:29:44.000
2035P	Renal function	Osmotic pressure	268.67	mOSM/L	L	275-350	2017-10-03 14:29:44.000
2035P	Renal function	AG	17.5	mmol/l	H	7.5-16	2017-10-03 14:29:44.000
2035P	Renal function	Urea	4.2	mmol/l		2.9-8.2	2017-10-03 16:42:10.000
2035P	Renal function	UA	56	umol/L	LL	155-428	2017-10-03 16:42:10.000
2035P	Renal function	Bicarbonate	25	mmol/l		21-29	2017-10-03 16:42:10.000
2035P	Renal function	Urea/Cr	0.07			0.01-10	2017-10-03 16:42:10.000
2035P	Renal function	Osmotic pressure	269.75	mOSM/L	L	275-350	2017-10-03 16:42:10.000
2035P	Renal function	AG	17.7	mmol/l	H	7.5-16	2017-10-03 16:42:10.000
2035P	Renal function	Urea	3.9	mmol/l		2.9-8.2	2017-10-03 16:43:03.000
2035P	Renal function	UA	50	umol/L	LL	155-428	2017-10-03 16:43:03.000
2035P	Renal function	Bicarbonate	27	mmol/l		21-29	2017-10-03 16:43:03.000
2035P	Renal function	Urea/Cr	0.07			0.01-10	2017-10-03 16:43:03.000
2035P	Renal function	Osmotic pressure	271.4	mOSM/L	L	275-350	2017-10-03 16:43:03.000
2035P	Renal function	AG	15.4	mmol/l		7.5-16	2017-10-03 16:43:03.000
2035P	Renal function	Urea	3.3	mmol/l		2.9-8.2	2017-10-03 19:03:54.000
2035P	Renal function	UA	40	umol/L	LL	155-428	2017-10-03 19:03:54.000
2035P	Renal function	Bicarbonate	27	mmol/l		21-29	2017-10-03 19:03:54.000
2035P	Renal function	Urea/Cr	0.07			0.01-10	2017-10-03 19:03:54.000
2035P	Renal function	Osmotic pressure	273.05	mOSM/L	L	275-350	2017-10-03 19:03:54.000
2035P	Renal function	AG	16	mmol/l		7.5-16	2017-10-03 19:03:54.000
2035P	Renal function	Urea	5.3	mmol/l		2.9-8.2	2017-10-04 10:03:08.000
2035P	Renal function	UA	63	umol/L	L	155-428	2017-10-04 10:03:08.000
2035P	Renal function	Urea/Cr	0.09			0.01-10	2017-10-04 10:03:08.000
2035P	Renal function	Urea	7.8	mmol/l		2.9-8.2	2017-10-06 08:17:23.000
2035P	Renal function	UA	79	umol/L	L	155-428	2017-10-06 08:17:23.000
2035P	Renal function	Urea/Cr	0.12			0.01-10	2017-10-06 08:17:23.000
2035P	Renal function	Urea	5.3	mmol/l		2.9-8.2	2017-10-06 10:39:57.000
2035P	Renal function	UA	76	umol/L	L	155-428	2017-10-06 10:39:57.000
2035P	Renal function	Bicarbonate	29	mmol/l		21-29	2017-10-06 10:39:57.000
2035P	Renal function	Urea/Cr	0.09			0.01-10	2017-10-06 10:39:57.000
2035P	Renal function	Osmotic pressure	266.73	mOSM/L	L	275-350	2017-10-06 10:39:57.000
2035P	Renal function	AG	12.3	mmol/l		7.5-16	2017-10-06 10:39:57.000
2035P	Renal function	Urea	5.2	mmol/l		2.9-8.2	2017-10-06 11:33:22.000
2035P	Renal function	UA	67	umol/L	L	155-428	2017-10-06 11:33:22.000
2035P	Renal function	Bicarbonate	29	mmol/l		21-29	2017-10-06 11:33:22.000
2035P	Renal function	Urea/Cr	0.09			0.01-10	2017-10-06 11:33:22.000
2035P	Renal function	Osmotic pressure	265.16	mOSM/L	L	275-350	2017-10-06 11:33:22.000
2035P	Renal function	AG	10.3	mmol/l		7.5-16	2017-10-06 11:33:22.000
2035P	Renal function	Urea	4.9	mmol/l		2.9-8.2	2017-10-06 13:10:18.000
2035P	Renal function	UA	70	umol/L	L	155-428	2017-10-06 13:10:18.000
2035P	Renal function	Bicarbonate	27	mmol/l		21-29	2017-10-06 13:10:18.000
2035P	Renal function	Urea/Cr	0.08			0.01-10	2017-10-06 13:10:18.000
2035P	Renal function	Osmotic pressure	267.16	mOSM/L	L	275-350	2017-10-06 13:10:18.000
2035P	Renal function	AG	14.3	mmol/l		7.5-16	2017-10-06 13:10:18.000
2035P	Renal function	Urea	4	mmol/l		2.9-8.2	2017-10-06 17:23:21.000
2035P	Renal function	UA	72	umol/L	L	155-428	2017-10-06 17:23:21.000
2035P	Renal function	Bicarbonate	24	mmol/l		21-29	2017-10-06 17:23:21.000
2035P	Renal function	Urea/Cr	0.07			0.01-10	2017-10-06 17:23:21.000
2035P	Renal function	Osmotic pressure	275.27	mOSM/L		275-350	2017-10-06 17:23:21.000
2035P	Renal function	AG	17.2	mmol/l	H	7.5-16	2017-10-06 17:23:21.000
2035P	Renal function	Urea	6.1	mmol/l		2.9-8.2	2017-10-07 08:30:06.000
2035P	Renal function	UA	86	umol/L	L	155-428	2017-10-07 08:30:06.000
2035P	Renal function	Urea/Cr	0.1			0.01-10	2017-10-07 08:30:06.000
2035P	Renal function	Urea	8	mmol/l		2.9-8.2	2017-10-09 09:03:04.000
2035P	Renal function	UA	67	umol/L	L	155-428	2017-10-09 09:03:04.000
2035P	Renal function	Urea/Cr	0.13			0.01-10	2017-10-09 09:03:04.000
2035P	Renal function	Urea	7.9	mmol/l		2.9-8.2	2017-10-10 09:52:48.000
2035P	Renal function	UA	62	umol/L	L	155-428	2017-10-10 09:52:48.000
2035P	Renal function	Urea/Cr	0.13			0.01-10	2017-10-10 09:52:48.000
2035P	Renal function	Urea	5.1	mmol/l		2.9-8.2	2017-10-10 11:07:59.000
2035P	Renal function	UA	59	umol/L	L	155-428	2017-10-10 11:07:59.000
2035P	Renal function	Bicarbonate	30	mmol/l	H	21-29	2017-10-10 11:07:59.000
2035P	Renal function	Urea/Cr	0.08			0.01-10	2017-10-10 11:07:59.000
2035P	Renal function	AG	8.9	mmol/l		7.5-16	2017-10-10 11:07:59.000
2035P	Renal function	Urea	4.8	mmol/l		2.9-8.2	2017-10-10 12:13:17.000
2035P	Renal function	UA	52	umol/L	L	155-428	2017-10-10 12:13:17.000
2035P	Renal function	Bicarbonate	28	mmol/l		21-29	2017-10-10 12:13:17.000
2035P	Renal function	Urea/Cr	0.08			0.01-10	2017-10-10 12:13:17.000
2035P	Renal function	AG	12.1	mmol/l		7.5-16	2017-10-10 12:13:17.000
2035P	Renal function	Urea	4.6	mmol/l		2.9-8.2	2017-10-10 13:11:00.000
2035P	Renal function	UA	57	umol/L	L	155-428	2017-10-10 13:11:00.000
2035P	Renal function	Bicarbonate	29	mmol/l		21-29	2017-10-10 13:11:00.000
2035P	Renal function	Urea/Cr	0.08			0.01-10	2017-10-10 13:11:00.000
2035P	Renal function	AG	12.2	mmol/l		7.5-16	2017-10-10 13:11:00.000
2035P	Renal function	Urea	4.3	mmol/l		2.9-8.2	2017-10-10 15:12:48.000
2035P	Renal function	UA	64	umol/L	L	155-428	2017-10-10 15:12:48.000
2035P	Renal function	Bicarbonate	29	mmol/l		21-29	2017-10-10 15:12:48.000
2035P	Renal function	Urea/Cr	0.07			0.01-10	2017-10-10 15:12:48.000
2035P	Renal function	AG	13.3	mmol/l		7.5-16	2017-10-10 15:12:48.000
2035P	Renal function	Urea	7.2	mmol/l		2.9-8.2	2017-10-11 14:44:51.000
2035P	Renal function	UA	61	umol/L	L	155-428	2017-10-11 14:44:51.000
2035P	Renal function	Urea/Cr	0.11			0.01-10	2017-10-11 14:44:51.000
2035P	Renal function	Urea	5.8	mmol/l		2.9--8.2	2017-10-13 11:42:29.127
2035P	Renal function	UA	56	umol/L	L	155--428	2017-10-13 11:42:29.127
2035P	Renal function	eGFR estimated value 2	91.56	ml/min		>90	2017-10-13 11:42:29.127
2035P	Renal function	Urea/Cr	0.09	NULL		0.01-10	2017-10-13 11:42:29.127
2035P	Renal function	Osmotic pressure	264.75	mOsm/Kg(H2O）	L	275-350	2017-10-13 11:42:29.127
2035P	Renal function	Urea	5.3	mmol/l		2.9--8.2	2017-10-13 12:33:16.063
2035P	Renal function	UA	52	umol/L	L	155--428	2017-10-13 12:33:16.063
2035P	Renal function	eGFR estimated value 2	94.40	ml/min		>90	2017-10-13 12:33:16.063
2035P	Renal function	Urea	6.6	mmol/l		2.9--8.2	2017-10-13 13:37:44.843
2035P	Renal function	UA	57	umol/L	L	155--428	2017-10-13 13:37:44.843
2035P	Renal function	eGFR estimated value 2	88.81	ml/min	L	>90	2017-10-13 13:37:44.843
2035P	Renal function	Urea/Cr	0.11	NULL		0.01-10	2017-10-13 13:37:44.843
2035P	Renal function	Osmotic pressure	268.73	mOsm/Kg(H2O）	L	275-350	2017-10-13 13:37:44.843
2035P	Renal function	Urea	4.8	mmol/l		2.9-8.2	2017-10-13 16:56:58.537
2035P	Renal function	UA	65	umol/L	L	155-428	2017-10-13 16:56:58.537
2035P	Renal function	eGFR estimated value 2	93.40	ml/min		>90	2017-10-13 16:56:58.537
2035P	Renal function	Urea	5.8	mmol/l		2.9--8.2	2017-10-19 18:46:05.070
2035P	Renal function	UA	39	umol/L	L	155--428	2017-10-19 18:46:05.070
2035P	Renal function	eGFR estimated value 2	152.48	ml/min		>90	2017-10-19 18:46:05.070
2035P	Renal function	Urea/Cr	0.09	NULL		0.01-10	2017-10-19 18:46:05.070
2035P	Renal function	Osmotic pressure	275.06	mOsm/Kg(H2O）		275-350	2017-10-19 18:46:05.070
2035P	Renal function	Urea	5.1	mmol/l		2.9--8.2	2017-10-19 21:30:19.970
2035P	Renal function	UA	34	umol/L	L	155--428	2017-10-19 21:30:19.970
2035P	Renal function	eGFR estimated value 2	149.37	ml/min		>90	2017-10-19 21:30:19.970
2035P	Renal function	Urea	4.6	mmol/l		2.9--8.2	2017-10-20 01:26:00.007
2035P	Renal function	UA	39	umol/L	L	155--428	2017-10-20 01:26:00.007
2035P	Renal function	eGFR estimated value 2	147.70	ml/min		>90	2017-10-20 01:26:00.007
2035P	Renal function	Urea	4.4	mmol/l		2.9--8.2	2017-10-20 08:50:33.757
2035P	Renal function	UA	32	umol/L	L	155--428	2017-10-20 08:50:33.757
2035P	Renal function	eGFR estimated value 2	135.42	ml/min		>90	2017-10-20 08:50:33.757
2035P	Renal function	Urea	6.8	mmol/l		2.9--8.2	2017-10-22 02:22:28.550
2035P	Renal function	UA	76	umol/L	L	155--428	2017-10-22 02:22:28.550
2035P	Renal function	eGFR estimated value 2	100.48	ml/min		>90	2017-10-22 02:22:28.550
2035P	Renal function	Urea	6.7	mmol/l		2.9--8.2	2017-10-22 08:33:36.053
2035P	Renal function	UA	62	umol/L	L	155--428	2017-10-22 08:33:36.053
2035P	Renal function	eGFR estimated value 2	94.60	ml/min		>90	2017-10-22 08:33:36.053
2035P	Renal function	Urea	5.8	mmol/l		2.9--8.2	2017-10-22 12:34:33.583
2035P	Renal function	UA	55	umol/L	L	155--428	2017-10-22 12:34:33.583
2035P	Renal function	eGFR estimated value 2	80.09	ml/min	L	>90	2017-10-22 12:34:33.583
2035P	Renal function	Urea	5.5	mmol/l		2.9--8.2	2017-10-22 15:58:39.407
2035P	Renal function	UA	58	umol/L	L	155--428	2017-10-22 15:58:39.407
2035P	Renal function	eGFR estimated value 2	77.24	ml/min	L	>90	2017-10-22 15:58:39.407
2035P	Procalcitonin test	PCT	0.461	ng/ml	H	0.000-0.050	2017-09-11 15:03:56.000
2035P	Procalcitonin test	PCT	0.252	ng/ml	H	0.000-0.050	2017-09-11 16:15:13.000
2035P	Procalcitonin test	PCT	0.363	ng/ml	H	0.000-0.050	2017-09-11 16:15:13.000
2035P	Procalcitonin test	PCT	0.41	ng/ml	H	0.000-0.050	2017-09-12 10:36:16.000
2035P	Procalcitonin test	PCT	0.461	ng/ml	H	0.000-0.050	2017-09-13 09:18:38.000
2035P	Procalcitonin test	PCT	0.346	ng/ml	H	0.000-0.050	2017-09-15 10:11:57.000
2035P	Procalcitonin test	PCT	0.123	ng/ml	H	0.000-0.050	2017-09-18 11:25:58.000
2035P	Procalcitonin test	PCT	0.242	ng/ml	H	0.000-0.050	2017-09-18 14:44:15.000
2035P	Procalcitonin test	PCT	0.353	ng/ml	H	0.000-0.050	2017-09-19 15:37:45.000
2035P	Procalcitonin test	PCT	0.296	ng/ml	H	0.000-0.050	2017-09-22 15:17:57.000
2035P	Procalcitonin test	PCT	0.343	ng/ml	H	0.000-0.050	2017-09-30 09:14:27.000
2035P	Procalcitonin test	PCT	0.33	ng/ml	H	0.000-0.050	2017-09-30 10:05:09.000
2035P	Procalcitonin test	PCT	0.288	ng/ml	H	0.000-0.050	2017-10-02 09:24:10.000
2035P	Procalcitonin test	PCT	0.269	ng/ml	H	0.000-0.050	2017-10-04 13:56:42.000
2035P	Procalcitonin test	PCT	0.41	ng/ml	H	0.000-0.050	2017-10-04 14:10:52.000
2035P	Procalcitonin test	PCT	0.417	ng/ml	H	0.000-0.050	2017-10-06 10:18:33.000
2035P	Procalcitonin test	PCT	0.359	ng/ml	H	0.000-0.050	2017-10-09 09:06:39.000
2035P	Procalcitonin test	PCT	0.378	ng/ml	H	0.000-0.050	2017-10-10 09:40:09.000
2035P	Procalcitonin test	PCT	0.34	ng/ml	H	0.000-0.050	2017-10-11 10:51:52.000
2035P	Procalcitonin test	PCT	0.402	ng/ml	H	0.000-0.050	2017-10-13 11:41:29.033
2035P	Procalcitonin test	PCT	0.475	ng/ml	H	0.000-0.050	2017-10-16 10:21:39.537
2035P	Procalcitonin test	PCT	0.585	ng/ml	H	0.000-0.050	2017-10-17 10:32:41.557
2035P	Procalcitonin test	PCT	0.298	ng/ml	H	0.000-0.050	2017-10-23 10:23:21.777
2035P	Pre-albumin (PAB)	Prealbumin (PA)	16	mg/L	LL	180-420	2017-09-07 22:44:23.000
2035P	Pre-albumin (PAB)	Prealbumin (PA)	29	mg/L	L	180-420	2017-09-09 10:08:46.000
2035P	Pre-albumin (PAB)	Prealbumin (PA)	55	mg/L	L	180-420	2017-09-10 11:08:37.000
2035P	Pre-albumin (PAB)	Prealbumin (PA)	38	mg/L	L	180-420	2017-09-11 14:50:50.000
2035P	Pre-albumin (PAB)	Prealbumin (PA)	69	mg/L	L	180-420	2017-09-12 09:04:30.000
2035P	Pre-albumin (PAB)	Prealbumin (PA)	49	mg/L	L	180-420	2017-09-13 08:18:04.000
2035P	Pre-albumin (PAB)	Prealbumin (PA)	81	mg/L	L	180-420	2017-09-14 08:40:45.000
2035P	Pre-albumin (PAB)	Prealbumin (PA)	69	mg/L	L	180-420	2017-09-15 08:48:22.000
2035P	Pre-albumin (PAB)	Prealbumin (PA)	50	mg/L	L	180-420	2017-09-21 14:12:33.000
2035P	Pre-albumin (PAB)	Prealbumin (PA)	60	mg/L	L	180-420	2017-09-25 15:55:34.000
2035P	Pre-albumin (PAB)	Prealbumin (PA)	64	mg/L	L	180-420	2017-09-30 08:20:42.000
2035P	Pre-albumin (PAB)	Prealbumin (PA)	82	mg/L	L	180-420	2017-10-01 08:47:49.000
2035P	Pre-albumin (PAB)	Prealbumin (PA)	68	mg/L	L	180-420	2017-10-03 08:16:26.000
2035P	Pre-albumin (PAB)	Prealbumin (PA)	78	mg/L	L	180-420	2017-10-04 10:03:08.000
2035P	Pre-albumin (PAB)	Prealbumin (PA)	63	mg/L	L	180-420	2017-10-06 08:17:23.000
2035P	Pre-albumin (PAB)	Prealbumin (PA)	74	mg/L	L	180-420	2017-10-07 08:30:06.000
2035P	Pre-albumin (PAB)	Prealbumin (PA)	60	mg/L	L	180-420	2017-10-10 09:52:48.000
2035P	Pre-albumin (PAB)	Prealbumin (PA)	77	mg/L	L	180-420	2017-10-11 14:44:51.000
2035P	Pre-albumin (PAB)	Prealbumin (PA)	64	mg/L	L	180-420	2017-10-16 11:17:29.120
2035P	Pre-albumin (PAB)	Prealbumin (PA)	80	mg/L	L	180-420	2017-10-16 11:33:30.943
2035P	Pre-albumin (PAB)	Prealbumin (PA)	45	mg/L	L	180-420	2017-10-17 08:34:56.800
2035P	Pre-albumin (PAB)	Prealbumin (PA)	40	mg/L	L	180-420	2017-10-19 06:49:55.920
2035P	Postoperative coagulation function (4 items)	APTT	169.8	Second	HH	26.0-40.0	2017-09-30 11:01:07.000
2035P	Postoperative coagulation function (4 items)	TT	38.3	Second	H	14.0-21.0	2017-09-30 11:01:07.000
2035P	Postoperative coagulation function (4 items)	PT-INR	4.56		H	0.72-1.20	2017-09-30 11:01:07.000
2035P	Postoperative coagulation function (4 items)	Prothrombin activity (PTA)	16	%	LL	80-130	2017-09-30 11:01:07.000
2035P	Postoperative coagulation function (4 items)	PT	42.5	Second	HH	11.0-14.5	2017-09-30 11:01:07.000
2035P	Postoperative coagulation function (4 items)	Fibrinogen (FIB)	0.89	g/L	L	2-4	2017-09-30 11:01:07.000
2035P	Postoperative coagulation function (4 items)	APTT	83.1	Second	H	26.0-40.0	2017-09-30 13:09:17.000
2035P	Postoperative coagulation function (4 items)	TT	22.5	Second	H	14.0-21.0	2017-09-30 13:09:17.000
2035P	Postoperative coagulation function (4 items)	PT-INR	4.46		H	0.72-1.20	2017-09-30 13:09:17.000
2035P	Postoperative coagulation function (4 items)	Prothrombin activity (PTA)	17	%	LL	80-130	2017-09-30 13:09:17.000
2035P	Postoperative coagulation function (4 items)	PT	41.8	Second	HH	11.0-14.5	2017-09-30 13:09:17.000
2035P	Postoperative coagulation function (4 items)	Fibrinogen (FIB)	0.88	g/L	L	2-4	2017-09-30 13:09:17.000
2035P	Postoperative coagulation function (4 items)	APTT	70.7	Second	H	26.0-40.0	2017-09-30 13:31:59.000
2035P	Postoperative coagulation function (4 items)	TT	21.9	Second	H	14.0-21.0	2017-09-30 13:31:59.000
2035P	Postoperative coagulation function (4 items)	PT-INR	2.9		H	0.72-1.20	2017-09-30 13:31:59.000
2035P	Postoperative coagulation function (4 items)	Prothrombin activity (PTA)	25	%	L	80-130	2017-09-30 13:31:59.000
2035P	Postoperative coagulation function (4 items)	PT	29.9	Second	H	11.0-14.5	2017-09-30 13:31:59.000
2035P	Postoperative coagulation function (4 items)	Fibrinogen (FIB)	1.11	g/L	L	2-4	2017-09-30 13:31:59.000
2035P	Postoperative coagulation function (4 items)	APTT	59.9	Second	H	26.0-40.0	2017-09-30 15:23:53.000
2035P	Postoperative coagulation function (4 items)	TT	19.1	Second		14.0-21.0	2017-09-30 15:23:53.000
2035P	Postoperative coagulation function (4 items)	PT-INR	1.75		H	0.72-1.20	2017-09-30 15:23:53.000
2035P	Postoperative coagulation function (4 items)	Prothrombin activity (PTA)	45	%	L	80-130	2017-09-30 15:23:53.000
2035P	Postoperative coagulation function (4 items)	PT	20.1	Second	H	11.0-14.5	2017-09-30 15:23:53.000
2035P	Postoperative coagulation function (4 items)	Fibrinogen (FIB)	1.36	g/L	L	2-4	2017-09-30 15:23:53.000
2035P	Plasma protamine paracoagulation test (3P test)	3P	Negative	NULL			2017-09-07 22:47:32.000
2035P	Plasma protamine paracoagulation test (3P test)	3P	Positive (+)	NULL	Positive	Negative	2017-09-22 02:05:53.000
2035P	Plasma protamine paracoagulation test (3P test)	3P	Positive	NULL	Positive	Negative	2017-09-22 11:53:20.000
2035P	Plasma protamine paracoagulation test (3P test)	3P	Negative	NULL		Negative	2017-09-23 13:57:14.000
2035P	Plasma protamine paracoagulation test (3P test)	3P	Negative	NULL		Negative	2017-10-03 09:58:43.000
2035P	Plasma protamine paracoagulation test (3P test)	3P	Negative	NULL			2017-10-06 08:36:03.000
2035P	Plasma protamine paracoagulation test (3P test)	3P	Weakly positive	NULL	Positive	Negative	2017-10-10 11:39:50.000
2035P	Plasma protamine paracoagulation test (3P test)	3P	Weakly positive	NULL	Q	Negative	2017-10-13 09:07:43.860
2035P	Plasma protamine paracoagulation test (3P test)	3P	Positive	NULL	H	Negative	2017-10-21 17:08:37.233
2035P	Plasma protamine paracoagulation test (3P test)	3P	Positive	NULL	H	Negative	2017-10-21 19:41:14.657
2035P	plasma lactate measurement (Dry)	plasma lactate	3.70	mmol/L	H	0.5-2.2	2017-10-21 19:51:57.100
2035P	plasma lactate measurement (Dry)	plasma lactate	2.40	mmol/L	H	0.5-2.2	2017-10-22 02:25:33.900
2035P	plasma lactate measurement (Dry)	plasma lactate	2.20	mmol/L		0.5-2.2	2017-10-22 08:39:41.000
2035P	plasma lactate measurement (Dry)	plasma lactate	2.80	mmol/L	H	0.5-2.2	2017-10-22 12:23:41.490
2035P	plasma lactate measurement (Dry chemical method)	plasma lactate	1.9	mmol/L		0.5-2.2	2017-09-07 22:46:23.000
2035P	plasma lactate measurement (Dry chemical method)	plasma lactate	3.5	mmol/L	H	0.5-2.2	2017-09-09 09:45:47.000
2035P	plasma lactate measurement (Dry chemical method)	plasma lactate	6.5	mmol/L	H	0.5-2.2	2017-09-10 09:50:19.000
2035P	plasma lactate measurement (Dry chemical method)	plasma lactate	2.7	mmol/L	H	0.5-2.2	2017-09-11 08:17:02.000
2035P	plasma lactate measurement (Dry chemical method)	plasma lactate	4	mmol/L	H	0.5-2.2	2017-09-12 08:46:04.000
2035P	plasma lactate measurement (Dry chemical method)	plasma lactate	2.2	mmol/L		0.5-2.2	2017-09-13 08:15:15.000
2035P	plasma lactate measurement (Dry chemical method)	plasma lactate	2	mmol/L		0.5-2.2	2017-09-14 08:17:00.000
2035P	plasma lactate measurement (Dry chemical method)	plasma lactate	2.5	mmol/L	H	0.5-2.2	2017-09-15 08:05:33.000
2035P	plasma lactate measurement (Dry chemical method)	plasma lactate	1.5	mmol/L		0.5-2.2	2017-09-17 16:16:53.000
2035P	plasma lactate measurement (Dry chemical method)	plasma lactate	3.6	mmol/L	H	0.5-2.2	2017-09-17 17:17:21.000
2035P	plasma lactate measurement (Dry chemical method)	plasma lactate	2.6	mmol/L	H	0.5-2.2	2017-09-18 08:02:37.000
2035P	plasma lactate measurement (Dry chemical method)	plasma lactate	1.4	mmol/L		0.5-2.2	2017-09-21 14:20:14.000
2035P	plasma lactate measurement (Dry chemical method)	plasma lactate	2.1	mmol/L		0.5-2.2	2017-09-21 19:43:40.000
2035P	plasma lactate measurement (Dry chemical method)	plasma lactate	2.5	mmol/L	H	0.5-2.2	2017-09-21 23:25:40.000
2035P	plasma lactate measurement (Dry chemical method)	plasma lactate	1.5	mmol/L		0.5-2.2	2017-09-25 15:34:28.000
2035P	plasma lactate measurement (Dry chemical method)	plasma lactate	1.8	mmol/L		0.5-2.2	2017-09-25 15:46:56.000
2035P	plasma lactate measurement (Dry chemical method)	plasma lactate	1.5	mmol/L		0.5-2.2	2017-09-25 22:05:52.000
2035P	plasma lactate measurement (Dry chemical method)	plasma lactate	1.2	mmol/L		0.5-2.2	2017-09-26 04:41:05.000
2035P	plasma lactate measurement (Dry chemical method)	plasma lactate	1.7	mmol/L		0.5-2.2	2017-09-26 08:22:44.000
2035P	plasma lactate measurement (Dry chemical method)	plasma lactate	2.1	mmol/L		0.5-2.2	2017-09-29 11:50:00.000
2035P	plasma lactate measurement (Dry chemical method)	plasma lactate	1.7	mmol/L		0.5-2.2	2017-09-30 07:59:23.000
2035P	plasma lactate measurement (Dry chemical method)	plasma lactate	2.3	mmol/L	H	0.5-2.2	2017-10-01 08:37:40.000
2035P	plasma lactate measurement (Dry chemical method)	plasma lactate	4	mmol/L	H	0.5-2.2	2017-10-03 09:47:09.000
2035P	plasma lactate measurement (Dry chemical method)	plasma lactate	1.8	mmol/L		0.5-2.2	2017-10-04 08:28:03.000
2035P	plasma lactate measurement (Dry chemical method)	plasma lactate	2.9	mmol/L	H	0.5-2.2	2017-10-06 08:03:20.000
2035P	plasma lactate measurement (Dry chemical method)	plasma lactate	2.7	mmol/L	H	0.5-2.2	2017-10-07 08:44:04.000
2035P	plasma lactate measurement (Dry chemical method)	plasma lactate	2.8	mmol/L	H	0.5-2.2	2017-10-09 08:54:39.000
2035P	plasma lactate measurement (Dry chemical method)	plasma lactate	2.5	mmol/L	H	0.5-2.2	2017-10-10 08:19:34.000
2035P	plasma lactate measurement (Dry chemical method)	plasma lactate	2.7	mmol/L	H	0.5-2.2	2017-10-11 09:30:11.000
2035P	plasma lactate measurement (Dry chemical method)	plasma lactate	2.9	mmol/L	H	0.5-2.2	2017-10-13 09:40:12.457
2035P	plasma lactate measurement (Dry chemical method)	plasma lactate	4.0	mmol/L	H	0.5-2.2	2017-10-14 08:23:30.723
2035P	plasma lactate measurement (Dry chemical method)	plasma lactate	2.70	mmol/L	H	0.5-2.2	2017-10-17 08:21:49.080
2035P	plasma lactate measurement (Dry chemical method)	plasma lactate	4.70	mmol/L	H	0.5-2.2	2017-10-19 06:43:47.817
2035P	plasma lactate measurement (Dry chemical method)	plasma lactate	5.50	mmol/L	H	0.5-2.2	2017-10-19 19:52:48.530
2035P	plasma lactate measurement (Dry chemical method)	plasma lactate	2.60	mmol/L	H	0.5-2.2	2017-10-19 21:21:09.853
2035P	plasma lactate measurement (Dry chemical method)	plasma lactate	2.60	mmol/L	H	0.5-2.2	2017-10-20 01:26:12.160
2035P	plasma lactate measurement (Dry chemical method)	plasma lactate	3.00	mmol/L	H	0.5-2.2	2017-10-20 08:36:30.310
2035P	plasma lactate measurement (Dry chemical method)	plasma lactate	5.10	mmol/L	H	0.5-2.2	2017-10-20 14:50:58.530
2035P	plasma lactate measurement (Dry chemical method)	plasma lactate	6.10	mmol/L	H	0.5-2.2	2017-10-21 18:00:06.830
2035P	plasma lactate measurement (Dry chemical method)	plasma lactate	4.00	mmol/L	H	0.5-2.2	2017-10-22 16:06:06.067
2035P	Plasma ammonia measurement (Dry)	Plasma ammonia	137	umol/L	H	18-72	2017-09-07 22:46:16.000
2035P	Plasma ammonia measurement (Dry)	Plasma ammonia	109	umol/L	H	18-72	2017-09-09 09:46:19.000
2035P	Plasma ammonia measurement (Dry)	Plasma ammonia	141	umol/L	H	18-72	2017-09-10 09:50:29.000
2035P	Plasma ammonia measurement (Dry)	Plasma ammonia	185	umol/L	H	18-72	2017-09-11 08:14:40.000
2035P	Plasma ammonia measurement (Dry)	Plasma ammonia	189	umol/L	H	18-72	2017-09-12 08:46:15.000
2035P	Plasma ammonia measurement (Dry)	Plasma ammonia	133	umol/L	H	18-72	2017-09-13 08:15:48.000
2035P	Plasma ammonia measurement (Dry)	Plasma ammonia	184	umol/L	H	18-72	2017-09-14 08:19:00.000
2035P	Plasma ammonia measurement (Dry)	Plasma ammonia	169	umol/L	H	18-72	2017-09-15 08:07:29.000
2035P	Plasma ammonia measurement (Dry)	Plasma ammonia	95	umol/L	H	18-72	2017-09-16 05:15:29.000
2035P	Plasma ammonia measurement (Dry)	Plasma ammonia	121	umol/L	H	18-72	2017-09-16 13:27:03.000
2035P	Plasma ammonia measurement (Dry)	Plasma ammonia	104	umol/L	H	18-72	2017-09-16 16:00:47.000
2035P	Plasma ammonia measurement (Dry)	Plasma ammonia	96	umol/L	H	18-72	2017-09-16 20:46:38.000
2035P	Plasma ammonia measurement (Dry)	Plasma ammonia	111	umol/L	H	18-72	2017-09-17 00:19:22.000
2035P	Plasma ammonia measurement (Dry)	Plasma ammonia	133	umol/L	H	18-72	2017-09-17 16:17:09.000
2035P	Plasma ammonia measurement (Dry)	Plasma ammonia	142	umol/L	H	18-72	2017-09-17 17:17:42.000
2035P	Plasma ammonia measurement (Dry)	Plasma ammonia	138	umol/L	H	18-72	2017-09-18 08:02:51.000
2035P	Plasma ammonia measurement (Dry)	Plasma ammonia	91	umol/L	H	18-72	2017-09-18 15:14:42.000
2035P	Plasma ammonia measurement (Dry)	Plasma ammonia	102	umol/L	H	18-72	2017-09-18 17:11:00.000
2035P	Plasma ammonia measurement (Dry)	Plasma ammonia	119	umol/L	H	18-72	2017-09-18 17:11:00.000
2035P	Plasma ammonia measurement (Dry)	Plasma ammonia	99	umol/L	H	18-72	2017-09-18 17:15:00.000
2035P	Plasma ammonia measurement (Dry)	Plasma ammonia	129	umol/L	H	18-72	2017-09-18 17:50:04.000
2035P	Plasma ammonia measurement (Dry)	Plasma ammonia	117	umol/L	H	18-72	2017-09-19 16:31:00.000
2035P	Plasma ammonia measurement (Dry)	Plasma ammonia	137	umol/L	H	18-72	2017-09-19 19:02:47.000
2035P	Plasma ammonia measurement (Dry)	Plasma ammonia	112	umol/L	H	18-72	2017-09-19 23:21:17.000
2035P	Plasma ammonia measurement (Dry)	Plasma ammonia	188	umol/L	H	18-72	2017-09-20 11:51:40.000
2035P	Plasma ammonia measurement (Dry)	Plasma ammonia	137	umol/L	H	18-72	2017-09-21 14:20:03.000
2035P	Plasma ammonia measurement (Dry)	Plasma ammonia	120	umol/L	H	18-72	2017-09-21 19:43:10.000
2035P	Plasma ammonia measurement (Dry)	Plasma ammonia	83	umol/L	H	18-72	2017-09-21 23:25:29.000
2035P	Plasma ammonia measurement (Dry)	Plasma ammonia	133	umol/L	H	18-72	2017-09-22 11:50:29.000
2035P	Plasma ammonia measurement (Dry)	Plasma ammonia	139	umol/L	H	18-72	2017-09-23 13:32:09.000
2035P	Plasma ammonia measurement (Dry)	Plasma ammonia	163	umol/L	H	18-72	2017-09-25 15:34:28.000
2035P	Plasma ammonia measurement (Dry)	Plasma ammonia	109	umol/L	H	18-72	2017-09-25 15:46:49.000
2035P	Plasma ammonia measurement (Dry)	Plasma ammonia	164	umol/L	H	18-72	2017-09-25 22:06:17.000
2035P	Plasma ammonia measurement (Dry)	Plasma ammonia	119	umol/L	H	18-72	2017-09-26 04:40:37.000
2035P	Plasma ammonia measurement (Dry)	Plasma ammonia	98	umol/L	H	18-72	2017-09-26 08:17:54.000
2035P	Plasma ammonia measurement (Dry)	Plasma ammonia	89	umol/L	H	18-72	2017-09-26 14:17:58.000
2035P	Plasma ammonia measurement (Dry)	Plasma ammonia	187	umol/L	H	18-72	2017-09-28 12:43:36.000
2035P	Plasma ammonia measurement (Dry)	Plasma ammonia	112	umol/L	H	18-72	2017-09-29 11:50:00.000
2035P	Plasma ammonia measurement (Dry)	Plasma ammonia	132	umol/L	H	18-72	2017-09-30 07:59:23.000
2035P	Plasma ammonia measurement (Dry)	Plasma ammonia	122	umol/L	H	18-72	2017-09-30 15:48:13.000
2035P	Plasma ammonia measurement (Dry)	Plasma ammonia	149	umol/L	H	18-72	2017-10-01 08:39:07.000
2035P	Plasma ammonia measurement (Dry)	Plasma ammonia	148	umol/L	H	18-72	2017-10-03 09:47:01.000
2035P	Plasma ammonia measurement (Dry)	Plasma ammonia	92	umol/L	H	18-72	2017-10-03 21:06:44.000
2035P	Plasma ammonia measurement (Dry)	Plasma ammonia	147	umol/L	H	18-72	2017-10-04 09:10:37.000
2035P	Plasma ammonia measurement (Dry)	Plasma ammonia	122	umol/L	H	18-72	2017-10-06 08:04:38.000
2035P	Plasma ammonia measurement (Dry)	Plasma ammonia	78	umol/L	H	18-72	2017-10-07 08:45:19.000
2035P	Plasma ammonia measurement (Dry)	Plasma ammonia	117	umol/L	H	18-72	2017-10-09 08:54:39.000
2035P	Plasma ammonia measurement (Dry)	Plasma ammonia	87	umol/L	H	18-72	2017-10-10 09:16:58.000
2035P	Plasma ammonia measurement (Dry)	Plasma ammonia	120	umol/L	H	18-72	2017-10-10 10:48:09.000
2035P	Plasma ammonia measurement (Dry)	Plasma ammonia	83	umol/L	H	18-72	2017-10-11 09:29:01.000
2035P	Plasma ammonia measurement (Dry)	Plasma ammonia	86	umol/L	H	18-72	2017-10-13 09:40:32.907
2035P	Plasma ammonia measurement (Dry)	Plasma ammonia	137	umol/L	H	18-72	2017-10-14 08:24:49.507
2035P	Plasma ammonia measurement (Dry)	Plasma ammonia	142.00	umol/L	H	18-72	2017-10-17 08:22:08.417
2035P	Plasma ammonia measurement (Dry)	Plasma ammonia	180.00	umol/L	H	18-72	2017-10-19 06:43:52.900
2035P	Plasma ammonia measurement (Dry)	Plasma ammonia	141.00	umol/L	H	18-72	2017-10-19 19:52:51.137
2035P	Plasma ammonia measurement (Dry)	Plasma ammonia	93.00	umol/L	H	18-72	2017-10-19 21:21:28.177
2035P	Plasma ammonia measurement (Dry)	Plasma ammonia	118.00	umol/L	H	18-72	2017-10-20 01:26:09.323
2035P	Plasma ammonia measurement (Dry)	Plasma ammonia	138.00	umol/L	H	18-72	2017-10-20 08:36:21.613
2035P	Plasma ammonia measurement (Dry)	Plasma ammonia	142.00	umol/L	H	18-72	2017-10-20 14:50:57.310
2035P	Plasma ammonia measurement (Dry)	Plasma ammonia	230.00	umol/L	H	18-72	2017-10-21 18:00:05.463
2035P	Plasma ammonia measurement (Dry)	Plasma ammonia	198.00	umol/L	H	18-72	2017-10-21 19:51:56.077
2035P	Plasma ammonia measurement (Dry)	Plasma ammonia	163.00	umol/L	H	18-72	2017-10-22 02:25:30.220
2035P	Plasma ammonia measurement (Dry)	Plasma ammonia	178.00	umol/L	H	18-72	2017-10-22 08:39:38.250
2035P	Plasma ammonia measurement (Dry)	Plasma ammonia	196.00	umol/L	H	18-72	2017-10-22 12:33:08.780
2035P	Plasma ammonia measurement (Dry)	Plasma ammonia	184.00	umol/L	H	18-72	2017-10-22 16:06:07.647
2035P	NT-ProBNP	NT-BNP	219	pg/ml	H	0-125	2017-09-07 23:44:48.000
2035P	NT-ProBNP	NT-BNP	19	pg/ml		0-125	2017-09-16 06:20:16.000
2035P	NT-ProBNP	NT-BNP	52	pg/ml		0-125	2017-09-22 02:09:59.000
2035P	NT-ProBNP	NT-BNP	74	pg/ml		0-125	2017-09-22 12:52:55.000
2035P	NT-ProBNP	NT-BNP	133	pg/ml	H	0-125	2017-09-24 12:49:39.000
2035P	NT-ProBNP	NT-BNP	<15	pg/ml		0-125	2017-10-06 09:46:39.000
2035P	NT-ProBNP	NT-BNP	19	pg/ml		0-125	2017-10-17 10:03:59.073
2035P	NT-ProBNP	NT-BNP	27	pg/ml		0-125	2017-10-19 07:20:33.987
2035P	Myocardial zymogram	LD or LDH	269	U/L	H	109-245	2017-09-16 06:20:52.000
2035P	Myocardial zymogram	Aspartate aminotransferase (AST)	60	U/L	H	15-40	2017-09-16 06:20:52.000
2035P	Myocardial zymogram	CK	468	U/L	H	26-174	2017-09-16 06:20:52.000
2035P	Myocardial zymogram	CK-MB	26.3	U/L		0-35	2017-09-16 06:20:52.000
2035P	Lipase	Lipase	71	u/L	H	0-60	2017-09-07 22:44:23.000
2035P	Lipase	Lipase	83	u/L	H	0-60	2017-09-09 10:08:46.000
2035P	Lipase	Lipase	99	u/L	H	0-60	2017-09-10 11:08:37.000
2035P	Lipase	Lipase	150	u/L	H	0-60	2017-09-11 14:50:50.000
2035P	Lipase	Lipase	115	u/L	H	0-60	2017-09-12 09:04:30.000
2035P	Lipase	Lipase	151	u/L	H	0-60	2017-09-13 08:18:04.000
2035P	Lipase	Lipase	205	u/L	H	0-60	2017-09-14 08:40:45.000
2035P	Lipase	Lipase	206	u/L	H	0-60	2017-09-15 08:48:22.000
2035P	Lipase	Lipase	258	u/L	H	0-60	2017-09-16 06:21:04.000
2035P	Lipase	Lipase	231	u/L	H	0-60	2017-09-17 14:27:40.000
2035P	Lipase	Lipase	274	u/L	H	0-60	2017-09-18 15:24:57.000
2035P	Lipase	Lipase	361	u/L	H	0-60	2017-09-19 12:24:11.000
2035P	Lipase	Lipase	359	u/L	H	0-60	2017-09-21 14:12:33.000
2035P	Lipase	Lipase	297	u/L	H	0-60	2017-09-21 14:41:47.000
2035P	Lipase	Lipase	411	u/L	H	0-60	2017-09-22 11:52:09.000
2035P	Lipase	Lipase	411	u/L	H	0-60	2017-09-23 15:51:32.000
2035P	Lipase	Lipase	361	u/L	H	0-60	2017-09-24 12:22:00.000
2035P	Lipase	Lipase	319	u/L	H	0-60	2017-09-25 15:55:34.000
2035P	Lipase	Lipase	351	u/L	H	0-60	2017-09-26 15:10:08.000
2035P	Lipase	Lipase	263	u/L	H	0-60	2017-09-28 12:50:43.000
2035P	Lipase	Lipase	319	u/L	H	0-60	2017-09-29 15:08:50.000
2035P	Lipase	Lipase	270	u/L	H	0-60	2017-09-30 08:20:42.000
2035P	Lipase	Lipase	285	u/L	H	0-60	2017-10-01 08:47:49.000
2035P	Lipase	Lipase	303	u/L	H	0-60	2017-10-03 08:16:26.000
2035P	Lipase	Lipase	231	u/L	H	0-60	2017-10-04 10:03:08.000
2035P	Lipase	Lipase	303	u/L	H	0-60	2017-10-06 08:17:23.000
2035P	Lipase	Lipase	276	u/L	H	0-60	2017-10-07 08:30:06.000
2035P	Lipase	Lipase	262	u/L	H	0-60	2017-10-09 09:03:04.000
2035P	Lipase	Lipase	249	u/L	H	0-60	2017-10-10 09:52:48.000
2035P	Lipase	Lipase	242	u/L	H	0-60	2017-10-11 14:44:51.000
2035P	Lactic acid (Dry)	plasma lactate	2.4	mmol/L	H	0.5-2.2	2017-09-16 05:15:24.000
2035P	Lactic acid (Dry)	plasma lactate	2.9	mmol/L	H	0.5-2.2	2017-09-16 13:27:22.000
2035P	Lactic acid (Dry)	plasma lactate	2.6	mmol/L	H	0.5-2.2	2017-09-16 16:00:24.000
2035P	Lactic acid (Dry)	plasma lactate	2.4	mmol/L	H	0.5-2.2	2017-09-16 20:46:49.000
2035P	Lactic acid (Dry)	plasma lactate	1.2	mmol/L		0.5-2.2	2017-09-17 00:19:16.000
2035P	Lactic acid (Dry)	plasma lactate	2.7	mmol/L	H	0.5-2.2	2017-09-18 15:14:48.000
2035P	Lactic acid (Dry)	plasma lactate	1.4	mmol/L		0.5-2.2	2017-09-18 15:15:20.000
2035P	Lactic acid (Dry)	plasma lactate	1.9	mmol/L		0.5-2.2	2017-09-18 16:41:04.000
2035P	Lactic acid (Dry)	plasma lactate	2.3	mmol/L	H	0.5-2.2	2017-09-18 17:14:00.000
2035P	Lactic acid (Dry)	plasma lactate	2.3	mmol/L	H	0.5-2.2	2017-09-18 17:15:00.000
2035P	Lactic acid (Dry)	plasma lactate	2.4	mmol/L	H	0.5-2.2	2017-09-19 16:31:00.000
2035P	Lactic acid (Dry)	plasma lactate	1.2	mmol/L		0.5-2.2	2017-09-19 19:02:30.000
2035P	Lactic acid (Dry)	plasma lactate	2.1	mmol/L		0.5-2.2	2017-09-19 23:21:05.000
2035P	Lactic acid (Dry)	plasma lactate	2	mmol/L		0.5-2.2	2017-09-20 11:51:35.000
2035P	Lactic acid (Dry)	plasma lactate	2.2	mmol/L		0.5-2.2	2017-09-22 11:50:29.000
2035P	Lactic acid (Dry)	plasma lactate	2.1	mmol/L		0.5-2.2	2017-09-23 13:32:34.000
2035P	Lactic acid (Dry)	plasma lactate	1.5	mmol/L		0.5-2.2	2017-09-26 14:17:51.000
2035P	Lactic acid (Dry)	plasma lactate	1.6	mmol/L		0.5-2.2	2017-09-28 12:43:24.000
2035P	Intraoperative coagulation function (4 items)	APTT	63.6	Second	H	26.0-40.0	2017-09-25 17:39:20.000
2035P	Intraoperative coagulation function (4 items)	TT	22.6	Second	H	14.0-21.0	2017-09-25 17:39:20.000
2035P	Intraoperative coagulation function (4 items)	PT-INR	2		H	0.72-1.20	2017-09-25 17:39:20.000
2035P	Intraoperative coagulation function (4 items)	Prothrombin activity (PTA)	38	%	L	80-130	2017-09-25 17:39:20.000
2035P	Intraoperative coagulation function (4 items)	PT	22.3	Second	H	11.0-14.5	2017-09-25 17:39:20.000
2035P	Intraoperative coagulation function (4 items)	Fibrinogen (FIB)	1.02	g/L	L	2-4	2017-09-25 17:39:20.000
2035P	Intraoperative coagulation function (4 items)	APTT	95.2	Second	H	26.0-40.0	2017-10-03 10:50:58.000
2035P	Intraoperative coagulation function (4 items)	TT	25.8	Second	H	14.0-21.0	2017-10-03 10:50:58.000
2035P	Intraoperative coagulation function (4 items)	PT-INR	4.32		H	0.72-1.20	2017-10-03 10:50:58.000
2035P	Intraoperative coagulation function (4 items)	Prothrombin activity (PTA)	17	%	LL	80-130	2017-10-03 10:50:58.000
2035P	Intraoperative coagulation function (4 items)	PT	40.8	Second	HH	11.0-14.5	2017-10-03 10:50:58.000
2035P	Intraoperative coagulation function (4 items)	Fibrinogen (FIB)	0.68	g/L	L	2-4	2017-10-03 10:50:58.000
2035P	Highly sensitive HBV DNA quantification	Highly sensitive HBV DNA quantification	3.11E+5	IU/ml	Positive	0-20	2017-09-08 14:51:46.000
2035P	Highly sensitive HBV DNA quantification	Highly sensitive HBV DNA quantification	2.08E+2	IU/ml	Positive	0-20	2017-09-22 14:43:23.000
2035P	Highly sensitive HBV DNA quantification	Highly sensitive HBV DNA quantification	1.2E+2	IU/ml	Positive	0-20	2017-10-10 15:02:35.000
2035P	HEV	Hepatitis E antibody IgG	Negative (-)			Negative (-)	2017-09-12 11:03:16.000
2035P	HEV	Hepatitis E antibody IgM	Negative (-)			Negative (-)	2017-09-12 11:03:16.000
2035P	Hepatic fibrosis (4 items)	Type III procollagen N-terminal peptide	769.9	ng/ml	H	0-30	2017-09-11 11:12:02.000
2035P	Hepatic fibrosis (4 items)	Type IV collagen	822.9	ng/ml	H	0-30	2017-09-11 11:12:02.000
2035P	Hepatic fibrosis (4 items)	Laminin	47.79	ng/mL		0-50	2017-09-11 11:12:02.000
2035P	Hepatic fibrosis (4 items)	Hyaluronic acid	>=2000	ng/ml	H	0-100	2017-09-11 11:12:02.000
2035P	HDV	Ding liver antibody IgG	Negative (-)			Negative (-)	2017-09-08 12:25:19.000
2035P	HDV	Ding liver antibody IgM	Negative (-)			Negative (-)	2017-09-08 12:25:19.000
2035P	HDV	Ding liver antigen	Negative (-)			Negative (-)	2017-09-08 12:25:19.000
2035P	HCV	anti-HCV	Negative (-)			Negative (-)	2017-09-08 12:25:19.000
2035P	HBV-DNA qPCR	HBV DNA quantity	7.96E+3	IU/ml	Positive	0-500 IU/ml	2017-09-18 11:05:05.000
2035P	HBV	HBcAb	10.43	S/CO	H	0-1	2017-09-08 09:34:38.000
2035P	HBV	HBeAb	0.92	s/co	L	1-999	2017-09-08 09:34:38.000
2035P	HBV	HBsAb	1.04	mIU/ml		0-10	2017-09-08 09:34:38.000
2035P	HBV	HBsAg (dilution)	8399.12	IU/ml	H	0-0.05	2017-09-08 09:34:38.000
2035P	HBV	HBeAg	13.86	s/co	H	0-1	2017-09-08 09:34:38.000
2035P	HBV	HBV gene type B	Positive (+)	NULL	Positive	Negative (-)	2017-09-12 08:48:11.000
2035P	HBV	HBV gene type C	Negative (-)	NULL		Negative (-)	2017-09-12 08:48:11.000
2035P	HBV	HBV gene type D	Negative (-)	NULL		Negative (-)	2017-09-12 08:48:11.000
2035P	HAV	Hepatitis A IgM antibody	Negative (-)			Negative (-)	2017-09-12 11:03:16.000
2035P	Glucose tolerance (3H)	Glucose tolerance (3H)	12.23	mmol/l			2017-09-30 12:28:41.000
2035P	Glucose tolerance (30M)	Glucose tolerance (30M)	9.05	mmol/l			2017-09-30 10:48:58.000
2035P	Glucose tolerance (2H)	Glucose tolerance (2H)	10.57	mmol/l			2017-09-30 14:25:36.000
2035P	Glucose tolerance (1H)	Glucose tolerance (1H)	8.95	mmol/l			2017-09-30 15:53:48.000
2035P	Glucose (Fasting)	GLU	11.63	mmol/L	H	3.9-6.1	2017-09-16 13:34:45.000
2035P	Glucose (Fasting)	GLU	10.53	mmol/L	H	3.9-6.1	2017-09-16 16:06:01.000
2035P	Glucose (Fasting)	GLU	7.4	mmol/L	H	3.9-6.1	2017-09-16 21:00:07.000
2035P	Glucose (Fasting)	GLU	5.69	mmol/L		3.9-6.1	2017-09-17 00:35:46.000
2035P	Glucose (Fasting)	GLU	11.32	mmol/L	H	3.9-6.1	2017-09-17 19:29:24.000
2035P	Glucose (Fasting)	GLU	2.84	mmol/L	L	3.9-6.1	2017-09-18 08:11:04.000
2035P	Glucose (Fasting)	GLU	7.75	mmol/L	H	3.9-6.1	2017-09-18 14:56:01.000
2035P	Glucose (Fasting)	GLU	10.02	mmol/L	H	3.9-6.1	2017-09-18 15:35:24.000
2035P	Glucose (Fasting)	GLU	8.23	mmol/L	H	3.9-6.1	2017-09-18 15:39:01.000
2035P	Glucose (Fasting)	GLU	6.72	mmol/L	H	3.9-6.1	2017-09-18 17:32:36.000
2035P	Glucose (Fasting)	GLU	7.29	mmol/L	H	3.9-6.1	2017-09-19 16:24:00.000
2035P	Glucose (Fasting)	GLU	6.17	mmol/L	H	3.9-6.1	2017-09-19 19:04:47.000
2035P	Glucose (Fasting)	GLU	6.38	mmol/L	H	3.9-6.1	2017-09-19 23:19:51.000
2035P	Glucose (Fasting)	GLU	4.85	mmol/L		3.9-6.1	2017-09-20 12:56:18.000
2035P	Glucose (Fasting)	GLU	5.18	mmol/L		3.9-6.1	2017-09-21 20:30:41.000
2035P	Glucose (Fasting)	GLU	5.23	mmol/L		3.9-6.1	2017-09-21 23:33:58.000
2035P	Glucose (Fasting)	GLU	4.2	mmol/L		3.9-6.1	2017-09-25 15:47:47.000
2035P	Glucose (Fasting)	GLU	5.35	mmol/L		3.9-6.1	2017-09-25 22:27:24.000
2035P	Glucose (Fasting)	GLU	5.89	mmol/L		3.9-6.1	2017-09-26 04:39:15.000
2035P	Glucose (Fasting)	GLU	5.29	mmol/L		3.9-6.1	2017-09-26 08:02:07.000
2035P	Glucose (Fasting)	GLU	6.75	mmol/L	H	3.9-6.1	2017-10-03 14:29:44.000
2035P	Glucose (Fasting)	GLU	8.57	mmol/L	H	3.9-6.1	2017-10-03 16:42:10.000
2035P	Glucose (Fasting)	GLU	7.27	mmol/L	H	3.9-6.1	2017-10-03 16:43:03.000
2035P	Glucose (Fasting)	GLU	7.29	mmol/L	H	3.9-6.1	2017-10-03 19:03:54.000
2035P	Glucose (Fasting)	GLU	12.16	mmol/L	H	3.9-6.1	2017-10-06 10:39:57.000
2035P	Glucose (Fasting)	GLU	16.14	mmol/L	H	3.9-6.1	2017-10-06 11:33:22.000
2035P	Glucose (Fasting)	GLU	19.06	mmol/L	H	3.9-6.1	2017-10-06 13:10:18.000
2035P	Glucose (Fasting)	GLU	8.62	mmol/L	H	3.9-6.1	2017-10-06 17:23:21.000
2035P	Glucose (Fasting)	GLU	6.45	mmol/L	H	3.9-6.1	2017-10-13 11:42:29.127
2035P	Glucose (Fasting)	GLU	6.87	mmol/L	H	3.9-6.1	2017-10-13 12:33:16.063
2035P	Glucose (Fasting)	GLU	7.01	mmol/L	H	3.9-6.1	2017-10-13 13:37:44.843
2035P	Glucose (Fasting)	GLU	8.14	mmol/L	H	3.9-6.1	2017-10-13 16:56:58.537
2035P	Glucose (Fasting)	Urea/Cr	0.08	NULL		0.01-10	2017-10-13 16:56:58.537
2035P	Glucose (Fasting)	Osmotic pressure	268.99	mOsm/Kg(H2O）	L	275-350	2017-10-13 16:56:58.537
2035P	Glucose (Fasting)	GLU	9.29	mmol/L	H	3.9-6.1	2017-10-19 18:46:05.070
2035P	Glucose (Fasting)	GLU	7.11	mmol/L	H	3.9-6.1	2017-10-19 21:30:19.970
2035P	Glucose (Fasting)	GLU	6.53	mmol/L	H	3.9-6.1	2017-10-20 01:26:00.007
2035P	Glucose (Fasting)	Urea/Cr	0.08	NULL		0.01-10	2017-10-20 01:26:00.007
2035P	Glucose (Fasting)	Osmotic pressure	277.70	mOsm/Kg(H2O）		275-350	2017-10-20 01:26:00.007
2035P	Glucose (Fasting)	GLU	5.89	mmol/L		3.9-6.1	2017-10-20 08:50:33.757
2035P	Glucose (Fasting)	Urea/Cr	0.07	NULL		0.01-10	2017-10-20 08:50:33.757
2035P	Glucose (Fasting)	Osmotic pressure	288.61	mOsm/Kg(H2O）		275-350	2017-10-20 08:50:33.757
2035P	Glucose (Fasting)	GLU	6.49	mmol/L	H	3.9-6.1	2017-10-22 02:22:28.550
2035P	Glucose (Fasting)	Urea/Cr	0.10	NULL		0.01-10	2017-10-22 02:22:28.550
2035P	Glucose (Fasting)	Osmotic pressure	287.16	mOsm/Kg(H2O）		275-350	2017-10-22 02:22:28.550
2035P	Glucose (Fasting)	GLU	7.54	mmol/L	H	3.9-6.1	2017-10-22 08:33:36.053
2035P	Glucose (Fasting)	Urea/Cr	0.10	NULL		0.01-10	2017-10-22 08:33:36.053
2035P	Glucose (Fasting)	Osmotic pressure	280.09	mOsm/Kg(H2O）		275-350	2017-10-22 08:33:36.053
2035P	Glucose (Fasting)	GLU	7.13	mmol/L	H	3.9-6.1	2017-10-22 12:34:33.583
2035P	Glucose (Fasting)	Urea/Cr	0.08	NULL		0.01-10	2017-10-22 12:34:33.583
2035P	Glucose (Fasting)	Osmotic pressure	279.87	mOsm/Kg(H2O）		275-350	2017-10-22 12:34:33.583
2035P	Glucose (Fasting)	GLU	6.72	mmol/L	H	3.9-6.1	2017-10-22 15:58:39.407
2035P	Glucose (Fasting)	Urea/Cr	0.06	NULL		0.01-10	2017-10-22 15:58:39.407
2035P	Glucose (Fasting)	Osmotic pressure	287.14	mOsm/Kg(H2O）		275-350	2017-10-22 15:58:39.407
2035P	Glucose (Dry)	GLU	12.23	mmol/l	H	3.9-6.1	2017-09-09 11:00:37.000
2035P	Glucose (Dry)	GLU	10.79	mmol/L	H	3.9-6.1	2017-09-09 12:44:25.000
2035P	Glucose (Dry)	GLU	11.82	mmol/L	H	3.9-6.1	2017-09-09 14:16:02.000
2035P	Glucose (Dry)	GLU	8.53	mmol/l	H	3.9-6.1	2017-09-11 12:41:22.000
2035P	Glucose (Dry)	GLU	11.15	mmol/l	H	3.9-6.1	2017-09-11 12:41:59.000
2035P	Glucose (Dry)	GLU	11.22	mmol/l	H	3.9-6.1	2017-09-11 14:19:12.000
2035P	Glucose (Dry)	GLU	9.28	mmol/l	H	3.9-6.1	2017-09-11 14:19:45.000
2035P	Glucose (Dry)	GLU	7.24	mmol/l	H	3.9-6.1	2017-09-13 11:20:27.000
2035P	Glucose (Dry)	GLU	9.4	mmol/l	H	3.9-6.1	2017-09-13 12:20:53.000
2035P	Glucose (Dry)	GLU	11.43	mmol/l	H	3.9-6.1	2017-09-13 13:24:07.000
2035P	Glucose (Dry)	GLU	8.51	mmol/l	H	3.9-6.1	2017-09-13 15:57:27.000
2035P	Glucose (Dry)	GLU	6.98	mmol/l	H	3.9-6.1	2017-09-15 10:53:11.000
2035P	Glucose (Dry)	GLU	7.13	mmol/l	H	3.9-6.1	2017-09-15 12:20:27.000
2035P	Glucose (Dry)	GLU	9.96	mmol/l	H	3.9-6.1	2017-09-15 14:46:21.000
2035P	Glucose (Dry)	GLU	7.73	mmol/l	H	3.9-6.1	2017-09-15 15:20:25.000
2035P	Glucose (Dry)	GLU	6.26	mmol/l	H	3.9-6.1	2017-10-10 11:35:05.000
2035P	Glucose (Dry)	GLU	5.86	mmol/l		3.9-6.1	2017-10-10 11:38:01.000
2035P	Glucose (Dry)	GLU	8.6	mmol/l	H	3.9-6.1	2017-10-10 13:11:00.000
2035P	Glucose (Dry)	GLU	9	mmol/l	H	3.9-6.1	2017-10-10 15:28:53.000
2035P	General detection of thromboelastography (Once)	Angle (fibrinogen function)	68.4	deg		53-72	2017-09-07 23:38:48.000
2035P	General detection of thromboelastography (Once)	CI	-2.7	NULL		-3-3	2017-09-07 23:38:48.000
2035P	General detection of thromboelastography (Once)	EPL	0.8	%		0-15	2017-09-07 23:38:48.000
2035P	General detection of thromboelastography (Once)	K value (fibrinogen function)	2.1	min		1-3	2017-09-07 23:38:48.000
2035P	General detection of thromboelastography (Once)	LY30 (measured fibrinolytic index	0	%		0-8	2017-09-07 23:38:48.000
2035P	General detection of thromboelastography (Once)	MA (platelet function)	39.9	mm	L	50-70	2017-09-07 23:38:48.000
2035P	General detection of thromboelastography (Once)	R value (coagulation factor activity)	6.5	min		4-9	2017-09-07 23:38:48.000
2035P	General detection of thromboelastography (Once)	Angle (fibrinogen function)	51.4	deg	L	53-72	2017-09-16 09:39:42.000
2035P	General detection of thromboelastography (Once)	CI	-8		L	-3-3	2017-09-16 09:39:42.000
2035P	General detection of thromboelastography (Once)	EPL	0.1	%		0-15	2017-09-16 09:39:42.000
2035P	General detection of thromboelastography (Once)	K value (fibrinogen function)	8.7	min	H	1-3	2017-09-16 09:39:42.000
2035P	General detection of thromboelastography (Once)	LY30 (measured fibrinolytic index	0.1	%		0-8	2017-09-16 09:39:42.000
2035P	General detection of thromboelastography (Once)	MA (platelet function)	23.3	mm	L	50-70	2017-09-16 09:39:42.000
2035P	General detection of thromboelastography (Once)	R value (coagulation factor activity)	5.7	min		4-9	2017-09-16 09:39:42.000
2035P	General detection of thromboelastography (Once)	Angle (fibrinogen function)	42.30	deg	L	53-72	2017-10-19 10:55:01.457
2035P	General detection of thromboelastography (Once)	CI	N/A	NULL		-3-3	2017-10-19 10:55:01.457
2035P	General detection of thromboelastography (Once)	EPL	0.00	%		0-15	2017-10-19 10:55:01.457
2035P	General detection of thromboelastography (Once)	K value (fibrinogen function)	N/A	min		1-3	2017-10-19 10:55:01.457
2035P	General detection of thromboelastography (Once)	LY30 (measured fibrinolytic index	0.00	%		0-8	2017-10-19 10:55:01.457
2035P	General detection of thromboelastography (Once)	MA (platelet function)	14.30	mm	L	50-70	2017-10-19 10:55:01.457
2035P	General detection of thromboelastography (Once)	R value (coagulation factor activity)	7.60	min		4-9	2017-10-19 10:55:01.457
2035P	General bacterial smear	WBC	>25	NULL			2017-09-11 08:43:41.000
2035P	General bacterial smear	Pathogen microscopic examination	Gram-negative bacilli	NULL			2017-09-11 08:43:41.000
2035P	General bacterial smear	Squamous cells	<10	NULL			2017-09-11 08:43:41.000
2035P	General bacterial smear	WBC	<25	NULL			2017-09-15 10:48:15.000
2035P	General bacterial smear	Pathogen microscopic examination	No suspicious pathogen was found	NULL			2017-09-15 10:48:15.000
2035P	General bacterial smear	Squamous cells	>10	NULL			2017-09-15 10:48:15.000
2035P	General bacterial smear	WBC	<25	NULL			2017-09-21 10:01:19.000
2035P	General bacterial smear	Pathogen microscopic examination	No suspicious pathogen was found	NULL			2017-09-21 10:01:19.000
2035P	General bacterial smear	Squamous cells	>10	NULL			2017-09-21 10:01:19.000
2035P	General bacterial smear	WBC	>25	NULL			2017-09-25 08:34:14.000
2035P	General bacterial smear	Pathogen microscopic examination	Gram-positive cocci	NULL	Positive		2017-09-25 08:34:14.000
2035P	General bacterial smear	Squamous cells	<10	NULL			2017-09-25 08:34:14.000
2035P	General bacterial smear	WBC	<25	NULL			2017-09-25 08:35:28.000
2035P	General bacterial smear	Pathogen microscopic examination	Gram-positive cocci	NULL	Positive		2017-09-25 08:35:28.000
2035P	General bacterial smear	Squamous cells	>10	NULL			2017-09-25 08:35:28.000
2035P	General bacterial smear	WBC	<25	NULL			2017-09-25 11:38:54.000
2035P	General bacterial smear	Pathogen microscopic examination	No suspicious pathogen was found	NULL			2017-09-25 11:38:54.000
2035P	General bacterial smear	Squamous cells	<10	NULL			2017-09-25 11:38:54.000
2035P	General bacterial smear	WBC	<25	NULL			2017-10-02 09:09:51.000
2035P	General bacterial smear	Pathogen microscopic examination	Gram-positive cocci	NULL	Positive		2017-10-02 09:09:51.000
2035P	General bacterial smear	Squamous cells	<10	NULL			2017-10-02 09:09:51.000
2035P	General bacterial smear	WBC	>25	NULL			2017-10-03 08:53:33.000
2035P	General bacterial smear	Pathogen microscopic examination	Gram-negative bacilli	NULL			2017-10-03 08:53:33.000
2035P	General bacterial smear	Squamous cells	<10	NULL			2017-10-03 08:53:33.000
2035P	General bacterial smear	WBC	<10	NULL			2017-10-05 10:04:48.000
2035P	General bacterial smear	Pathogen microscopic examination	Gram-positive cocci	NULL	Positive		2017-10-05 10:04:48.000
2035P	General bacterial smear	Squamous cells	>25	NULL			2017-10-05 10:04:48.000
2035P	General bacterial smear	WBC	<25	NULL			2017-10-07 10:38:26.000
2035P	General bacterial smear	Pathogen microscopic examination	Find a small amount of yeast-like bacteria	NULL			2017-10-07 10:38:26.000
2035P	General bacterial smear	Squamous cells	>10	NULL			2017-10-07 10:38:26.000
2035P	General bacterial smear	WBC	>25	NULL			2017-10-09 17:10:00.000
2035P	General bacterial smear	Pathogen microscopic examination	Find Gram-negative bacilli, Gram-positive cocci	NULL	Positive		2017-10-09 17:10:00.000
2035P	General bacterial smear	Squamous cells	<10	NULL			2017-10-09 17:10:00.000
2035P	General bacterial smear	WBC	<25	NULL			2017-10-10 11:13:07.000
2035P	General bacterial smear	Pathogen microscopic examination	No suspicious pathogen was found	NULL			2017-10-10 11:13:07.000
2035P	General bacterial smear	Squamous cells	<10	NULL			2017-10-10 11:13:07.000
2035P	General bacterial smear	WBC	<25	NULL			2017-10-11 11:40:26.000
2035P	General bacterial smear	Pathogen microscopic examination	No suspicious pathogen was found	NULL			2017-10-11 11:40:26.000
2035P	General bacterial smear	Squamous cells	<10	NULL			2017-10-11 11:40:26.000
2035P	Galactomannan detection (GM)	Galactomannan (GM)	0.13	NULL		0-0.5	2017-09-12 16:29:43.000
2035P	Galactomannan detection (GM)	Galactomannan (GM)	0.85	NULL	H	0-0.5	2017-09-18 15:48:03.000
2035P	Galactomannan detection (GM)	Galactomannan (GM)	0.7	NULL	H	0-0.5	2017-09-18 15:56:27.000
2035P	Galactomannan detection (GM)	Galactomannan (GM)	1.22	NULL	H	0-0.5	2017-09-19 15:57:28.000
2035P	Galactomannan detection (GM)	Galactomannan (GM)	0.83		H	Negative：<0.5 Positive：≥0.5	2017-09-20 15:11:33.000
2035P	Galactomannan detection (GM)	Galactomannan (GM)	0.83	NULL	H	0-0.5	2017-09-22 09:32:53.000
2035P	Galactomannan detection (GM)	Galactomannan (GM)	0.23			Negative：<0.5 Positive：≥0.5	2017-09-25 14:54:40.000
2035P	Galactomannan detection (GM)	Galactomannan (GM)	0.21			Negative：<0.5 Positive：≥0.5	2017-09-25 14:55:11.000
2035P	Galactomannan detection (GM)	Galactomannan (GM)	0.21	NULL		0-0.5	2017-09-26 16:39:35.000
2035P	Galactomannan detection (GM)	Galactomannan (GM)	0.23	NULL		0-0.5	2017-09-26 16:44:04.000
2035P	Galactomannan detection (GM)	Galactomannan (GM)	0.15			Negative：<0.5 Positive：≥0.5	2017-10-01 15:40:49.000
2035P	Galactomannan detection (GM)	Galactomannan (GM)	0.15	NULL		0-0.5	2017-10-05 10:44:45.000
2035P	Galactomannan detection (GM)	Galactomannan (GM)	0.36	NULL		0-0.5	2017-10-09 15:54:31.000
2035P	Galactomannan detection (GM)	Galactomannan (GM)	0.11	NULL		0-0.5	2017-10-09 15:55:43.000
2035P	Galactomannan detection (GM)	Galactomannan (GM)	0.13	NULL		0-0.5	2017-10-12 16:10:38.000
2035P	Galactomannan detection (GM)	Galactomannan (GM)	0.23	NULL		0-0.5	2017-10-17 16:18:39.520
2035P	Galactomannan detection (GM)	Galactomannan (GM)	0.29	NULL		0-0.5	2017-10-18 16:56:02.000
2035P	Galactomannan detection (GM)	Galactomannan (GM)	0.24	NULL		0-0.5	2017-10-23 21:02:54.000
2035P	Fungal smear	Fungal examination	No fungi found	NULL			2017-09-12 10:40:29.000
2035P	Fungal smear	Fungal examination	Find yeast-like fungi	NULL			2017-10-06 11:07:02.000
2035P	Fungal D-glucan detection	Fungus (1-3)-β-D glucan (G test)	44.98	pg/ml		0.00~60.00;60~100pg/ml is intermediary; Positive>100gp/ml	2017-09-12 16:29:43.000
2035P	Fungal D-glucan detection	Fungus (1-3)-β-D glucan (G test)	83.64	pg/ml	H	0.00~60.00;60~100pg/ml is intermediary; Positive>100gp/ml	2017-09-18 15:48:03.000
2035P	Fungal D-glucan detection	Fungus (1-3)-β-D glucan (G test)	73.75	pg/ml	H	0.00~60.00;60~100pg/ml is intermediary; Positive>100gp/ml	2017-09-18 15:56:27.000
2035P	Fungal D-glucan detection	Fungus (1-3)-β-D glucan (G test)	<37.5	pg/ml		0.00~60.00;60~100pg/ml is intermediary; Positive>100gp/ml	2017-09-19 15:57:28.000
2035P	Fungal D-glucan detection	Fungus (1-3)-β-D glucan (G test)	54.74	pg/ml		Negative<70pg/mL gray zone =70-95pg/mL Positive>95pg/mL	2017-09-20 15:11:33.000
2035P	Fungal D-glucan detection	Fungus (1-3)-β-D glucan (G test)	54.74	pg/ml		0.00~60.00;60~100pg/ml is intermediary; Positive>100gp/ml	2017-09-22 09:32:53.000
2035P	Fungal D-glucan detection	Fungus (1-3)-β-D glucan (G test)	74.83	pg/ml		Negative<70pg/mL gray zone =70-95pg/mL Positive>95pg/mL	2017-09-25 14:54:40.000
2035P	Fungal D-glucan detection	Fungus (1-3)-β-D glucan (G test)	88.35	pg/ml		Negative<70pg/mL gray zone=70-95pg/mL Positive>95pg/mL	2017-09-25 14:55:11.000
2035P	Fungal D-glucan detection	Fungus (1-3)-β-D glucan (G test)	88.35	pg/ml	H	0.00~60.00;60~100pg/ml is intermediary; Positive>100gp/ml	2017-09-26 16:39:35.000
2035P	Fungal D-glucan detection	Fungus (1-3)-β-D glucan (G test)	74.83	pg/ml	H	0.00~60.00;60~100pg/ml is intermediary; Positive>100gp/ml	2017-09-26 16:44:04.000
2035P	Fungal D-glucan detection	Fungus (1-3)-β-D glucan (G test)	91.67	pg/ml		Negative<70pg/mL gray zone=70-95pg/mL Positive>95pg/mL	2017-10-01 15:40:49.000
2035P	Fungal D-glucan detection	Fungus (1-3)-β-D glucan (G test)	91.67	pg/ml	H	0.00~60.00;60~100pg/ml is intermediary; Positive>100gp/ml	2017-10-05 10:44:45.000
2035P	Fungal D-glucan detection	Fungus (1-3)-β-D glucan (G test)	65.59	pg/ml	H	0.00~60.00;60~100pg/ml is intermediary; Positive>100gp/ml	2017-10-09 15:54:31.000
2035P	Fungal D-glucan detection	Fungus (1-3)-β-D glucan (G test)	<37.5	pg/ml		0.00~60.00;60~100pg/ml is intermediary; Positive>100gp/ml	2017-10-09 15:55:43.000
2035P	Fungal D-glucan detection	Fungus (1-3)-β-D glucan (G test)	<37.5	pg/ml		0.00~60.00;60~100pg/ml is intermediary; Positive>100gp/ml	2017-10-12 16:10:38.000
2035P	Fungal D-glucan detection	Fungus (1-3)-β-D glucan (G test)	91.7	pg/ml	H	0.00~60.00;60~100pg/ml is intermediary; Positive>100gp/ml	2017-10-17 16:18:39.520
2035P	Fungal D-glucan detection	Fungus (1-3)-β-D glucan (G test)	≤37.5	pg/ml		0.00~60.00;60~100pg/ml is intermediary; Positive>100gp/ml	2017-10-18 16:56:02.000
2035P	Fungal D-glucan detection	Fungus (1-3)-β-D glucan (G test)	217.4	pg/ml	H	0.00~60.00;60~100pg/ml is intermediary; Positive>100gp/ml	2017-10-23 21:02:54.000
2035P	Full set of specific proteins (11)	C-reactive protein (CRP）	8.4	mg/L	H	0-8	2017-09-08 11:10:24.000
2035P	Full set of specific proteins (11)	α1 acid glycoprotein(α 1 AGP)	0.383	g/L	L	0.51-1.17	2017-09-08 11:10:24.000
2035P	Full set of specific proteins (11)	Complement C3	0.15	g/L	L	0.85-1.93	2017-09-08 11:10:24.000
2035P	Full set of specific proteins (11)	Complement C4	0.017	g/L	L	0.12-0.36	2017-09-08 11:10:24.000
2035P	Full set of specific proteins (11)	ASO	37.4	IU/mL		0-200	2017-09-08 11:10:24.000
2035P	Full set of specific proteins (11)	RF	20	IU/ml		0-30	2017-09-08 11:10:24.000
2035P	Full set of specific proteins (11)	IgA	3.47	g/L		0.76-3.9	2017-09-08 11:10:24.000
2035P	Full set of specific proteins (11)	IgG	16.4	g/L	H	6-16	2017-09-08 11:10:24.000
2035P	Full set of specific proteins (11)	IgM	1.07	g/L		0.4-3.45	2017-09-08 11:10:24.000
2035P	Full set of specific proteins (11)	Ceruloplasmin	0.15	g/L	L	0.22-0.58	2017-09-08 11:10:24.000
2035P	Full set of specific proteins (11)	Transferrin	0.82	g/L	L	2.15-3.7	2017-09-08 11:10:24.000
2035P	Full set of Blood Gas Analysis	Plasma carbonate concentration	25.9	mmol/L			2017-09-07 21:06:48.000
2035P	Full set of Blood Gas Analysis	PH	7.46		H	7.350-7.450	2017-09-07 21:06:48.000
2035P	Full set of Blood Gas Analysis	PH	7.44			7.35-7.45	2017-09-07 21:06:48.000
2035P	Full set of Blood Gas Analysis	Arterial alveolar oxygen partial pressure ratio	17.1	mmHg			2017-09-07 21:06:48.000
2035P	Full set of Blood Gas Analysis	Arterial hematocrit	35.2	%		34.0-48.0	2017-09-07 21:06:48.000
2035P	Full set of Blood Gas Analysis	Arterial osmotic pressure	273	mOSM/KG		0.01-350.0	2017-09-07 21:06:48.000
2035P	Full set of Blood Gas Analysis	Arterial blood Hb content	117.3	g/L		110.0-170.0	2017-09-07 21:06:48.000
2035P	Full set of Blood Gas Analysis	Arterial blood bilirubin	266.59	umol/L	H	1.0-17.0	2017-09-07 21:06:48.000
2035P	Full set of Blood Gas Analysis	Arterial potassium	2.77	mmol/L	L	3.40-4.50	2017-09-07 21:06:48.000
2035P	Full set of Blood Gas Analysis	Arterial blood ion calcium	0.84	mmol/L	L	1.15-1.35	2017-09-07 21:06:48.000
2035P	Full set of Blood Gas Analysis	Arterial blood chlorine	107	mmol/L		98.0-107.0	2017-09-07 21:06:48.000
2035P	Full set of Blood Gas Analysis	Arterial blood sodium	137	mmol/L		135.0-148.0	2017-09-07 21:06:48.000
2035P	Full set of Blood Gas Analysis	Arterial blood lactate	2	mmol/L		0.50-2.2	2017-09-07 21:06:48.000
2035P	Full set of Blood Gas Analysis	Arterial blood glucose	5.2	mmol/L		3.5-5.3	2017-09-07 21:06:48.000
2035P	Full set of Blood Gas Analysis	Arterial anion gap	6	mmol/L	L	7.5-16.0	2017-09-07 21:06:48.000
2035P	Full set of Blood Gas Analysis	PaCO2	36.9	mmHg		35.0-45.0	2017-09-07 21:06:48.000
2035P	Full set of Blood Gas Analysis	Alveolar arterial oxygen partial pressure	17.1	mmHg		0-20	2017-09-07 21:06:48.000
2035P	Full set of Blood Gas Analysis	Alveolar oxygen partial pressure	106.1	mmHg			2017-09-07 21:06:48.000
2035P	Full set of Blood Gas Analysis	Methemoglobin	0.8	%		0.04-1.52	2017-09-07 21:06:48.000
2035P	Full set of Blood Gas Analysis	Respiratory index	19	%			2017-09-07 21:06:48.000
2035P	Full set of Blood Gas Analysis	Buffer base	48.8	mmol/L		45.00-55.00	2017-09-07 21:06:48.000
2035P	Full set of Blood Gas Analysis	Alkali super	2.18	mmol/L		-3.00-3.00	2017-09-07 21:06:48.000
2035P	Full set of Blood Gas Analysis	Carbooxyhemoglobin	1.1	%		0.50-1.50	2017-09-07 21:06:48.000
2035P	Full set of Blood Gas Analysis	Deoxyhemoglobin	1.4	%		1.00-5.00	2017-09-07 21:06:48.000
2035P	Full set of Blood Gas Analysis	Extracellular buffer base	2.08	mmol/L			2017-09-07 21:06:48.000
2035P	Full set of Blood Gas Analysis	Oxygen saturation	98.5	%	H	94.0-98.0	2017-09-07 21:06:48.000
2035P	Full set of Blood Gas Analysis	Oxygen partial pressure	89	mmHg		80.0-108.0	2017-09-07 21:06:48.000
2035P	Full set of Blood Gas Analysis	Oxygen content	16.3	Vol%		15-22	2017-09-07 21:06:48.000
2035P	Full set of Blood Gas Analysis	Oxyhemoglobin	96.7	%		94.0-98.0	2017-09-07 21:06:48.000
2035P	Full set of Blood Gas Analysis	Plasma carbonate concentration	28.1	NULL			2017-09-10 15:31:27.000
2035P	Full set of Blood Gas Analysis	PH	7.52		HH	7.350-7.450	2017-09-10 15:31:27.000
2035P	Full set of Blood Gas Analysis	PH	7.48		H	7.35-7.45	2017-09-10 15:31:27.000
2035P	Full set of Blood Gas Analysis	Arterial alveolar oxygen partial pressure ratio	9.5	NULL			2017-09-10 15:31:27.000
2035P	Full set of Blood Gas Analysis	Arterial hematocrit	35.5	%		34.0-48.0	2017-09-10 15:31:27.000
2035P	Full set of Blood Gas Analysis	Arterial osmotic pressure	257	mOSM/KG		0.01-350.0	2017-09-10 15:31:27.000
2035P	Full set of Blood Gas Analysis	Arterial blood Hb content	108.6	g/L	L	110.0-170.0	2017-09-10 15:31:27.000
2035P	Full set of Blood Gas Analysis	Arterial blood bilirubin	294.99	umol/L	H	1.0-17.0	2017-09-10 15:31:27.000
2035P	Full set of Blood Gas Analysis	Arterial potassium	2.69	mmol/L	L	3.40-4.50	2017-09-10 15:31:27.000
2035P	Full set of Blood Gas Analysis	Arterial blood ion calcium	0.85	mmol/L	L	1.15-1.35	2017-09-10 15:31:27.000
2035P	Full set of Blood Gas Analysis	Arterial blood chlorine	104	mmol/L		98.0-107.0	2017-09-10 15:31:27.000
2035P	Full set of Blood Gas Analysis	Arterial blood sodium	126	mmol/L	L	135.0-148.0	2017-09-10 15:31:27.000
2035P	Full set of Blood Gas Analysis	Arterial blood lactate	3.4	mmol/L	H	0.50-2.2	2017-09-10 15:31:27.000
2035P	Full set of Blood Gas Analysis	Arterial blood glucose	9.7	mmol/L	H	3.5-5.3	2017-09-10 15:31:27.000
2035P	Full set of Blood Gas Analysis	Arterial anion gap	-3.7	mmol/L	L	7.5-16.0	2017-09-10 15:31:27.000
2035P	Full set of Blood Gas Analysis	PaCO2	35.5	mmHg		35.0-45.0	2017-09-10 15:31:27.000
2035P	Full set of Blood Gas Analysis	Alveolar arterial oxygen partial pressure	9.5	mmHg		0-20	2017-09-10 15:31:27.000
2035P	Full set of Blood Gas Analysis	Alveolar oxygen partial pressure	107.4	NULL			2017-09-10 15:31:27.000
2035P	Full set of Blood Gas Analysis	Methemoglobin	0.9	%		0.04-1.52	2017-09-10 15:31:27.000
2035P	Full set of Blood Gas Analysis	Respiratory index	10	NULL			2017-09-10 15:31:27.000
2035P	Full set of Blood Gas Analysis	Buffer base	51.4	mmol/L		45.00-55.00	2017-09-10 15:31:27.000
2035P	Full set of Blood Gas Analysis	Alkali super	5.09	mmol/L	H	-3.00-3.00	2017-09-10 15:31:27.000
2035P	Full set of Blood Gas Analysis	Carbooxyhemoglobin	1.3	%		0.50-1.50	2017-09-10 15:31:27.000
2035P	Full set of Blood Gas Analysis	Deoxyhemoglobin	0.5	%	L	1.00-5.00	2017-09-10 15:31:27.000
2035P	Full set of Blood Gas Analysis	Extracellular buffer base	5.19	NULL			2017-09-10 15:31:27.000
2035P	Full set of Blood Gas Analysis	Oxygen saturation	99.5	%	H	94.0-98.0	2017-09-10 15:31:27.000
2035P	Full set of Blood Gas Analysis	Oxygen partial pressure	97.9	mmHg		80.0-108.0	2017-09-10 15:31:27.000
2035P	Full set of Blood Gas Analysis	Oxygen content	15	Vol%		15-22	2017-09-10 15:31:27.000
2035P	Full set of Blood Gas Analysis	Oxyhemoglobin	97.3	%		94.0-98.0	2017-09-10 15:31:27.000
2035P	Full set of Blood Gas Analysis	Plasma carbonate concentration	28.4	mmol/L			2017-09-11 17:21:58.000
2035P	Full set of Blood Gas Analysis	PH	7.49		H	7.350-7.450	2017-09-11 17:21:58.000
2035P	Full set of Blood Gas Analysis	PH	7.48		H	7.35-7.45	2017-09-11 17:21:58.000
2035P	Full set of Blood Gas Analysis	Arterial alveolar oxygen partial pressure ratio	0	mmHg			2017-09-11 17:21:58.000
2035P	Full set of Blood Gas Analysis	Arterial hematocrit	39.7	%		34.0-48.0	2017-09-11 17:21:58.000
2035P	Full set of Blood Gas Analysis	Arterial osmotic pressure	274	mOSM/KG		0.01-350.0	2017-09-11 17:21:58.000
2035P	Full set of Blood Gas Analysis	Arterial blood Hb content	125.5	g/L		110.0-170.0	2017-09-11 17:21:58.000
2035P	Full set of Blood Gas Analysis	Arterial blood bilirubin	294.28	umol/L	H	1.0-17.0	2017-09-11 17:21:58.000
2035P	Full set of Blood Gas Analysis	Arterial potassium	2.8	mmol/L	L	3.40-4.50	2017-09-11 17:21:58.000
2035P	Full set of Blood Gas Analysis	Arterial blood ion calcium	1.06	mmol/L	L	1.15-1.35	2017-09-11 17:21:58.000
2035P	Full set of Blood Gas Analysis	Arterial blood chlorine	103	mmol/L		98.0-107.0	2017-09-11 17:21:58.000
2035P	Full set of Blood Gas Analysis	Arterial blood sodium	136	mmol/L		135.0-148.0	2017-09-11 17:21:58.000
2035P	Full set of Blood Gas Analysis	Arterial blood lactate	2.5	mmol/L	H	0.50-2.2	2017-09-11 17:21:58.000
2035P	Full set of Blood Gas Analysis	Arterial blood glucose	6.1	mmol/L	H	3.5-5.3	2017-09-11 17:21:58.000
2035P	Full set of Blood Gas Analysis	Arterial anion gap	7.9	mmol/L		7.5-16.0	2017-09-11 17:21:58.000
2035P	Full set of Blood Gas Analysis	PaCO2	38.1	mmHg		35.0-45.0	2017-09-11 17:21:58.000
2035P	Full set of Blood Gas Analysis	Alveolar arterial oxygen partial pressure	0	mmHg		0-20	2017-09-11 17:21:58.000
2035P	Full set of Blood Gas Analysis	Alveolar oxygen partial pressure	185.3	mmHg			2017-09-11 17:21:58.000
2035P	Full set of Blood Gas Analysis	Methemoglobin	0.9	%		0.04-1.52	2017-09-11 17:21:58.000
2035P	Full set of Blood Gas Analysis	Respiratory index	0	%			2017-09-11 17:21:58.000
2035P	Full set of Blood Gas Analysis	Buffer base	51.8	mmol/L		45.00-55.00	2017-09-11 17:21:58.000
2035P	Full set of Blood Gas Analysis	Alkali super	4.88	mmol/L	H	-3.00-3.00	2017-09-11 17:21:58.000
2035P	Full set of Blood Gas Analysis	Carbooxyhemoglobin	1.2	%		0.50-1.50	2017-09-11 17:21:58.000
2035P	Full set of Blood Gas Analysis	Deoxyhemoglobin	0	%	L	1.00-5.00	2017-09-11 17:21:58.000
2035P	Full set of Blood Gas Analysis	Extracellular buffer base	5.07	mmol/L			2017-09-11 17:21:58.000
2035P	Full set of Blood Gas Analysis	Oxygen saturation	100	%	H	94.0-98.0	2017-09-11 17:21:58.000
2035P	Full set of Blood Gas Analysis	Oxygen partial pressure	185.3	mmHg	H	80.0-108.0	2017-09-11 17:21:58.000
2035P	Full set of Blood Gas Analysis	Oxygen content	17.4	Vol%		15-22	2017-09-11 17:21:58.000
2035P	Full set of Blood Gas Analysis	Oxyhemoglobin	97.8	%		94.0-98.0	2017-09-11 17:21:58.000
2035P	Full set of Blood Gas Analysis	Plasma carbonate concentration	22.1	mmol/L			2017-09-12 11:54:12.000
2035P	Full set of Blood Gas Analysis	PH	7.42			7.350-7.450	2017-09-12 11:54:12.000
2035P	Full set of Blood Gas Analysis	PH	7.38			7.35-7.45	2017-09-12 11:54:12.000
2035P	Full set of Blood Gas Analysis	Arterial alveolar oxygen partial pressure ratio	0	mmHg			2017-09-12 11:54:12.000
2035P	Full set of Blood Gas Analysis	Arterial hematocrit	44.3	%		34.0-48.0	2017-09-12 11:54:12.000
2035P	Full set of Blood Gas Analysis	Arterial osmotic pressure	271	mOSM/KG		0.01-350.0	2017-09-12 11:54:12.000
2035P	Full set of Blood Gas Analysis	Arterial blood Hb content	139	g/L		110.0-170.0	2017-09-12 11:54:12.000
2035P	Full set of Blood Gas Analysis	Arterial blood bilirubin	363.66	umol/L	H	1.0-17.0	2017-09-12 11:54:12.000
2035P	Full set of Blood Gas Analysis	Arterial potassium	3.53	mmol/L		3.40-4.50	2017-09-12 11:54:12.000
2035P	Full set of Blood Gas Analysis	Arterial blood ion calcium	0.98	mmol/L	L	1.15-1.35	2017-09-12 11:54:12.000
2035P	Full set of Blood Gas Analysis	Arterial blood chlorine	102	mmol/L		98.0-107.0	2017-09-12 11:54:12.000
2035P	Full set of Blood Gas Analysis	Arterial blood sodium	135	mmol/L		135.0-148.0	2017-09-12 11:54:12.000
2035P	Full set of Blood Gas Analysis	Arterial blood lactate	8.8	mmol/L	H	0.50-2.2	2017-09-12 11:54:12.000
2035P	Full set of Blood Gas Analysis	Arterial blood glucose	5.9	mmol/L	H	3.5-5.3	2017-09-12 11:54:12.000
2035P	Full set of Blood Gas Analysis	Arterial anion gap	14.7	mmol/L		7.5-16.0	2017-09-12 11:54:12.000
2035P	Full set of Blood Gas Analysis	PaCO2	35.3	mmHg		35.0-45.0	2017-09-12 11:54:12.000
2035P	Full set of Blood Gas Analysis	Alveolar arterial oxygen partial pressure	0	mmHg		0-20	2017-09-12 11:54:12.000
2035P	Full set of Blood Gas Analysis	Alveolar oxygen partial pressure	134.2	mmHg			2017-09-12 11:54:12.000
2035P	Full set of Blood Gas Analysis	Methemoglobin	0.8	%		0.04-1.52	2017-09-12 11:54:12.000
2035P	Full set of Blood Gas Analysis	Respiratory index	0	%			2017-09-12 11:54:12.000
2035P	Full set of Blood Gas Analysis	Buffer base	45.7	mmol/L		45.00-55.00	2017-09-12 11:54:12.000
2035P	Full set of Blood Gas Analysis	Alkali super	-1.81	mmol/L		-3.00-3.00	2017-09-12 11:54:12.000
2035P	Full set of Blood Gas Analysis	Carbooxyhemoglobin	1.3	%		0.50-1.50	2017-09-12 11:54:12.000
2035P	Full set of Blood Gas Analysis	Deoxyhemoglobin	0.4	%	L	1.00-5.00	2017-09-12 11:54:12.000
2035P	Full set of Blood Gas Analysis	Extracellular buffer base	-2.42	mmol/L			2017-09-12 11:54:12.000
2035P	Full set of Blood Gas Analysis	Oxygen saturation	99.6	%	H	94.0-98.0	2017-09-12 11:54:12.000
2035P	Full set of Blood Gas Analysis	Oxygen partial pressure	134.2	mmHg	H	80.0-108.0	2017-09-12 11:54:12.000
2035P	Full set of Blood Gas Analysis	Oxygen content	19.2	Vol%		15-22	2017-09-12 11:54:12.000
2035P	Full set of Blood Gas Analysis	Oxyhemoglobin	97.5	%		94.0-98.0	2017-09-12 11:54:12.000
2035P	Full set of Blood Gas Analysis	Plasma carbonate concentration	31.1	mmol/L			2017-10-11 17:21:19.000
2035P	Full set of Blood Gas Analysis	PH	7.44			7.350-7.450	2017-10-11 17:21:19.000
2035P	Full set of Blood Gas Analysis	PH	7.49		H	7.35-7.45	2017-10-11 17:21:19.000
2035P	Full set of Blood Gas Analysis	Arterial alveolar oxygen partial pressure ratio	15.6	mmHg			2017-10-11 17:21:19.000
2035P	Full set of Blood Gas Analysis	Arterial hematocrit	32.9	%	L	34.0-48.0	2017-10-11 17:21:19.000
2035P	Full set of Blood Gas Analysis	Arterial osmotic pressure	263	mOSM/KG		0.01-350.0	2017-10-11 17:21:19.000
2035P	Full set of Blood Gas Analysis	Arterial blood Hb content	90.6	g/L	L	110.0-170.0	2017-10-11 17:21:19.000
2035P	Full set of Blood Gas Analysis	Arterial blood bilirubin	199.57	umol/L	H	1.0-17.0	2017-10-11 17:21:19.000
2035P	Full set of Blood Gas Analysis	Arterial potassium	2.36	mmol/L	L	3.40-4.50	2017-10-11 17:21:19.000
2035P	Full set of Blood Gas Analysis	Arterial blood ion calcium	0.85	mmol/L	L	1.15-1.35	2017-10-11 17:21:19.000
2035P	Full set of Blood Gas Analysis	Arterial blood chlorine	98	mmol/L		98.0-107.0	2017-10-11 17:21:19.000
2035P	Full set of Blood Gas Analysis	Arterial blood sodium	132	mmol/L	L	135.0-148.0	2017-10-11 17:21:19.000
2035P	Full set of Blood Gas Analysis	Arterial blood lactate	3	mmol/L	H	0.50-2.2	2017-10-11 17:21:19.000
2035P	Full set of Blood Gas Analysis	Arterial blood glucose	4.6	mmol/L		3.5-5.3	2017-10-11 17:21:19.000
2035P	Full set of Blood Gas Analysis	Arterial anion gap	5.3	mmol/L	L	7.5-16.0	2017-10-11 17:21:19.000
2035P	Full set of Blood Gas Analysis	PaCO2	47.3	mmHg	H	35.0-45.0	2017-10-11 17:21:19.000
2035P	Full set of Blood Gas Analysis	Alveolar arterial oxygen partial pressure	15.6	mmHg		0-20	2017-10-11 17:21:19.000
2035P	Full set of Blood Gas Analysis	Alveolar oxygen partial pressure	94.7	mmHg			2017-10-11 17:21:19.000
2035P	Full set of Blood Gas Analysis	Methemoglobin	0.6	%		0.04-1.52	2017-10-11 17:21:19.000
2035P	Full set of Blood Gas Analysis	Respiratory index	20	%			2017-10-11 17:21:19.000
2035P	Full set of Blood Gas Analysis	Buffer base	51.6	mmol/L		45.00-55.00	2017-10-11 17:21:19.000
2035P	Full set of Blood Gas Analysis	Alkali super	6.14	mmol/L	H	-3.00-3.00	2017-10-11 17:21:19.000
2035P	Full set of Blood Gas Analysis	Carbooxyhemoglobin	2.1	%	H	0.50-1.50	2017-10-11 17:21:19.000
2035P	Full set of Blood Gas Analysis	Deoxyhemoglobin	1.6	%		1.00-5.00	2017-10-11 17:21:19.000
2035P	Full set of Blood Gas Analysis	Extracellular buffer base	6.88	mmol/L			2017-10-11 17:21:19.000
2035P	Full set of Blood Gas Analysis	Oxygen saturation	98.4	%	H	94.0-98.0	2017-10-11 17:21:19.000
2035P	Full set of Blood Gas Analysis	Oxygen partial pressure	79.1	mmHg	L	80.0-108.0	2017-10-11 17:21:19.000
2035P	Full set of Blood Gas Analysis	Oxygen content	12.4	Vol%	L	15-22	2017-10-11 17:21:19.000
2035P	Full set of Blood Gas Analysis	Oxyhemoglobin	95.7	%		94.0-98.0	2017-10-11 17:21:19.000
2035P	Full set of Blood Gas Analysis	Hb	89.3	g/L	L	110.0-170.0	2017-10-17 17:13:09.507
2035P	Full set of Blood Gas Analysis	PH	7.48	NULL	H	7.350-7.450	2017-10-17 17:13:09.507
2035P	Full set of Blood Gas Analysis	PH	7.49	NULL	H	7.35-7.45	2017-10-17 17:13:09.507
2035P	Full set of Blood Gas Analysis	Bilirubin	130.19	umol/L	H	1.0-17.0	2017-10-17 17:13:09.507
2035P	Full set of Blood Gas Analysis	PaCO2	41.2	mmHg		35.0-45.0	2017-10-17 17:13:09.507
2035P	Full set of Blood Gas Analysis	Alveolar arterial oxygen partial pressure	0.0	mmHg		0-20	2017-10-17 17:13:09.507
2035P	Full set of Blood Gas Analysis	Alveolar oxygen partial pressure	103.50	mmHg	H		2017-10-17 17:13:09.507
2035P	Full set of Blood Gas Analysis	Alveolar oxygen partial pressure ratio	100.00	mmHg	H		2017-10-17 17:13:09.507
2035P	Full set of Blood Gas Analysis	Methemoglobin	0.20	%		0.04-1.52	2017-10-17 17:13:09.507
2035P	Full set of Blood Gas Analysis	HCT	32.0	%	L	34.0-48.0	2017-10-17 17:13:09.507
2035P	Full set of Blood Gas Analysis	Respiratory index	0.0	%			2017-10-17 17:13:09.507
2035P	Full set of Blood Gas Analysis	Buffer base	51.30	mmol/L		45.00-55.00	2017-10-17 17:13:09.507
2035P	Full set of Blood Gas Analysis	K	2.71	mmol/L	L	3.40-4.50	2017-10-17 17:13:09.507
2035P	Full set of Blood Gas Analysis	Alkali super	5.89	mmol/L	H	-3.00-3.00	2017-10-17 17:13:09.507
2035P	Full set of Blood Gas Analysis	Ionized calcium	0.97	mmol/L	L	1.15-1.35	2017-10-17 17:13:09.507
2035P	Full set of Blood Gas Analysis	Cl	99	mmol/L		98.0-107.0	2017-10-17 17:13:09.507
2035P	Full set of Blood Gas Analysis	Na	132	mmol/L	L	135.0-148.0	2017-10-17 17:13:09.507
2035P	Full set of Blood Gas Analysis	Lactate	2.20	mmol/L		0.50-2.2	2017-10-17 17:13:09.507
2035P	Full set of Blood Gas Analysis	Osmotic pressure	269.00	mOSM/KG		0.01-350.0	2017-10-17 17:13:09.507
2035P	Full set of Blood Gas Analysis	Carbonate concentration	29.9	mmol/L	H		2017-10-17 17:13:09.507
2035P	Full set of Blood Gas Analysis	Carbooxyhemoglobin	1.90	%	H	0.50-1.50	2017-10-17 17:13:09.507
2035P	Full set of Blood Gas Analysis	Sugar	10.0	mmol/L	H	3.5-5.3	2017-10-17 17:13:09.507
2035P	Full set of Blood Gas Analysis	Deoxyhemoglobin	0.90	%	L	1.00-5.00	2017-10-17 17:13:09.507
2035P	Full set of Blood Gas Analysis	Extracellular buffer base	6.58	mmol/L	H		2017-10-17 17:13:09.507
2035P	Full set of Blood Gas Analysis	Oxygen saturation	99.10	%	H	94.0-98.0	2017-10-17 17:13:09.507
2035P	Full set of Blood Gas Analysis	Oxygen partial pressure	103.50	mmHg		80.0-108.0	2017-10-17 17:13:09.507
2035P	Full set of Blood Gas Analysis	Oxygen content	12.20	Vol%	L	15-22	2017-10-17 17:13:09.507
2035P	Full set of Blood Gas Analysis	Oxyhemoglobin	97.10	%		94.0-98.0	2017-10-17 17:13:09.507
2035P	Full set of Blood Gas Analysis	AG	5.1	mmol/L	L	7.5-16.0	2017-10-17 17:13:09.507
2035P	Erythrocyte sedimentation rate	ESR	2	mm/h		0-15	2017-09-08 00:05:37.000
2035P	Erythrocyte sedimentation rate	ESR	10.0	mm/h		0-15	2017-10-13 20:10:39.450
2035P	Erythrocyte sedimentation rate	ESR	6.0	mm/h		0-15	2017-10-14 17:36:17.130
2035P	Endotoxin quantification	Gram-negative lipopolysaccharide	10.27	pg/ml	H	0.00~10.00	2017-09-08 17:13:05.000
2035P	Endotoxin quantification	Gram-negative lipopolysaccharide	7.9	pg/ml		0.00~10.00	2017-09-11 11:34:41.000
2035P	Endotoxin quantification	Gram-negative lipopolysaccharide	10.15	pg/ml	H	0.00~10.00	2017-09-11 11:35:43.000
2035P	Endotoxin quantification	Gram-negative lipopolysaccharide	14.1	pg/ml	H	0.00~10.00	2017-09-12 11:45:12.000
2035P	Endotoxin quantification	Gram-negative lipopolysaccharide	17.2	pg/ml	H	0.00~10.00	2017-09-13 15:04:28.000
2035P	Endotoxin quantification	Gram-negative lipopolysaccharide	17.82	pg/ml	H	0.00~10.00	2017-09-14 11:13:46.000
2035P	Endotoxin quantification	Gram-negative lipopolysaccharide	<5	pg/ml		0.00~10.00	2017-09-15 11:02:28.000
2035P	Endotoxin quantification	Gram-negative lipopolysaccharide	7.1	pg/ml		0.00~10.00	2017-09-18 14:49:08.000
2035P	Endotoxin quantification	Gram-negative lipopolysaccharide	19.77	pg/ml	H	0.00~10.00	2017-09-22 15:10:25.000
2035P	Endotoxin quantification	Gram-negative lipopolysaccharide	9.479	pg/ml		0.00~10.00	2017-09-26 11:49:10.000
2035P	Endotoxin quantification	Gram-negative lipopolysaccharide	<5	pg/ml		0.00~10.00	2017-09-29 17:03:23.000
2035P	Endotoxin quantification	Gram-negative lipopolysaccharide	<5	pg/ml		0.00~10.00	2017-10-03 09:00:21.000
2035P	Endotoxin quantification	Gram-negative lipopolysaccharide	<5	pg/ml		0.00~10.00	2017-10-04 08:58:44.000
2035P	Endotoxin quantification	Gram-negative lipopolysaccharide	9.5	pg/ml		0.00~10.00	2017-10-05 09:22:19.000
2035P	Endotoxin quantification	Gram-negative lipopolysaccharide	<5	pg/ml		0.00~10.00	2017-10-06 11:52:29.000
2035P	Endotoxin quantification	Gram-negative lipopolysaccharide	<5	pg/ml		0.00~10.00	2017-10-07 17:04:11.000
2035P	Endotoxin quantification	Gram-negative lipopolysaccharide	8.3	pg/ml		0.00~10.00	2017-10-10 14:58:42.000
2035P	Endotoxin quantification	Gram-negative lipopolysaccharide	7.6	pg/ml		0.00~10.00	2017-10-11 11:39:19.000
2035P	Endotoxin quantification	Gram-negative lipopolysaccharide	9.10	pg/ml		0.00~10.00	2017-10-13 14:57:54.147
2035P	Endotoxin quantification	Gram-negative lipopolysaccharide	<5	pg/ml		0.00~10.00	2017-10-16 11:29:56.853
2035P	Emergency procalcitonin test	PCT	0.406	ng/ml	H	0.000-0.050	2017-09-07 23:44:48.000
2035P	Emergency procalcitonin test	PCT	0.315	ng/ml	H	0.000-0.050	2017-09-20 02:11:13.000
2035P	Emergency procalcitonin test	PCT	0.308	ng/ml	H	0.000-0.050	2017-10-03 07:03:24.000
2035P	Emergency procalcitonin test	PCT	0.308	ng/ml	H	0.000-0.050	2017-10-12 22:24:02.430
2035P	Emergency procalcitonin test	PCT	0.580	ng/ml	H	0.000-0.050	2017-10-13 21:46:19.390
2035P	Emergency procalcitonin test	PCT	0.847	ng/ml	H	0.000-0.050	2017-10-14 17:45:50.323
2035P	Emergency procalcitonin test	PCT	0.462	ng/ml	H	0.000-0.050	2017-10-19 07:20:33.987
2035P	Electrolyte test	K	3.31	mmol/l	L	3.5-5.3	2017-09-07 22:44:23.000
2035P	Electrolyte test	P	0.53	mmol/l	L	0.8-1.62	2017-09-07 22:44:23.000
2035P	Electrolyte test	Mg	0.71	mmol/l		0.6-1.19	2017-09-07 22:44:23.000
2035P	Electrolyte test	Na	142	mmol/l		137-147	2017-09-07 22:44:23.000
2035P	Electrolyte test	eGFR estimated value 1	183.9	ml/min		>90	2017-09-07 22:44:23.000
2035P	Electrolyte test	eGFR estimated value 2	106.98	ml/min		>90	2017-09-07 22:44:23.000
2035P	Electrolyte test	K	2.95	mmol/l	L	3.5-5.3	2017-09-09 10:08:46.000
2035P	Electrolyte test	P	0.87	mmol/l		0.8-1.62	2017-09-09 10:08:46.000
2035P	Electrolyte test	Mg	0.65	mmol/l		0.6-1.19	2017-09-09 10:08:46.000
2035P	Electrolyte test	Na	139	mmol/l		137-147	2017-09-09 10:08:46.000
2035P	Electrolyte test	eGFR estimated value 1	163.19	ml/min		>90	2017-09-09 10:08:46.000
2035P	Electrolyte test	eGFR estimated value 2	92.1	ml/min		>90	2017-09-09 10:08:46.000
2035P	Electrolyte test	Ca	2.12	mmol/l		2.01-2.6	2017-09-09 12:44:58.000
2035P	Electrolyte test	K	3.42	mmol/l	L	3.5-5.3	2017-09-09 12:44:58.000
2035P	Electrolyte test	P	0.37	mmol/l	L	0.8-1.62	2017-09-09 12:44:58.000
2035P	Electrolyte test	Cl	105	mmol/l		96-108	2017-09-09 12:44:58.000
2035P	Electrolyte test	Mg	0.85	mmol/l		0.6-1.19	2017-09-09 12:44:58.000
2035P	Electrolyte test	Na	139	mmol/l		137-147	2017-09-09 12:44:58.000
2035P	Electrolyte test	eGFR estimated value 1	169.59	ml/min		>90	2017-09-09 12:44:58.000
2035P	Electrolyte test	eGFR estimated value 2	115.02	ml/min		>90	2017-09-09 12:44:58.000
2035P	Electrolyte test	Ca	2.1	mmol/l		2.01-2.6	2017-09-09 12:45:04.000
2035P	Electrolyte test	K	3.43	mmol/l	L	3.5-5.3	2017-09-09 12:45:04.000
2035P	Electrolyte test	P	0.36	mmol/l	L	0.8-1.62	2017-09-09 12:45:04.000
2035P	Electrolyte test	Cl	105	mmol/l		96-108	2017-09-09 12:45:04.000
2035P	Electrolyte test	Mg	0.84	mmol/l		0.6-1.19	2017-09-09 12:45:04.000
2035P	Electrolyte test	Na	139	mmol/l		137-147	2017-09-09 12:45:04.000
2035P	Electrolyte test	eGFR estimated value 1	169.59	ml/min		>90	2017-09-09 12:45:04.000
2035P	Electrolyte test	eGFR estimated value 2	115.02	ml/min		>90	2017-09-09 12:45:04.000
2035P	Electrolyte test	Ca	2.22	mmol/l		2.01-2.6	2017-09-09 14:17:33.000
2035P	Electrolyte test	K	3.62	mmol/l		3.5-5.3	2017-09-09 14:17:33.000
2035P	Electrolyte test	P	0.36	mmol/l	L	0.8-1.62	2017-09-09 14:17:33.000
2035P	Electrolyte test	Cl	103	mmol/l		96-108	2017-09-09 14:17:33.000
2035P	Electrolyte test	Mg	0.79	mmol/l		0.6-1.19	2017-09-09 14:17:33.000
2035P	Electrolyte test	Na	139	mmol/l		137-147	2017-09-09 14:17:33.000
2035P	Electrolyte test	eGFR estimated value 1	187.84	ml/min		>90	2017-09-09 14:17:33.000
2035P	Electrolyte test	eGFR estimated value 2	115.75	ml/min		>90	2017-09-09 14:17:33.000
2035P	Electrolyte test	K	3.51	mmol/l		3.5-5.3	2017-09-10 11:08:37.000
2035P	Electrolyte test	P	0.87	mmol/l		0.8-1.62	2017-09-10 11:08:37.000
2035P	Electrolyte test	Mg	0.69	mmol/l		0.6-1.19	2017-09-10 11:08:37.000
2035P	Electrolyte test	Na	142	mmol/l		137-147	2017-09-10 11:08:37.000
2035P	Electrolyte test	eGFR estimated value 1	163.19	ml/min		>90	2017-09-10 11:08:37.000
2035P	Electrolyte test	eGFR estimated value 2	97.24	ml/min		>90	2017-09-10 11:08:37.000
2035P	Electrolyte test	Ca	2.19	mmol/l		2.01-2.6	2017-09-11 11:25:20.000
2035P	Electrolyte test	K	3.3	mmol/l	L	3.5-5.3	2017-09-11 11:25:20.000
2035P	Electrolyte test	P	0.62	mmol/l	L	0.8-1.62	2017-09-11 11:25:20.000
2035P	Electrolyte test	Cl	102	mmol/l		96-108	2017-09-11 11:25:20.000
2035P	Electrolyte test	Mg	0.81	mmol/l		0.6-1.19	2017-09-11 11:25:20.000
2035P	Electrolyte test	Na	136	mmol/l	L	137-147	2017-09-11 11:25:20.000
2035P	Electrolyte test	eGFR estimated value 1	196.2	ml/min		>90	2017-09-11 11:25:20.000
2035P	Electrolyte test	eGFR estimated value 2	101.79	ml/min		>90	2017-09-11 11:25:20.000
2035P	Electrolyte test	Ca	2.75	mmol/l	H	2.01-2.6	2017-09-11 14:19:29.000
2035P	Electrolyte test	K	3.34	mmol/l	L	3.5-5.3	2017-09-11 14:19:29.000
2035P	Electrolyte test	P	0.47	mmol/l	L	0.8-1.62	2017-09-11 14:19:29.000
2035P	Electrolyte test	Cl	102	mmol/l		96-108	2017-09-11 14:19:29.000
2035P	Electrolyte test	Mg	0.95	mmol/l		0.6-1.19	2017-09-11 14:19:29.000
2035P	Electrolyte test	Na	139	mmol/l		137-147	2017-09-11 14:19:29.000
2035P	Electrolyte test	eGFR estimated value 1	200.65	ml/min		>90	2017-09-11 14:19:29.000
2035P	Electrolyte test	eGFR estimated value 2	102.15	ml/min		>90	2017-09-11 14:19:29.000
2035P	Electrolyte test	Ca	2.37	mmol/l		2.01-2.6	2017-09-11 14:31:13.000
2035P	Electrolyte test	K	3.55	mmol/l		3.5-5.3	2017-09-11 14:31:13.000
2035P	Electrolyte test	P	0.52	mmol/l	L	0.8-1.62	2017-09-11 14:31:13.000
2035P	Electrolyte test	Cl	103	mmol/l		96-108	2017-09-11 14:31:13.000
2035P	Electrolyte test	Mg	0.91	mmol/l		0.6-1.19	2017-09-11 14:31:13.000
2035P	Electrolyte test	Na	138	mmol/l		137-147	2017-09-11 14:31:13.000
2035P	Electrolyte test	eGFR estimated value 1	191.94	ml/min		>90	2017-09-11 14:31:13.000
2035P	Electrolyte test	eGFR estimated value 2	105.83	ml/min		>90	2017-09-11 14:31:13.000
2035P	Electrolyte test	K	3.85	mmol/l		3.5-5.3	2017-09-11 14:50:50.000
2035P	Electrolyte test	P	0.84	mmol/l		0.8-1.62	2017-09-11 14:50:50.000
2035P	Electrolyte test	Mg	0.75	mmol/l		0.6-1.19	2017-09-11 14:50:50.000
2035P	Electrolyte test	Na	136	mmol/l	L	137-147	2017-09-11 14:50:50.000
2035P	Electrolyte test	eGFR estimated value 1	180.12	ml/min		>90	2017-09-11 14:50:50.000
2035P	Electrolyte test	eGFR estimated value 2	92.19	ml/min		>90	2017-09-11 14:50:50.000
2035P	Electrolyte test	Ca	2.2	mmol/l		2.01-2.6	2017-09-11 16:18:03.000
2035P	Electrolyte test	K	3.49	mmol/l	L	3.5-5.3	2017-09-11 16:18:03.000
2035P	Electrolyte test	P	0.56	mmol/l	L	0.8-1.62	2017-09-11 16:18:03.000
2035P	Electrolyte test	Cl	104	mmol/l		96-108	2017-09-11 16:18:03.000
2035P	Electrolyte test	Mg	1.03	mmol/l		0.6-1.19	2017-09-11 16:18:03.000
2035P	Electrolyte test	Na	138	mmol/l		137-147	2017-09-11 16:18:03.000
2035P	Electrolyte test	eGFR estimated value 1	200.65	ml/min		>90	2017-09-11 16:18:03.000
2035P	Electrolyte test	eGFR estimated value 2	106.58	ml/min		>90	2017-09-11 16:18:03.000
2035P	Electrolyte test	K	4.61	mmol/l		3.5-5.3	2017-09-12 09:04:30.000
2035P	Electrolyte test	P	1.02	mmol/l		0.8-1.62	2017-09-12 09:04:30.000
2035P	Electrolyte test	Mg	0.77	mmol/l		0.6-1.19	2017-09-12 09:04:30.000
2035P	Electrolyte test	Na	138	mmol/l		137-147	2017-09-12 09:04:30.000
2035P	Electrolyte test	eGFR estimated value 1	169.59	ml/min		>90	2017-09-12 09:04:30.000
2035P	Electrolyte test	eGFR estimated value 2	86.31	ml/min	L	>90	2017-09-12 09:04:30.000
2035P	Electrolyte test	K	3.59	mmol/l		3.5-5.3	2017-09-13 08:18:04.000
2035P	Electrolyte test	P	1.04	mmol/l		0.8-1.62	2017-09-13 08:18:04.000
2035P	Electrolyte test	Mg	0.91	mmol/l		0.6-1.19	2017-09-13 08:18:04.000
2035P	Electrolyte test	Na	140	mmol/l		137-147	2017-09-13 08:18:04.000
2035P	Electrolyte test	eGFR estimated value 1	146.45	ml/min		>90	2017-09-13 08:18:04.000
2035P	Electrolyte test	eGFR estimated value 2	82.64	ml/min	L	>90	2017-09-13 08:18:04.000
2035P	Electrolyte test	Ca	2.53	mmol/l		2.01-2.6	2017-09-13 11:34:02.000
2035P	Electrolyte test	K	3.62	mmol/l		3.5-5.3	2017-09-13 11:34:02.000
2035P	Electrolyte test	P	0.93	mmol/l		0.8-1.62	2017-09-13 11:34:02.000
2035P	Electrolyte test	Cl	102	mmol/l		96-108	2017-09-13 11:34:02.000
2035P	Electrolyte test	Mg	0.98	mmol/l		0.6-1.19	2017-09-13 11:34:02.000
2035P	Electrolyte test	Na	139	mmol/l		137-147	2017-09-13 11:34:02.000
2035P	Electrolyte test	eGFR estimated value 1	149.01	ml/min		>90	2017-09-13 11:34:02.000
2035P	Electrolyte test	eGFR estimated value 2	92.87	ml/min		>90	2017-09-13 11:34:02.000
2035P	Electrolyte test	Ca	2.38	mmol/l		2.01-2.6	2017-09-13 12:21:12.000
2035P	Electrolyte test	K	3.84	mmol/l		3.5-5.3	2017-09-13 12:21:12.000
2035P	Electrolyte test	P	0.75	mmol/l	L	0.8-1.62	2017-09-13 12:21:12.000
2035P	Electrolyte test	Cl	104	mmol/l		96-108	2017-09-13 12:21:12.000
2035P	Electrolyte test	Mg	1.05	mmol/l		0.6-1.19	2017-09-13 12:21:12.000
2035P	Electrolyte test	Na	139	mmol/l		137-147	2017-09-13 12:21:12.000
2035P	Electrolyte test	eGFR estimated value 1	166.33	ml/min		>90	2017-09-13 12:21:12.000
2035P	Electrolyte test	eGFR estimated value 2	96.76	ml/min		>90	2017-09-13 12:21:12.000
2035P	Electrolyte test	Ca	2.68	mmol/l	H	2.01-2.6	2017-09-13 13:24:31.000
2035P	Electrolyte test	K	3.67	mmol/l		3.5-5.3	2017-09-13 13:24:31.000
2035P	Electrolyte test	P	0.76	mmol/l	L	0.8-1.62	2017-09-13 13:24:31.000
2035P	Electrolyte test	Cl	102	mmol/l		96-108	2017-09-13 13:24:31.000
2035P	Electrolyte test	Mg	1.03	mmol/l		0.6-1.19	2017-09-13 13:24:31.000
2035P	Electrolyte test	Na	140	mmol/l		137-147	2017-09-13 13:24:31.000
2035P	Electrolyte test	eGFR estimated value 1	149.01	ml/min		>90	2017-09-13 13:24:31.000
2035P	Electrolyte test	eGFR estimated value 2	96.62	ml/min		>90	2017-09-13 13:24:31.000
2035P	Electrolyte test	Ca	2.56	mmol/l		2.01-2.6	2017-09-13 15:44:07.000
2035P	Electrolyte test	K	3.26	mmol/l	L	3.5-5.3	2017-09-13 15:44:07.000
2035P	Electrolyte test	P	0.57	mmol/l	L	0.8-1.62	2017-09-13 15:44:07.000
2035P	Electrolyte test	Cl	101	mmol/l		96-108	2017-09-13 15:44:07.000
2035P	Electrolyte test	Mg	1.01	mmol/l		0.6-1.19	2017-09-13 15:44:07.000
2035P	Electrolyte test	Na	143	mmol/l		137-147	2017-09-13 15:44:07.000
2035P	Electrolyte test	eGFR estimated value 1	141.56	ml/min		>90	2017-09-13 15:44:07.000
2035P	Electrolyte test	eGFR estimated value 2	86.2	ml/min	L	>90	2017-09-13 15:44:07.000
2035P	Electrolyte test	K	3.27	mmol/l	L	3.5-5.3	2017-09-14 08:40:45.000
2035P	Electrolyte test	P	0.8	mmol/l		0.8-1.62	2017-09-14 08:40:45.000
2035P	Electrolyte test	Mg	0.88	mmol/l		0.6-1.19	2017-09-14 08:40:45.000
2035P	Electrolyte test	Na	141	mmol/l		137-147	2017-09-14 08:40:45.000
2035P	Electrolyte test	eGFR estimated value 1	163.19	ml/min		>90	2017-09-14 08:40:45.000
2035P	Electrolyte test	eGFR estimated value 2	83.53	ml/min	L	>90	2017-09-14 08:40:45.000
2035P	Electrolyte test	K	3.35	mmol/l	L	3.5-5.3	2017-09-15 08:48:22.000
2035P	Electrolyte test	P	0.82	mmol/l		0.8-1.62	2017-09-15 08:48:22.000
2035P	Electrolyte test	Mg	0.83	mmol/l		0.6-1.19	2017-09-15 08:48:22.000
2035P	Electrolyte test	Na	139	mmol/l		137-147	2017-09-15 08:48:22.000
2035P	Electrolyte test	eGFR estimated value 1	163.19	ml/min		>90	2017-09-15 08:48:22.000
2035P	Electrolyte test	eGFR estimated value 2	84.64	ml/min	L	>90	2017-09-15 08:48:22.000
2035P	Electrolyte test	Ca	2.36	mmol/l		2.01-2.6	2017-09-15 10:52:53.000
2035P	Electrolyte test	K	3.54	mmol/l		3.5-5.3	2017-09-15 10:52:53.000
2035P	Electrolyte test	P	0.73	mmol/l	L	0.8-1.62	2017-09-15 10:52:53.000
2035P	Electrolyte test	Cl	103	mmol/l		96-108	2017-09-15 10:52:53.000
2035P	Electrolyte test	Mg	0.92	mmol/l		0.6-1.19	2017-09-15 10:52:53.000
2035P	Electrolyte test	Na	137	mmol/l		137-147	2017-09-15 10:52:53.000
2035P	Electrolyte test	eGFR estimated value 1	172.97	ml/min		>90	2017-09-15 10:52:53.000
2035P	Electrolyte test	eGFR estimated value 2	94.38	ml/min		>90	2017-09-15 10:52:53.000
2035P	Electrolyte test	Ca	2.38	mmol/l		2.01-2.6	2017-09-15 12:17:23.000
2035P	Electrolyte test	K	3.56	mmol/l		3.5-5.3	2017-09-15 12:17:23.000
2035P	Electrolyte test	P	0.68	mmol/l	L	0.8-1.62	2017-09-15 12:17:23.000
2035P	Electrolyte test	Cl	104	mmol/l		96-108	2017-09-15 12:17:23.000
2035P	Electrolyte test	Mg	0.94	mmol/l		0.6-1.19	2017-09-15 12:17:23.000
2035P	Electrolyte test	Na	139	mmol/l		137-147	2017-09-15 12:17:23.000
2035P	Electrolyte test	eGFR estimated value 1	169.59	ml/min		>90	2017-09-15 12:17:23.000
2035P	Electrolyte test	eGFR estimated value 2	94.08	ml/min		>90	2017-09-15 12:17:23.000
2035P	Electrolyte test	Ca	2.28	mmol/l		2.01-2.6	2017-09-15 14:45:16.000
2035P	Electrolyte test	K	3.59	mmol/l		3.5-5.3	2017-09-15 14:45:16.000
2035P	Electrolyte test	P	0.68	mmol/l	L	0.8-1.62	2017-09-15 14:45:16.000
2035P	Electrolyte test	Cl	102	mmol/l		96-108	2017-09-15 14:45:16.000
2035P	Electrolyte test	Mg	0.93	mmol/l		0.6-1.19	2017-09-15 14:45:16.000
2035P	Electrolyte test	Na	140	mmol/l		137-147	2017-09-15 14:45:16.000
2035P	Electrolyte test	eGFR estimated value 1	172.97	ml/min		>90	2017-09-15 14:45:16.000
2035P	Electrolyte test	eGFR estimated value 2	95.1	ml/min		>90	2017-09-15 14:45:16.000
2035P	Electrolyte test	Ca	2.5	mmol/l		2.01-2.6	2017-09-15 15:26:31.000
2035P	Electrolyte test	K	3.7	mmol/l		3.5-5.3	2017-09-15 15:26:31.000
2035P	Electrolyte test	P	0.64	mmol/l	L	0.8-1.62	2017-09-15 15:26:31.000
2035P	Electrolyte test	Cl	102	mmol/l		96-108	2017-09-15 15:26:31.000
2035P	Electrolyte test	Mg	1.01	mmol/l		0.6-1.19	2017-09-15 15:26:31.000
2035P	Electrolyte test	Na	143	mmol/l		137-147	2017-09-15 15:26:31.000
2035P	Electrolyte test	eGFR estimated value 1	154.4	ml/min		>90	2017-09-15 15:26:31.000
2035P	Electrolyte test	eGFR estimated value 2	92.68	ml/min		>90	2017-09-15 15:26:31.000
2035P	Electrolyte test	Ca	2.43	mmol/l		2.01-2.6	2017-09-16 13:34:45.000
2035P	Electrolyte test	K	4.13	mmol/l		3.5-5.3	2017-09-16 13:34:45.000
2035P	Electrolyte test	P	0.67	mmol/l	L	0.8-1.62	2017-09-16 13:34:45.000
2035P	Electrolyte test	Cl	98	mmol/l		96-108	2017-09-16 13:34:45.000
2035P	Electrolyte test	Mg	0.86	mmol/l		0.6-1.19	2017-09-16 13:34:45.000
2035P	Electrolyte test	Na	134	mmol/l	L	137-147	2017-09-16 13:34:45.000
2035P	Electrolyte test	eGFR estimated value 1	163.19	ml/min		>90	2017-09-16 13:34:45.000
2035P	Electrolyte test	eGFR estimated value 2	106.88	ml/min		>90	2017-09-16 13:34:45.000
2035P	Electrolyte test	Ca	2.5	mmol/l		2.01-2.6	2017-09-16 16:06:01.000
2035P	Electrolyte test	K	3.74	mmol/l		3.5-5.3	2017-09-16 16:06:01.000
2035P	Electrolyte test	P	0.49	mmol/l	L	0.8-1.62	2017-09-16 16:06:01.000
2035P	Electrolyte test	Cl	104	mmol/l		96-108	2017-09-16 16:06:01.000
2035P	Electrolyte test	Mg	1.03	mmol/l		0.6-1.19	2017-09-16 16:06:01.000
2035P	Electrolyte test	Na	140	mmol/l		137-147	2017-09-16 16:06:01.000
2035P	Electrolyte test	eGFR estimated value 1	169.59	ml/min		>90	2017-09-16 16:06:01.000
2035P	Electrolyte test	eGFR estimated value 2	118.63	ml/min		>90	2017-09-16 16:06:01.000
2035P	Electrolyte test	Ca	2.5	mmol/l		2.01-2.6	2017-09-16 21:00:07.000
2035P	Electrolyte test	K	4.43	mmol/l		3.5-5.3	2017-09-16 21:00:07.000
2035P	Electrolyte test	P	0.34	mmol/l	L	0.8-1.62	2017-09-16 21:00:07.000
2035P	Electrolyte test	Cl	105	mmol/l		96-108	2017-09-16 21:00:07.000
2035P	Electrolyte test	Mg	0.96	mmol/l		0.6-1.19	2017-09-16 21:00:07.000
2035P	Electrolyte test	Na	141	mmol/l		137-147	2017-09-16 21:00:07.000
2035P	Electrolyte test	eGFR estimated value 1	163.19	ml/min		>90	2017-09-16 21:00:07.000
2035P	Electrolyte test	eGFR estimated value 2	113.18	ml/min		>90	2017-09-16 21:00:07.000
2035P	Electrolyte test	Ca	2.6	mmol/l		2.01-2.6	2017-09-17 00:35:46.000
2035P	Electrolyte test	K	3.93	mmol/l		3.5-5.3	2017-09-17 00:35:46.000
2035P	Electrolyte test	P	0.5	mmol/l	L	0.8-1.62	2017-09-17 00:35:46.000
2035P	Electrolyte test	Cl	105	mmol/l		96-108	2017-09-17 00:35:46.000
2035P	Electrolyte test	Mg	1.07	mmol/l		0.6-1.19	2017-09-17 00:35:46.000
2035P	Electrolyte test	Na	140	mmol/l		137-147	2017-09-17 00:35:46.000
2035P	Electrolyte test	eGFR estimated value 1	166.33	ml/min		>90	2017-09-17 00:35:46.000
2035P	Electrolyte test	eGFR estimated value 2	102.54	ml/min		>90	2017-09-17 00:35:46.000
2035P	Electrolyte test	K	3.72	mmol/l		3.5-5.3	2017-09-17 14:27:40.000
2035P	Electrolyte test	P	0.58	mmol/l	L	0.8-1.62	2017-09-17 14:27:40.000
2035P	Electrolyte test	Mg	0.95	mmol/l		0.6-1.19	2017-09-17 14:27:40.000
2035P	Electrolyte test	Na	142	mmol/l		137-147	2017-09-17 14:27:40.000
2035P	Electrolyte test	eGFR estimated value 1	180.12	ml/min		>90	2017-09-17 14:27:40.000
2035P	Electrolyte test	eGFR estimated value 2	111.67	ml/min		>90	2017-09-17 14:27:40.000
2035P	Electrolyte test	Ca	2.42	mmol/l		2.01-2.6	2017-09-17 19:29:24.000
2035P	Electrolyte test	K	4.07	mmol/l		3.5-5.3	2017-09-17 19:29:24.000
2035P	Electrolyte test	P	0.38	mmol/l	L	0.8-1.62	2017-09-17 19:29:24.000
2035P	Electrolyte test	Cl	106	mmol/l		96-108	2017-09-17 19:29:24.000
2035P	Electrolyte test	Mg	1	mmol/l		0.6-1.19	2017-09-17 19:29:24.000
2035P	Electrolyte test	Na	141	mmol/l		137-147	2017-09-17 19:29:24.000
2035P	Electrolyte test	eGFR estimated value 1	160.16	ml/min		>90	2017-09-17 19:29:24.000
2035P	Electrolyte test	eGFR estimated value 2	125.56	ml/min		>90	2017-09-17 19:29:24.000
2035P	Electrolyte test	Ca	2.6	mmol/l		2.01-2.6	2017-09-18 08:11:04.000
2035P	Electrolyte test	K	4.67	mmol/l		3.5-5.3	2017-09-18 08:11:04.000
2035P	Electrolyte test	P	0.78	mmol/l	L	0.8-1.62	2017-09-18 08:11:04.000
2035P	Electrolyte test	Cl	105	mmol/l		96-108	2017-09-18 08:11:04.000
2035P	Electrolyte test	Mg	0.84	mmol/l		0.6-1.19	2017-09-18 08:11:04.000
2035P	Electrolyte test	Na	141	mmol/l		137-147	2017-09-18 08:11:04.000
2035P	Electrolyte test	eGFR estimated value 1	172.97	ml/min		>90	2017-09-18 08:11:04.000
2035P	Electrolyte test	eGFR estimated value 2	89.64	ml/min	L	>90	2017-09-18 08:11:04.000
2035P	Electrolyte test	Ca	2.37	mmol/l		2.01-2.6	2017-09-18 14:56:01.000
2035P	Electrolyte test	K	3.81	mmol/l		3.5-5.3	2017-09-18 14:56:01.000
2035P	Electrolyte test	P	0.74	mmol/l	L	0.8-1.62	2017-09-18 14:56:01.000
2035P	Electrolyte test	Cl	108	mmol/l		96-108	2017-09-18 14:56:01.000
2035P	Electrolyte test	Mg	0.96	mmol/l		0.6-1.19	2017-09-18 14:56:01.000
2035P	Electrolyte test	Na	142	mmol/l		137-147	2017-09-18 14:56:01.000
2035P	Electrolyte test	eGFR estimated value 1	166.33	ml/min		>90	2017-09-18 14:56:01.000
2035P	Electrolyte test	eGFR estimated value 2	99.97	ml/min		>90	2017-09-18 14:56:01.000
2035P	Electrolyte test	K	4.12	mmol/l		3.5-5.3	2017-09-18 15:24:57.000
2035P	Electrolyte test	P	0.85	mmol/l		0.8-1.62	2017-09-18 15:24:57.000
2035P	Electrolyte test	Mg	0.88	mmol/l		0.6-1.19	2017-09-18 15:24:57.000
2035P	Electrolyte test	Na	140	mmol/l		137-147	2017-09-18 15:24:57.000
2035P	Electrolyte test	eGFR estimated value 1	141.56	ml/min		>90	2017-09-18 15:24:57.000
2035P	Electrolyte test	Ca	2.41	mmol/l		2.01-2.6	2017-09-18 15:35:24.000
2035P	Electrolyte test	K	4.11	mmol/l		3.5-5.3	2017-09-18 15:35:24.000
2035P	Electrolyte test	P	0.76	mmol/l	L	0.8-1.62	2017-09-18 15:35:24.000
2035P	Electrolyte test	Cl	107	mmol/l		96-108	2017-09-18 15:35:24.000
2035P	Electrolyte test	Mg	0.88	mmol/l		0.6-1.19	2017-09-18 15:35:24.000
2035P	Electrolyte test	Na	144	mmol/l		137-147	2017-09-18 15:35:24.000
2035P	Electrolyte test	eGFR estimated value 1	149.01	ml/min		>90	2017-09-18 15:35:24.000
2035P	Electrolyte test	eGFR estimated value 2	99.06	ml/min		>90	2017-09-18 15:35:24.000
2035P	Electrolyte test	Ca	2.26	mmol/l		2.01-2.6	2017-09-18 15:39:01.000
2035P	Electrolyte test	K	3.93	mmol/l		3.5-5.3	2017-09-18 15:39:01.000
2035P	Electrolyte test	P	0.63	mmol/l	L	0.8-1.62	2017-09-18 15:39:01.000
2035P	Electrolyte test	Cl	109	mmol/l	H	96-108	2017-09-18 15:39:01.000
2035P	Electrolyte test	Mg	0.87	mmol/l		0.6-1.19	2017-09-18 15:39:01.000
2035P	Electrolyte test	Na	142	mmol/l		137-147	2017-09-18 15:39:01.000
2035P	Electrolyte test	eGFR estimated value 1	169.59	ml/min		>90	2017-09-18 15:39:01.000
2035P	Electrolyte test	eGFR estimated value 2	102.86	ml/min		>90	2017-09-18 15:39:01.000
2035P	Electrolyte test	Ca	2.46	mmol/l		2.01-2.6	2017-09-18 17:32:36.000
2035P	Electrolyte test	K	4.01	mmol/l		3.5-5.3	2017-09-18 17:32:36.000
2035P	Electrolyte test	P	0.59	mmol/l	L	0.8-1.62	2017-09-18 17:32:36.000
2035P	Electrolyte test	Cl	106	mmol/l		96-108	2017-09-18 17:32:36.000
2035P	Electrolyte test	Mg	0.94	mmol/l		0.6-1.19	2017-09-18 17:32:36.000
2035P	Electrolyte test	Na	145	mmol/l		137-147	2017-09-18 17:32:36.000
2035P	Electrolyte test	eGFR estimated value 1	149.01	ml/min		>90	2017-09-18 17:32:36.000
2035P	Electrolyte test	eGFR estimated value 2	97.42	ml/min		>90	2017-09-18 17:32:36.000
2035P	Electrolyte test	K	3.23	mmol/l	L	3.5-5.3	2017-09-19 12:24:11.000
2035P	Electrolyte test	P	0.57	mmol/l	L	0.8-1.62	2017-09-19 12:24:11.000
2035P	Electrolyte test	Mg	0.8	mmol/l		0.6-1.19	2017-09-19 12:24:11.000
2035P	Electrolyte test	Na	136	mmol/l	L	137-147	2017-09-19 12:24:11.000
2035P	Electrolyte test	eGFR estimated value 1	160.16	ml/min		>90	2017-09-19 12:24:11.000
2035P	Electrolyte test	Ca	2.38	mmol/l		2.01-2.6	2017-09-19 16:24:00.000
2035P	Electrolyte test	K	3.38	mmol/l	L	3.5-5.3	2017-09-19 16:24:00.000
2035P	Electrolyte test	P	0.46	mmol/l	L	0.8-1.62	2017-09-19 16:24:00.000
2035P	Electrolyte test	Cl	103	mmol/l		96-108	2017-09-19 16:24:00.000
2035P	Electrolyte test	Mg	0.93	mmol/l		0.6-1.19	2017-09-19 16:24:00.000
2035P	Electrolyte test	Na	139	mmol/l		137-147	2017-09-19 16:24:00.000
2035P	Electrolyte test	eGFR estimated value 1	172.97	ml/min		>90	2017-09-19 16:24:00.000
2035P	Electrolyte test	eGFR estimated value 2	125.67	ml/min		>90	2017-09-19 16:24:00.000
2035P	Electrolyte test	Ca	2.27	mmol/l		2.01-2.6	2017-09-19 19:04:47.000
2035P	Electrolyte test	K	3.66	mmol/l		3.5-5.3	2017-09-19 19:04:47.000
2035P	Electrolyte test	P	0.38	mmol/l	L	0.8-1.62	2017-09-19 19:04:47.000
2035P	Electrolyte test	Cl	104	mmol/l		96-108	2017-09-19 19:04:47.000
2035P	Electrolyte test	Mg	0.89	mmol/l		0.6-1.19	2017-09-19 19:04:47.000
2035P	Electrolyte test	Na	139	mmol/l		137-147	2017-09-19 19:04:47.000
2035P	Electrolyte test	eGFR estimated value 1	187.84	ml/min		>90	2017-09-19 19:04:47.000
2035P	Electrolyte test	eGFR estimated value 2	130.3	ml/min		>90	2017-09-19 19:04:47.000
2035P	Electrolyte test	Ca	2.37	mmol/l		2.01-2.6	2017-09-19 23:19:51.000
2035P	Electrolyte test	K	3.85	mmol/l		3.5-5.3	2017-09-19 23:19:51.000
2035P	Electrolyte test	P	0.29	mmol/l	L	0.8-1.62	2017-09-19 23:19:51.000
2035P	Electrolyte test	Cl	105	mmol/l		96-108	2017-09-19 23:19:51.000
2035P	Electrolyte test	Mg	0.97	mmol/l		0.6-1.19	2017-09-19 23:19:51.000
2035P	Electrolyte test	Na	140	mmol/l		137-147	2017-09-19 23:19:51.000
2035P	Electrolyte test	eGFR estimated value 1	183.9	ml/min		>90	2017-09-19 23:19:51.000
2035P	Electrolyte test	eGFR estimated value 2	118.92	ml/min		>90	2017-09-19 23:19:51.000
2035P	Electrolyte test	Ca	2.21	mmol/l		2.01-2.6	2017-09-20 12:56:18.000
2035P	Electrolyte test	K	3.6	mmol/l		3.5-5.3	2017-09-20 12:56:18.000
2035P	Electrolyte test	P	0.47	mmol/l	L	0.8-1.62	2017-09-20 12:56:18.000
2035P	Electrolyte test	Cl	106	mmol/l		96-108	2017-09-20 12:56:18.000
2035P	Electrolyte test	Mg	0.93	mmol/l		0.6-1.19	2017-09-20 12:56:18.000
2035P	Electrolyte test	Na	141	mmol/l		137-147	2017-09-20 12:56:18.000
2035P	Electrolyte test	eGFR estimated value 1	169.59	ml/min		>90	2017-09-20 12:56:18.000
2035P	Electrolyte test	eGFR estimated value 2	91.98	ml/min		>90	2017-09-20 12:56:18.000
2035P	Electrolyte test	K	3.42	mmol/l	L	3.5-5.3	2017-09-21 14:12:33.000
2035P	Electrolyte test	P	0.83	mmol/l		0.8-1.62	2017-09-21 14:12:33.000
2035P	Electrolyte test	Mg	0.87	mmol/l		0.6-1.19	2017-09-21 14:12:33.000
2035P	Electrolyte test	Na	136	mmol/l	L	137-147	2017-09-21 14:12:33.000
2035P	Electrolyte test	eGFR estimated value 1	180.12	ml/min		>90	2017-09-21 14:12:33.000
2035P	Electrolyte test	eGFR estimated value 2	103.85	ml/min		>90	2017-09-21 14:12:33.000
2035P	Electrolyte test	K	3.37	mmol/l	L	3.5-5.3	2017-09-21 14:41:47.000
2035P	Electrolyte test	P	0.76	mmol/l	L	0.8-1.62	2017-09-21 14:41:47.000
2035P	Electrolyte test	Mg	0.79	mmol/l		0.6-1.19	2017-09-21 14:41:47.000
2035P	Electrolyte test	Na	138	mmol/l		137-147	2017-09-21 14:41:47.000
2035P	Electrolyte test	eGFR estimated value 1	191.94	ml/min		>90	2017-09-21 14:41:47.000
2035P	Electrolyte test	eGFR estimated value 2	115.01	ml/min		>90	2017-09-21 14:41:47.000
2035P	Electrolyte test	Ca	2.47	mmol/l		2.01-2.6	2017-09-21 20:30:41.000
2035P	Electrolyte test	K	3.93	mmol/l		3.5-5.3	2017-09-21 20:30:41.000
2035P	Electrolyte test	P	0.83	mmol/l		0.8-1.62	2017-09-21 20:30:41.000
2035P	Electrolyte test	Cl	102	mmol/l		96-108	2017-09-21 20:30:41.000
2035P	Electrolyte test	Mg	0.73	mmol/l		0.6-1.19	2017-09-21 20:30:41.000
2035P	Electrolyte test	Na	136	mmol/l	L	137-147	2017-09-21 20:30:41.000
2035P	Electrolyte test	eGFR estimated value 1	180.12	ml/min		>90	2017-09-21 20:30:41.000
2035P	Electrolyte test	eGFR estimated value 2	107.59	ml/min		>90	2017-09-21 20:30:41.000
2035P	Electrolyte test	Ca	2.92	mmol/l	H	2.01-2.6	2017-09-21 23:33:58.000
2035P	Electrolyte test	K	4.06	mmol/l		3.5-5.3	2017-09-21 23:33:58.000
2035P	Electrolyte test	P	0.84	mmol/l		0.8-1.62	2017-09-21 23:33:58.000
2035P	Electrolyte test	Cl	104	mmol/l		96-108	2017-09-21 23:33:58.000
2035P	Electrolyte test	Mg	0.78	mmol/l		0.6-1.19	2017-09-21 23:33:58.000
2035P	Electrolyte test	Na	138	mmol/l		137-147	2017-09-21 23:33:58.000
2035P	Electrolyte test	eGFR estimated value 1	172.97	ml/min		>90	2017-09-21 23:33:58.000
2035P	Electrolyte test	eGFR estimated value 2	99.76	ml/min		>90	2017-09-21 23:33:58.000
2035P	Electrolyte test	K	3.66	mmol/l		3.5-5.3	2017-09-22 11:52:09.000
2035P	Electrolyte test	P	0.58	mmol/l	L	0.8-1.62	2017-09-22 11:52:09.000
2035P	Electrolyte test	Mg	0.86	mmol/l		0.6-1.19	2017-09-22 11:52:09.000
2035P	Electrolyte test	Na	138	mmol/l		137-147	2017-09-22 11:52:09.000
2035P	Electrolyte test	eGFR estimated value 1	169.59	ml/min		>90	2017-09-22 11:52:09.000
2035P	Electrolyte test	Ca	2.37	mmol/l		2.01-2.6	2017-09-23 15:51:32.000
2035P	Electrolyte test	K	4.02	mmol/l		3.5-5.3	2017-09-23 15:51:32.000
2035P	Electrolyte test	P	0.69	mmol/l	L	0.8-1.62	2017-09-23 15:51:32.000
2035P	Electrolyte test	Cl	101	mmol/l		96-108	2017-09-23 15:51:32.000
2035P	Electrolyte test	Mg	0.84	mmol/l		0.6-1.19	2017-09-23 15:51:32.000
2035P	Electrolyte test	Na	137	mmol/l		137-147	2017-09-23 15:51:32.000
2035P	Electrolyte test	eGFR estimated value 1	172.97	ml/min		>90	2017-09-23 15:51:32.000
2035P	Electrolyte test	eGFR estimated value 2	103.18	ml/min		>90	2017-09-23 15:51:32.000
2035P	Electrolyte test	K	3.57	mmol/l		3.5-5.3	2017-09-24 12:22:00.000
2035P	Electrolyte test	P	0.89	mmol/l		0.8-1.62	2017-09-24 12:22:00.000
2035P	Electrolyte test	Mg	0.78	mmol/l		0.6-1.19	2017-09-24 12:22:00.000
2035P	Electrolyte test	Na	131	mmol/l	L	137-147	2017-09-24 12:22:00.000
2035P	Electrolyte test	eGFR estimated value 1	183.9	ml/min		>90	2017-09-24 12:22:00.000
2035P	Electrolyte test	Ca	2.52	mmol/l		2.01-2.6	2017-09-25 15:47:47.000
2035P	Electrolyte test	K	3.19	mmol/l	L	3.5-5.3	2017-09-25 15:47:47.000
2035P	Electrolyte test	P	0.98	mmol/l		0.8-1.62	2017-09-25 15:47:47.000
2035P	Electrolyte test	Cl	103	mmol/l		96-108	2017-09-25 15:47:47.000
2035P	Electrolyte test	Mg	0.79	mmol/l		0.6-1.19	2017-09-25 15:47:47.000
2035P	Electrolyte test	Na	140	mmol/l		137-147	2017-09-25 15:47:47.000
2035P	Electrolyte test	eGFR estimated value 1	220.48	ml/min		>90	2017-09-25 15:47:47.000
2035P	Electrolyte test	eGFR estimated value 2	108.19	ml/min		>90	2017-09-25 15:47:47.000
2035P	Electrolyte test	K	3.21	mmol/l	L	3.5-5.3	2017-09-25 15:55:34.000
2035P	Electrolyte test	P	0.87	mmol/l		0.8-1.62	2017-09-25 15:55:34.000
2035P	Electrolyte test	Mg	0.77	mmol/l		0.6-1.19	2017-09-25 15:55:34.000
2035P	Electrolyte test	Na	136	mmol/l	L	137-147	2017-09-25 15:55:34.000
2035P	Electrolyte test	eGFR estimated value 1	210.13	ml/min		>90	2017-09-25 15:55:34.000
2035P	Electrolyte test	eGFR estimated value 2	103.76	ml/min		>90	2017-09-25 15:55:34.000
2035P	Electrolyte test	Ca	2.25	mmol/l		2.01-2.6	2017-09-25 22:27:24.000
2035P	Electrolyte test	K	3.38	mmol/l	L	3.5-5.3	2017-09-25 22:27:24.000
2035P	Electrolyte test	P	0.77	mmol/l	L	0.8-1.62	2017-09-25 22:27:24.000
2035P	Electrolyte test	Cl	103	mmol/l		96-108	2017-09-25 22:27:24.000
2035P	Electrolyte test	Mg	0.88	mmol/l		0.6-1.19	2017-09-25 22:27:24.000
2035P	Electrolyte test	Na	139	mmol/l		137-147	2017-09-25 22:27:24.000
2035P	Electrolyte test	eGFR estimated value 1	205.29	ml/min		>90	2017-09-25 22:27:24.000
2035P	Electrolyte test	eGFR estimated value 2	126.3	ml/min		>90	2017-09-25 22:27:24.000
2035P	Electrolyte test	Ca	2.42	mmol/l		2.01-2.6	2017-09-26 04:39:15.000
2035P	Electrolyte test	K	4.09	mmol/l		3.5-5.3	2017-09-26 04:39:15.000
2035P	Electrolyte test	P	0.77	mmol/l	L	0.8-1.62	2017-09-26 04:39:15.000
2035P	Electrolyte test	Cl	108	mmol/l		96-108	2017-09-26 04:39:15.000
2035P	Electrolyte test	Mg	0.93	mmol/l		0.6-1.19	2017-09-26 04:39:15.000
2035P	Electrolyte test	Na	143	mmol/l		137-147	2017-09-26 04:39:15.000
2035P	Electrolyte test	eGFR estimated value 1	220.48	ml/min		>90	2017-09-26 04:39:15.000
2035P	Electrolyte test	eGFR estimated value 2	135.26	ml/min		>90	2017-09-26 04:39:15.000
2035P	Electrolyte test	Ca	2.38	mmol/l		2.01-2.6	2017-09-26 08:02:07.000
2035P	Electrolyte test	K	3.87	mmol/l		3.5-5.3	2017-09-26 08:02:07.000
2035P	Electrolyte test	P	0.67	mmol/l	L	0.8-1.62	2017-09-26 08:02:07.000
2035P	Electrolyte test	Cl	108	mmol/l		96-108	2017-09-26 08:02:07.000
2035P	Electrolyte test	Mg	0.95	mmol/l		0.6-1.19	2017-09-26 08:02:07.000
2035P	Electrolyte test	Na	145	mmol/l		137-147	2017-09-26 08:02:07.000
2035P	Electrolyte test	eGFR estimated value 1	231.83	ml/min		>90	2017-09-26 08:02:07.000
2035P	Electrolyte test	eGFR estimated value 2	122.13	ml/min		>90	2017-09-26 08:02:07.000
2035P	Electrolyte test	Ca	2.25	mmol/l		2.01-2.6	2017-09-26 15:10:08.000
2035P	Electrolyte test	K	3.91	mmol/l		3.5-5.3	2017-09-26 15:10:08.000
2035P	Electrolyte test	P	0.61	mmol/l	L	0.8-1.62	2017-09-26 15:10:08.000
2035P	Electrolyte test	Cl	106	mmol/l		96-108	2017-09-26 15:10:08.000
2035P	Electrolyte test	Mg	0.92	mmol/l		0.6-1.19	2017-09-26 15:10:08.000
2035P	Electrolyte test	Na	143	mmol/l		137-147	2017-09-26 15:10:08.000
2035P	Electrolyte test	eGFR estimated value 1	205.29	ml/min		>90	2017-09-26 15:10:08.000
2035P	Electrolyte test	Ca	2.33	mmol/l		2.01-2.6	2017-09-27 14:32:05.000
2035P	Electrolyte test	K	3.61	mmol/l		3.5-5.3	2017-09-27 14:32:05.000
2035P	Electrolyte test	P	0.79	mmol/l	L	0.8-1.62	2017-09-27 14:32:05.000
2035P	Electrolyte test	Cl	102	mmol/l		96-108	2017-09-27 14:32:05.000
2035P	Electrolyte test	Mg	0.82	mmol/l		0.6-1.19	2017-09-27 14:32:05.000
2035P	Electrolyte test	Na	135	mmol/l	L	137-147	2017-09-27 14:32:05.000
2035P	Electrolyte test	eGFR estimated value 1	176.48	ml/min		>90	2017-09-27 14:32:05.000
2035P	Electrolyte test	eGFR estimated value 2	103.52	ml/min		>90	2017-09-27 14:32:05.000
2035P	Electrolyte test	K	3.23	mmol/l	L	3.5-5.3	2017-09-28 12:50:43.000
2035P	Electrolyte test	P	0.68	mmol/l	L	0.8-1.62	2017-09-28 12:50:43.000
2035P	Electrolyte test	Mg	0.75	mmol/l		0.6-1.19	2017-09-28 12:50:43.000
2035P	Electrolyte test	Na	133	mmol/l	L	137-147	2017-09-28 12:50:43.000
2035P	Electrolyte test	eGFR estimated value 1	205.29	ml/min		>90	2017-09-28 12:50:43.000
2035P	Electrolyte test	K	3.54	mmol/l		3.5-5.3	2017-09-29 15:08:50.000
2035P	Electrolyte test	P	0.79	mmol/l	L	0.8-1.62	2017-09-29 15:08:50.000
2035P	Electrolyte test	Mg	0.77	mmol/l		0.6-1.19	2017-09-29 15:08:50.000
2035P	Electrolyte test	Na	138	mmol/l		137-147	2017-09-29 15:08:50.000
2035P	Electrolyte test	eGFR estimated value 1	183.9	ml/min		>90	2017-09-29 15:08:50.000
2035P	Electrolyte test	eGFR estimated value 2	93.88	ml/min		>90	2017-09-29 15:08:50.000
2035P	Electrolyte test	K	3.11	mmol/l	L	3.5-5.3	2017-09-30 08:20:42.000
2035P	Electrolyte test	P	0.8	mmol/l		0.8-1.62	2017-09-30 08:20:42.000
2035P	Electrolyte test	Mg	0.66	mmol/l		0.6-1.19	2017-09-30 08:20:42.000
2035P	Electrolyte test	Na	137	mmol/l		137-147	2017-09-30 08:20:42.000
2035P	Electrolyte test	eGFR estimated value 1	200.65	ml/min		>90	2017-09-30 08:20:42.000
2035P	Electrolyte test	eGFR estimated value 2	98.14	ml/min		>90	2017-09-30 08:20:42.000
2035P	Electrolyte test	Ca	2.31	mmol/l		2.01-2.6	2017-09-30 10:48:58.000
2035P	Electrolyte test	K	2.9	mmol/l	L	3.5-5.3	2017-09-30 10:48:58.000
2035P	Electrolyte test	P	0.68	mmol/l	L	0.8-1.62	2017-09-30 10:48:58.000
2035P	Electrolyte test	Cl	100	mmol/l		96-108	2017-09-30 10:48:58.000
2035P	Electrolyte test	Mg	0.71	mmol/l		0.6-1.19	2017-09-30 10:48:58.000
2035P	Electrolyte test	Na	138	mmol/l		137-147	2017-09-30 10:48:58.000
2035P	Electrolyte test	eGFR estimated value 1	210.13	ml/min		>90	2017-09-30 10:48:58.000
2035P	Electrolyte test	eGFR estimated value 2	108.31	ml/min		>90	2017-09-30 10:48:58.000
2035P	Electrolyte test	Ca	2.25	mmol/l		2.01-2.6	2017-09-30 12:28:41.000
2035P	Electrolyte test	K	3.02	mmol/l	L	3.5-5.3	2017-09-30 12:28:41.000
2035P	Electrolyte test	P	0.63	mmol/l	L	0.8-1.62	2017-09-30 12:28:41.000
2035P	Electrolyte test	Cl	101	mmol/l		96-108	2017-09-30 12:28:41.000
2035P	Electrolyte test	Mg	0.97	mmol/l		0.6-1.19	2017-09-30 12:28:41.000
2035P	Electrolyte test	Na	138	mmol/l		137-147	2017-09-30 12:28:41.000
2035P	Electrolyte test	eGFR estimated value 1	200.65	ml/min		>90	2017-09-30 12:28:41.000
2035P	Electrolyte test	eGFR estimated value 2	111.49	ml/min		>90	2017-09-30 12:28:41.000
2035P	Electrolyte test	Ca	2.24	mmol/l		2.01-2.6	2017-09-30 14:25:36.000
2035P	Electrolyte test	K	3.36	mmol/l	L	3.5-5.3	2017-09-30 14:25:36.000
2035P	Electrolyte test	P	0.66	mmol/l	L	0.8-1.62	2017-09-30 14:25:36.000
2035P	Electrolyte test	Cl	101	mmol/l		96-108	2017-09-30 14:25:36.000
2035P	Electrolyte test	Mg	0.85	mmol/l		0.6-1.19	2017-09-30 14:25:36.000
2035P	Electrolyte test	Na	142	mmol/l		137-147	2017-09-30 14:25:36.000
2035P	Electrolyte test	eGFR estimated value 1	187.84	ml/min		>90	2017-09-30 14:25:36.000
2035P	Electrolyte test	eGFR estimated value 2	106.39	ml/min		>90	2017-09-30 14:25:36.000
2035P	Electrolyte test	Ca	2.19	mmol/l		2.01-2.6	2017-09-30 15:53:48.000
2035P	Electrolyte test	K	3.12	mmol/l	L	3.5-5.3	2017-09-30 15:53:48.000
2035P	Electrolyte test	P	0.58	mmol/l	L	0.8-1.62	2017-09-30 15:53:48.000
2035P	Electrolyte test	Cl	99	mmol/l		96-108	2017-09-30 15:53:48.000
2035P	Electrolyte test	Mg	0.8	mmol/l		0.6-1.19	2017-09-30 15:53:48.000
2035P	Electrolyte test	Na	143	mmol/l		137-147	2017-09-30 15:53:48.000
2035P	Electrolyte test	eGFR estimated value 1	196.2	ml/min		>90	2017-09-30 15:53:48.000
2035P	Electrolyte test	eGFR estimated value 2	100.14	ml/min		>90	2017-09-30 15:53:48.000
2035P	Electrolyte test	K	3.49	mmol/l	L	3.5-5.3	2017-10-01 08:47:49.000
2035P	Electrolyte test	P	0.84	mmol/l		0.8-1.62	2017-10-01 08:47:49.000
2035P	Electrolyte test	Mg	0.67	mmol/l		0.6-1.19	2017-10-01 08:47:49.000
2035P	Electrolyte test	Na	138	mmol/l		137-147	2017-10-01 08:47:49.000
2035P	Electrolyte test	eGFR estimated value 1	200.65	ml/min		>90	2017-10-01 08:47:49.000
2035P	Electrolyte test	K	3.66	mmol/l		3.5-5.3	2017-10-03 08:16:26.000
2035P	Electrolyte test	P	0.94	mmol/l		0.8-1.62	2017-10-03 08:16:26.000
2035P	Electrolyte test	Mg	0.82	mmol/l		0.6-1.19	2017-10-03 08:16:26.000
2035P	Electrolyte test	Na	137	mmol/l		137-147	2017-10-03 08:16:26.000
2035P	Electrolyte test	eGFR estimated value 1	180.12	ml/min		>90	2017-10-03 08:16:26.000
2035P	Electrolyte test	eGFR estimated value 2	96.47	ml/min		>90	2017-10-03 08:16:26.000
2035P	Electrolyte test	Ca	2.63	mmol/l	H	2.01-2.6	2017-10-03 14:29:44.000
2035P	Electrolyte test	K	3.5	mmol/l		3.5-5.3	2017-10-03 14:29:44.000
2035P	Electrolyte test	P	0.82	mmol/l		0.8-1.62	2017-10-03 14:29:44.000
2035P	Electrolyte test	Cl	99	mmol/l		96-108	2017-10-03 14:29:44.000
2035P	Electrolyte test	Mg	0.75	mmol/l		0.6-1.19	2017-10-03 14:29:44.000
2035P	Electrolyte test	Na	138	mmol/l		137-147	2017-10-03 14:29:44.000
2035P	Electrolyte test	eGFR estimated value 1	200.65	ml/min		>90	2017-10-03 14:29:44.000
2035P	Electrolyte test	eGFR estimated value 2	106.58	ml/min		>90	2017-10-03 14:29:44.000
2035P	Electrolyte test	Ca	2.54	mmol/l		2.01-2.6	2017-10-03 16:42:10.000
2035P	Electrolyte test	K	3.65	mmol/l		3.5-5.3	2017-10-03 16:42:10.000
2035P	Electrolyte test	P	0.8	mmol/l		0.8-1.62	2017-10-03 16:42:10.000
2035P	Electrolyte test	Cl	100	mmol/l		96-108	2017-10-03 16:42:10.000
2035P	Electrolyte test	Mg	0.95	mmol/l		0.6-1.19	2017-10-03 16:42:10.000
2035P	Electrolyte test	Na	139	mmol/l		137-147	2017-10-03 16:42:10.000
2035P	Electrolyte test	eGFR estimated value 1	176.48	ml/min		>90	2017-10-03 16:42:10.000
2035P	Electrolyte test	eGFR estimated value 2	108.22	ml/min		>90	2017-10-03 16:42:10.000
2035P	Electrolyte test	Ca	2.46	mmol/l		2.01-2.6	2017-10-03 16:43:03.000
2035P	Electrolyte test	K	3.41	mmol/l	L	3.5-5.3	2017-10-03 16:43:03.000
2035P	Electrolyte test	P	0.68	mmol/l	L	0.8-1.62	2017-10-03 16:43:03.000
2035P	Electrolyte test	Cl	101	mmol/l		96-108	2017-10-03 16:43:03.000
2035P	Electrolyte test	Mg	0.92	mmol/l		0.6-1.19	2017-10-03 16:43:03.000
2035P	Electrolyte test	Na	140	mmol/l		137-147	2017-10-03 16:43:03.000
2035P	Electrolyte test	eGFR estimated value 1	191.94	ml/min		>90	2017-10-03 16:43:03.000
2035P	Electrolyte test	eGFR estimated value 2	116.15	ml/min		>90	2017-10-03 16:43:03.000
2035P	Electrolyte test	Ca	1.92	mmol/l	L	2.01-2.6	2017-10-03 19:03:54.000
2035P	Electrolyte test	K	4.03	mmol/l		3.5-5.3	2017-10-03 19:03:54.000
2035P	Electrolyte test	P	0.48	mmol/l	L	0.8-1.62	2017-10-03 19:03:54.000
2035P	Electrolyte test	Cl	102	mmol/l		96-108	2017-10-03 19:03:54.000
2035P	Electrolyte test	Mg	0.9	mmol/l		0.6-1.19	2017-10-03 19:03:54.000
2035P	Electrolyte test	Na	141	mmol/l		137-147	2017-10-03 19:03:54.000
2035P	Electrolyte test	eGFR estimated value 1	205.29	ml/min		>90	2017-10-03 19:03:54.000
2035P	Electrolyte test	eGFR estimated value 2	111.89	ml/min		>90	2017-10-03 19:03:54.000
2035P	Electrolyte test	K	3.92	mmol/l		3.5-5.3	2017-10-04 10:03:08.000
2035P	Electrolyte test	P	0.67	mmol/l	L	0.8-1.62	2017-10-04 10:03:08.000
2035P	Electrolyte test	Mg	0.83	mmol/l		0.6-1.19	2017-10-04 10:03:08.000
2035P	Electrolyte test	Na	140	mmol/l		137-147	2017-10-04 10:03:08.000
2035P	Electrolyte test	eGFR estimated value 1	172.97	ml/min		>90	2017-10-04 10:03:08.000
2035P	Electrolyte test	eGFR estimated value 2	90.28	ml/min		>90	2017-10-04 10:03:08.000
2035P	Electrolyte test	K	3.29	mmol/l	L	3.5-5.3	2017-10-06 08:17:23.000
2035P	Electrolyte test	P	1.09	mmol/l		0.8-1.62	2017-10-06 08:17:23.000
2035P	Electrolyte test	Mg	0.67	mmol/l		0.6-1.19	2017-10-06 08:17:23.000
2035P	Electrolyte test	Na	139	mmol/l		137-147	2017-10-06 08:17:23.000
2035P	Electrolyte test	eGFR estimated value 1	157.23	ml/min		>90	2017-10-06 08:17:23.000
2035P	Electrolyte test	eGFR estimated value 2	82.49	ml/min	L	>90	2017-10-06 08:17:23.000
2035P	Electrolyte test	Ca	2.46	mmol/l		2.01-2.6	2017-10-06 10:39:57.000
2035P	Electrolyte test	K	3.29	mmol/l	L	3.5-5.3	2017-10-06 10:39:57.000
2035P	Electrolyte test	P	1.01	mmol/l		0.8-1.62	2017-10-06 10:39:57.000
2035P	Electrolyte test	Cl	99	mmol/l		96-108	2017-10-06 10:39:57.000
2035P	Electrolyte test	Mg	0.82	mmol/l		0.6-1.19	2017-10-06 10:39:57.000
2035P	Electrolyte test	Na	137	mmol/l		137-147	2017-10-06 10:39:57.000
2035P	Electrolyte test	eGFR estimated value 1	169.59	ml/min		>90	2017-10-06 10:39:57.000
2035P	Electrolyte test	eGFR estimated value 2	99.45	ml/min		>90	2017-10-06 10:39:57.000
2035P	Electrolyte test	Ca	2.27	mmol/l		2.01-2.6	2017-10-06 11:33:22.000
2035P	Electrolyte test	K	3.29	mmol/l	L	3.5-5.3	2017-10-06 11:33:22.000
2035P	Electrolyte test	P	0.88	mmol/l		0.8-1.62	2017-10-06 11:33:22.000
2035P	Electrolyte test	Cl	100	mmol/l		96-108	2017-10-06 11:33:22.000
2035P	Electrolyte test	Mg	0.84	mmol/l		0.6-1.19	2017-10-06 11:33:22.000
2035P	Electrolyte test	Na	136	mmol/l	L	137-147	2017-10-06 11:33:22.000
2035P	Electrolyte test	eGFR estimated value 1	163.19	ml/min		>90	2017-10-06 11:33:22.000
2035P	Electrolyte test	eGFR estimated value 2	104.03	ml/min		>90	2017-10-06 11:33:22.000
2035P	Electrolyte test	Ca	2.25	mmol/l		2.01-2.6	2017-10-06 13:10:18.000
2035P	Electrolyte test	K	3.33	mmol/l	L	3.5-5.3	2017-10-06 13:10:18.000
2035P	Electrolyte test	P	0.9	mmol/l		0.8-1.62	2017-10-06 13:10:18.000
2035P	Electrolyte test	Cl	99	mmol/l		96-108	2017-10-06 13:10:18.000
2035P	Electrolyte test	Mg	0.9	mmol/l		0.6-1.19	2017-10-06 13:10:18.000
2035P	Electrolyte test	Na	137	mmol/l		137-147	2017-10-06 13:10:18.000
2035P	Electrolyte test	eGFR estimated value 1	166.33	ml/min		>90	2017-10-06 13:10:18.000
2035P	Electrolyte test	eGFR estimated value 2	103.44	ml/min		>90	2017-10-06 13:10:18.000
2035P	Electrolyte test	Ca	2.52	mmol/l		2.01-2.6	2017-10-06 17:23:21.000
2035P	Electrolyte test	K	3.24	mmol/l	L	3.5-5.3	2017-10-06 17:23:21.000
2035P	Electrolyte test	P	0.75	mmol/l	L	0.8-1.62	2017-10-06 17:23:21.000
2035P	Electrolyte test	Cl	104	mmol/l		96-108	2017-10-06 17:23:21.000
2035P	Electrolyte test	Mg	0.91	mmol/l		0.6-1.19	2017-10-06 17:23:21.000
2035P	Electrolyte test	Na	142	mmol/l		137-147	2017-10-06 17:23:21.000
2035P	Electrolyte test	eGFR estimated value 1	172.97	ml/min		>90	2017-10-06 17:23:21.000
2035P	Electrolyte test	eGFR estimated value 2	102.3	ml/min		>90	2017-10-06 17:23:21.000
2035P	Electrolyte test	K	3.59	mmol/l		3.5-5.3	2017-10-07 08:30:06.000
2035P	Electrolyte test	P	1.09	mmol/l		0.8-1.62	2017-10-07 08:30:06.000
2035P	Electrolyte test	Mg	0.69	mmol/l		0.6-1.19	2017-10-07 08:30:06.000
2035P	Electrolyte test	Na	138	mmol/l		137-147	2017-10-07 08:30:06.000
2035P	Electrolyte test	eGFR estimated value 1	154.4	ml/min		>90	2017-10-07 08:30:06.000
2035P	Electrolyte test	eGFR estimated value 2	87.41	ml/min	L	>90	2017-10-07 08:30:06.000
2035P	Electrolyte test	Ca	2.68	mmol/l	H	2.01-2.6	2017-10-09 09:03:04.000
2035P	Electrolyte test	K	3.56	mmol/l		3.5-5.3	2017-10-09 09:03:04.000
2035P	Electrolyte test	P	0.96	mmol/l		0.8-1.62	2017-10-09 09:03:04.000
2035P	Electrolyte test	Cl	94	mmol/l	L	96-108	2017-10-09 09:03:04.000
2035P	Electrolyte test	Mg	0.64	mmol/l		0.6-1.19	2017-10-09 09:03:04.000
2035P	Electrolyte test	Na	137	mmol/l		137-147	2017-10-09 09:03:04.000
2035P	Electrolyte test	eGFR estimated value 1	154.4	ml/min		>90	2017-10-09 09:03:04.000
2035P	Electrolyte test	eGFR estimated value 2	82.79	ml/min	L	>90	2017-10-09 09:03:04.000
2035P	Electrolyte test	K	3.28	mmol/l	L	3.5-5.3	2017-10-10 09:52:48.000
2035P	Electrolyte test	P	0.85	mmol/l		0.8-1.62	2017-10-10 09:52:48.000
2035P	Electrolyte test	Mg	0.59	mmol/l	L	0.6-1.19	2017-10-10 09:52:48.000
2035P	Electrolyte test	Na	138	mmol/l		137-147	2017-10-10 09:52:48.000
2035P	Electrolyte test	eGFR estimated value 1	160.16	ml/min		>90	2017-10-10 09:52:48.000
2035P	Electrolyte test	eGFR estimated value 2	82.21	ml/min	L	>90	2017-10-10 09:52:48.000
2035P	Electrolyte test	Ca	2.46	mmol/l		2.01-2.6	2017-10-10 11:07:59.000
2035P	Electrolyte test	K	2.9	mmol/l	L	3.5-5.3	2017-10-10 11:07:59.000
2035P	Electrolyte test	P	0.76	mmol/l	L	0.8-1.62	2017-10-10 11:07:59.000
2035P	Electrolyte test	Cl	99	mmol/l		96-108	2017-10-10 11:07:59.000
2035P	Electrolyte test	Mg	0.72	mmol/l		0.6-1.19	2017-10-10 11:07:59.000
2035P	Electrolyte test	Na	135	mmol/l	L	137-147	2017-10-10 11:07:59.000
2035P	Electrolyte test	eGFR estimated value 1	166.33	ml/min		>90	2017-10-10 11:07:59.000
2035P	Electrolyte test	eGFR estimated value 2	93.79	ml/min		>90	2017-10-10 11:07:59.000
2035P	Electrolyte test	Ca	2.35	mmol/l		2.01-2.6	2017-10-10 12:13:17.000
2035P	Electrolyte test	K	3.05	mmol/l	L	3.5-5.3	2017-10-10 12:13:17.000
2035P	Electrolyte test	P	0.74	mmol/l	L	0.8-1.62	2017-10-10 12:13:17.000
2035P	Electrolyte test	Cl	100	mmol/l		96-108	2017-10-10 12:13:17.000
2035P	Electrolyte test	Mg	0.71	mmol/l		0.6-1.19	2017-10-10 12:13:17.000
2035P	Electrolyte test	Na	137	mmol/l		137-147	2017-10-10 12:13:17.000
2035P	Electrolyte test	eGFR estimated value 1	169.59	ml/min		>90	2017-10-10 12:13:17.000
2035P	Electrolyte test	eGFR estimated value 2	98.64	ml/min		>90	2017-10-10 12:13:17.000
2035P	Electrolyte test	Ca	2.31	mmol/l		2.01-2.6	2017-10-10 13:11:00.000
2035P	Electrolyte test	K	3.18	mmol/l	L	3.5-5.3	2017-10-10 13:11:00.000
2035P	Electrolyte test	P	0.77	mmol/l	L	0.8-1.62	2017-10-10 13:11:00.000
2035P	Electrolyte test	Cl	99	mmol/l		96-108	2017-10-10 13:11:00.000
2035P	Electrolyte test	Mg	0.76	mmol/l		0.6-1.19	2017-10-10 13:11:00.000
2035P	Electrolyte test	Na	137	mmol/l		137-147	2017-10-10 13:11:00.000
2035P	Electrolyte test	eGFR estimated value 1	176.48	ml/min		>90	2017-10-10 13:11:00.000
2035P	Electrolyte test	eGFR estimated value 2	98.46	ml/min		>90	2017-10-10 13:11:00.000
2035P	Electrolyte test	Ca	2.33	mmol/l		2.01-2.6	2017-10-10 15:12:48.000
2035P	Electrolyte test	K	3.32	mmol/l	L	3.5-5.3	2017-10-10 15:12:48.000
2035P	Electrolyte test	P	0.72	mmol/l	L	0.8-1.62	2017-10-10 15:12:48.000
2035P	Electrolyte test	Cl	100	mmol/l		96-108	2017-10-10 15:12:48.000
2035P	Electrolyte test	Mg	0.8	mmol/l		0.6-1.19	2017-10-10 15:12:48.000
2035P	Electrolyte test	Na	139	mmol/l		137-147	2017-10-10 15:12:48.000
2035P	Electrolyte test	eGFR estimated value 1	160.16	ml/min		>90	2017-10-10 15:12:48.000
2035P	Electrolyte test	eGFR estimated value 2	101.06	ml/min		>90	2017-10-10 15:12:48.000
2035P	Electrolyte test	K	3.21	mmol/l	L	3.5-5.3	2017-10-11 14:44:51.000
2035P	Electrolyte test	P	0.8	mmol/l		0.8-1.62	2017-10-11 14:44:51.000
2035P	Electrolyte test	Mg	0.62	mmol/l		0.6-1.19	2017-10-11 14:44:51.000
2035P	Electrolyte test	Na	138	mmol/l		137-147	2017-10-11 14:44:51.000
2035P	Electrolyte test	eGFR estimated value 1	157.23	ml/min		>90	2017-10-11 14:44:51.000
2035P	Electrolyte test	Ca	2.49	mmol/l		2.01-2.6	2017-10-13 11:42:29.127
2035P	Electrolyte test	K	3.58	mmol/l		3.5-5.3	2017-10-13 11:42:29.127
2035P	Electrolyte test	P	0.94	mmol/l		0.8-1.62	2017-10-13 11:42:29.127
2035P	Electrolyte test	Cl	99	mmol/l		96-108	2017-10-13 11:42:29.127
2035P	Electrolyte test	Mg	0.58	mmol/l	L	0.6-1.19	2017-10-13 11:42:29.127
2035P	Electrolyte test	Na	136	mmol/l	L	137-147	2017-10-13 11:42:29.127
2035P	Electrolyte test	Bicarbonate	27	mmol/l		21-29	2017-10-13 11:42:29.127
2035P	Electrolyte test	AG	13.6	mmol/l		7.5-16	2017-10-13 11:42:29.127
2035P	Electrolyte test	Ca	2.43	mmol/l		2.01-2.6	2017-10-13 12:33:16.063
2035P	Electrolyte test	K	3.75	mmol/l		3.5-5.3	2017-10-13 12:33:16.063
2035P	Electrolyte test	P	0.94	mmol/l		0.8-1.62	2017-10-13 12:33:16.063
2035P	Electrolyte test	Cl	98	mmol/l		96-108	2017-10-13 12:33:16.063
2035P	Electrolyte test	Mg	0.68	mmol/l		0.6-1.19	2017-10-13 12:33:16.063
2035P	Electrolyte test	Na	134	mmol/l	L	137-147	2017-10-13 12:33:16.063
2035P	Electrolyte test	Bicarbonate	28	mmol/l		21-29	2017-10-13 12:33:16.063
2035P	Electrolyte test	Urea/Cr	0.08	NULL		0.01-10	2017-10-13 12:33:16.063
2035P	Electrolyte test	Osmotic pressure	261.14	mOsm/Kg(H2O）	L	275-350	2017-10-13 12:33:16.063
2035P	Electrolyte test	AG	11.8	mmol/l		7.5-16	2017-10-13 12:33:16.063
2035P	Electrolyte test	Ca	2.68	mmol/l	H	2.01-2.6	2017-10-13 13:37:44.843
2035P	Electrolyte test	K	3.86	mmol/l		3.5-5.3	2017-10-13 13:37:44.843
2035P	Electrolyte test	P	0.93	mmol/l		0.8-1.62	2017-10-13 13:37:44.843
2035P	Electrolyte test	Cl	99	mmol/l		96-108	2017-10-13 13:37:44.843
2035P	Electrolyte test	Mg	0.73	mmol/l		0.6-1.19	2017-10-13 13:37:44.843
2035P	Electrolyte test	Na	138	mmol/l		137-147	2017-10-13 13:37:44.843
2035P	Electrolyte test	Bicarbonate	25	mmol/l		21-29	2017-10-13 13:37:44.843
2035P	Electrolyte test	AG	17.9	mmol/l	H	7.5-16	2017-10-13 13:37:44.843
2035P	Electrolyte test	Ca	2.60	mmol/l		2.01-2.6	2017-10-13 16:56:58.537
2035P	Electrolyte test	K	3.71	mmol/l		3.5-5.3	2017-10-13 16:56:58.537
2035P	Electrolyte test	P	0.94	mmol/l		0.8-1.62	2017-10-13 16:56:58.537
2035P	Electrolyte test	Cl	98	mmol/l		96-108	2017-10-13 16:56:58.537
2035P	Electrolyte test	Mg	0.75	mmol/l		0.6-1.19	2017-10-13 16:56:58.537
2035P	Electrolyte test	Na	138	mmol/l		137-147	2017-10-13 16:56:58.537
2035P	Electrolyte test	Bicarbonate	28	mmol/l		21-29	2017-10-13 16:56:58.537
2035P	Electrolyte test	AG	15.7	mmol/l		7.5-16	2017-10-13 16:56:58.537
2035P	Electrolyte test	Ca	2.56	mmol/l		2.01-2.6	2017-10-19 18:46:05.070
2035P	Electrolyte test	K	3.34	mmol/l	L	3.5-5.3	2017-10-19 18:46:05.070
2035P	Electrolyte test	P	0.73	mmol/l	L	0.8-1.62	2017-10-19 18:46:05.070
2035P	Electrolyte test	Cl	103	mmol/l		96-108	2017-10-19 18:46:05.070
2035P	Electrolyte test	Mg	0.89	mmol/l		0.6-1.19	2017-10-19 18:46:05.070
2035P	Electrolyte test	Na	141	mmol/l		137-147	2017-10-19 18:46:05.070
2035P	Electrolyte test	Bicarbonate	24	mmol/l		21-29	2017-10-19 18:46:05.070
2035P	Electrolyte test	AG	17.3	mmol/l	H	7.5-16	2017-10-19 18:46:05.070
2035P	Electrolyte test	Ca	2.59	mmol/l		2.01-2.6	2017-10-19 21:30:19.970
2035P	Electrolyte test	K	3.47	mmol/l	L	3.5-5.3	2017-10-19 21:30:19.970
2035P	Electrolyte test	P	0.52	mmol/l	L	0.8-1.62	2017-10-19 21:30:19.970
2035P	Electrolyte test	Cl	106	mmol/l		96-108	2017-10-19 21:30:19.970
2035P	Electrolyte test	Mg	0.89	mmol/l		0.6-1.19	2017-10-19 21:30:19.970
2035P	Electrolyte test	Na	143	mmol/l		137-147	2017-10-19 21:30:19.970
2035P	Electrolyte test	Bicarbonate	25	mmol/l		21-29	2017-10-19 21:30:19.970
2035P	Electrolyte test	Urea/Cr	0.09	NULL		0.01-10	2017-10-19 21:30:19.970
2035P	Electrolyte test	Osmotic pressure	277.94	mOsm/Kg(H2O）		275-350	2017-10-19 21:30:19.970
2035P	Electrolyte test	AG	15.5	mmol/l		7.5-16	2017-10-19 21:30:19.970
2035P	Electrolyte test	Ca	2.72	mmol/l	H	2.01-2.6	2017-10-20 01:26:00.007
2035P	Electrolyte test	K	3.48	mmol/l	L	3.5-5.3	2017-10-20 01:26:00.007
2035P	Electrolyte test	P	0.64	mmol/l	L	0.8-1.62	2017-10-20 01:26:00.007
2035P	Electrolyte test	Cl	107	mmol/l		96-108	2017-10-20 01:26:00.007
2035P	Electrolyte test	Mg	0.90	mmol/l		0.6-1.19	2017-10-20 01:26:00.007
2035P	Electrolyte test	Na	143	mmol/l		137-147	2017-10-20 01:26:00.007
2035P	Electrolyte test	Bicarbonate	25	mmol/l		21-29	2017-10-20 01:26:00.007
2035P	Electrolyte test	AG	14.5	mmol/l		7.5-16	2017-10-20 01:26:00.007
2035P	Electrolyte test	Ca	2.83	mmol/l	H	2.01-2.6	2017-10-20 08:50:33.757
2035P	Electrolyte test	K	3.68	mmol/l		3.5-5.3	2017-10-20 08:50:33.757
2035P	Electrolyte test	P	0.74	mmol/l	L	0.8-1.62	2017-10-20 08:50:33.757
2035P	Electrolyte test	Cl	109	mmol/l	H	96-108	2017-10-20 08:50:33.757
2035P	Electrolyte test	Mg	1.09	mmol/l		0.6-1.19	2017-10-20 08:50:33.757
2035P	Electrolyte test	Na	149	mmol/l	H	137-147	2017-10-20 08:50:33.757
2035P	Electrolyte test	Bicarbonate	22	mmol/l		21-29	2017-10-20 08:50:33.757
2035P	Electrolyte test	AG	21.7	mmol/l	H	7.5-16	2017-10-20 08:50:33.757
2035P	Electrolyte test	Ca	2.72	mmol/l	H	2.01-2.6	2017-10-22 02:22:28.550
2035P	Electrolyte test	K	3.50	mmol/l		3.5-5.3	2017-10-22 02:22:28.550
2035P	Electrolyte test	P	0.61	mmol/l	L	0.8-1.62	2017-10-22 02:22:28.550
2035P	Electrolyte test	Cl	111	mmol/l	H	96-108	2017-10-22 02:22:28.550
2035P	Electrolyte test	Mg	1.00	mmol/l		0.6-1.19	2017-10-22 02:22:28.550
2035P	Electrolyte test	Na	148	mmol/l	H	137-147	2017-10-22 02:22:28.550
2035P	Electrolyte test	Bicarbonate	24	mmol/l		21-29	2017-10-22 02:22:28.550
2035P	Electrolyte test	AG	16.5	mmol/l	H	7.5-16	2017-10-22 02:22:28.550
[truncated: 4,961 more rows]

## Sheet: Body temperatures
Date	Time point	Temperature
2017-09-07	18	36.5℃
2017-09-08	6	36.9℃
2017-09-08	10	36.2℃
2017-09-08	14	36.2℃
2017-09-08	18	37.3℃
2017-09-09	6	36.5℃
2017-09-09	10	36.2℃
2017-09-09	14	37℃
2017-09-09	18	37.4℃
2017-09-10	6	36.7℃
2017-09-10	10	37.1℃
2017-09-10	14	37℃
2017-09-10	18	37.2℃
2017-09-11	6	36.8℃
2017-09-11	10	36.2℃
2017-09-11	14	36.8℃
2017-09-11	18	37℃
2017-09-12	6	36.4℃
2017-09-12	10	36.8℃
2017-09-12	14	36.3℃
2017-09-12	18	37.3℃
2017-09-13	6	36.5℃
2017-09-13	10	36.8℃
2017-09-13	14	36.8℃
2017-09-13	18	37℃
2017-09-14	6	36.2℃
2017-09-14	10	36.4℃
2017-09-14	14	36.4℃
2017-09-14	18	36.9℃
2017-09-15	6	36.8℃
2017-09-15	10	36.3℃
2017-09-15	14	36.9℃
2017-09-15	18	37.8℃
2017-09-16	2	36.7℃
2017-09-16	6	36.4℃
2017-09-16	10	36.3℃
2017-09-16	14	36.6℃
2017-09-16	18	37.3℃
2017-09-17	6	36.5℃
2017-09-17	10	36.6℃
2017-09-17	14	36.5℃
2017-09-17	18	36.7℃
2017-09-18	6	37.1℃
2017-09-18	10	36.9℃
2017-09-18	18	36.9℃
2017-09-19	6	37.6℃
2017-09-19	10	38.0℃
2017-09-19	14	37.6℃
2017-09-19	18	38.5℃
2017-09-19	22	38.2℃
2017-09-20	6	36.9℃
2017-09-20	10	36.5℃
2017-09-20	14	37.5℃
2017-09-20	18	38.2℃
2017-09-20	22	37.5℃
2017-09-21	6	36.8℃
2017-09-21	10	37.1℃
2017-09-21	14	37.1℃
2017-09-21	18	36.9℃
2017-09-22	6	37.6℃
2017-09-22	10	38.1℃
2017-09-22	14	38.4℃
2017-09-22	18	37.7℃
2017-09-23	6	36.5℃
2017-09-23	10	36.8℃
2017-09-23	14	36.7℃
2017-09-23	18	36.6℃
2017-09-24	6	36.5℃
2017-09-24	10	37℃
2017-09-24	14	36.9℃
2017-09-24	18	36.3℃
2017-09-25	6	36.6℃
2017-09-25	10	36.5℃
2017-09-25	14	36.4℃
2017-09-25	18	36.8℃
2017-09-26	6	36.6℃
2017-09-26	10	36.7℃
2017-09-26	14	36.8℃
2017-09-26	18	36.4℃
2017-09-27	6	36.5℃
2017-09-27	10	36.7℃
2017-09-27	14	36.5℃
2017-09-27	18	36.7℃
2017-09-28	6	36.6℃
2017-09-28	10	36.4℃
2017-09-28	14	36.5℃
2017-09-28	18	36.7℃
2017-09-29	6	36.5℃
2017-09-29	10	36.8℃
2017-09-29	14	37.2℃
2017-09-29	18	36.5℃
2017-09-30	6	36.2℃
2017-09-30	10	36.5℃
2017-09-30	14	36.7℃
2017-09-30	18	37.5℃
2017-10-01	6	36.5℃
2017-10-01	10	36.4℃
2017-10-01	14	36.9℃
2017-10-01	18	37.4℃
2017-10-02	6	37.2℃
2017-10-02	10	37.3℃
2017-10-02	14	37.9℃
2017-10-02	18	38.2℃
2017-10-02	22	37.3℃
2017-10-03	6	36.8℃
2017-10-03	10	36.2℃
2017-10-03	14	36.6℃
2017-10-03	18	37.4℃
2017-10-04	6	36.7℃
2017-10-04	10	36.8℃
2017-10-04	14	36.7℃
2017-10-04	18	37.4℃
2017-10-05	6	37℃
2017-10-05	10	36.5℃
2017-10-05	14	36.2℃
2017-10-05	18	36.5℃
2017-10-06	6	37℃
2017-10-06	10	不在℃
2017-10-06	14	36.5℃
2017-10-06	18	37.1℃
2017-10-07	6	36.2℃
2017-10-07	10	36.7℃
2017-10-07	14	36.6℃
2017-10-07	18	36.2℃
2017-10-08	6	36.6℃
2017-10-08	10	36.7℃
2017-10-08	14	36.8℃
2017-10-08	18	36.6℃
2017-10-09	6	36.2℃
2017-10-09	10	36.8℃
2017-10-09	14	36.8℃
2017-10-09	18	36.6℃
2017-10-10	6	36.5℃
2017-10-10	10	36.8℃
2017-10-10	14	36.8℃
2017-10-10	18	36.6℃
2017-10-11	6	36.5℃
2017-10-11	10	36.4℃
2017-10-11	14	36.5℃
2017-10-11	18	36.8℃
2017-10-12	6	36℃
2017-10-12	10	36.8℃
2017-10-12	14	36.2℃
2017-10-12	18	38℃
2017-10-12	22	38.1℃
2017-10-13	2	38℃
2017-10-13	6	37.5℃
2017-10-13	10	36.8℃
2017-10-13	14	36.9℃
2017-10-13	18	37.6℃
2017-10-13	22	39.5℃
2017-10-14	6	37.7℃
2017-10-14	10	37.1℃
2017-10-14	14	39.1℃
2017-10-14	18	39.4℃
2017-10-15	2	38.2℃
2017-10-15	6	36.5℃
2017-10-15	10	36.8℃
2017-10-15	14	36.7℃
2017-10-15	18	36.7℃
2017-10-16	6	36.2℃
2017-10-16	10	36.2℃
2017-10-16	14	36.6℃
2017-10-16	18	36.6℃
2017-10-17	6	36.8℃
2017-10-17	10	36.5℃
2017-10-17	14	36.4℃
2017-10-17	18	36.5℃
2017-10-18	6	37.0℃
2017-10-18	10	36℃
2017-10-18	14	37℃
2017-10-18	18	36.8℃
2017-10-19	6	36.6℃
2017-10-19	10	36.3℃
2017-10-19	14	36.7℃
2017-10-19	18	36.4℃
2017-10-20	6	36.7℃
2017-10-20	10	36.1℃
2017-10-20	14	36.0℃
2017-10-20	18	36.4℃
2017-10-21	6	36.4℃
2017-10-21	10	36.9℃
2017-10-21	14	36.5℃
2017-10-21	18	36.4℃
2017-10-22	6	36.2℃
2017-10-22	10	36.9℃
2017-10-22	14	36.7℃
