# Supplementary material for: Molecular characterization of carbapenem-resistant Klebsiella pneumoniae isolates with focus on antimicrobial resistance
Source: BMC Genomics. 2019 Nov 7;20:822. doi: 10.1186/s12864-019-6225-9 (PMC6839148; doi:10.1186/s12864-019-6225-9)
Supplement: Supplementary file 1 — Additional file 1: Figure S1. Circle diagram of K. pneumoniae genome sequenced via Oxford Nanopore sequencing technology. Figure S2. Distribution of protein-coding genes predicted in 1567D strain. Figure S3. COG classification 1567D stain for the carbapenem-resistant K. pneumoniae. Figure S4. Distribution of K. pneumoniae genes annotated in GO term. Figure S5. Annotation of KEGG pathways in the carbapenem-resistant K. pneumoniae. Figure S6. Phylogenetic tree assessing the relatedness of the carbapenem-resistant K. pneumoniae strains in Fuzhou (purple) and in Hangzhou (green) to the reference genome database (blue). Table S1. Information of strains and patient diagnosis. Table S2. Phenotypes of 1566D, a.k.a., medical records of 1566P. Table S3. Phenotypes of 1567D, a.k.a., medical records of 1567P. Table S4. Phenotypes of 2035D, a.k.a., medical records of 2035P. Table S5. Phenotypes of 2036D, a.k.a., medical records of 2036P. Table S6. Phenotypes of 2037D, a.k.a., medical records of 2037P. Table S7. Phenotypes of 2038D, a.k.a., medical records of 2038P. Table S8. Phenotypes of 2039D, a.k.a., medical records of 2039P. Table S9. Illumina MiSeq sequencing yields. Table S10. Oxford Nanopore sequencing yields. Table S11. Detection and validation of SNPs in seven strains. Table S12. A total of 92 all-variation SNPs in seven strains. Red refers to 40 all-variation loci; Bold stands for 24 strain’s unique SNP loci. [file 12864_2019_6225_MOESM1_ESM.zip › Supp Table 5_2036P.xlsx]

## Sheet: Check reports
Patient ID	Test Items	Descriptions	Results	Units	Status	Range	Application Date	Report Date
2036P	Blood routine test / CRP	C-reactive protein (CRP）	0.71	mg/L		0-5	2017-08-26 20:49:00.000	2017-08-26 22:12:44.000
2036P	Blood routine test / CRP	WBC	11.48	10^9/L	H	3.5-9.50	2017-08-26 20:49:00.000	2017-08-26 22:12:44.000
2036P	Blood routine test / CRP	Neutrophil ratio	23.4	%	L	40-75	2017-08-26 20:49:00.000	2017-08-26 22:12:44.000
2036P	Blood routine test / CRP	Lymphocyte ratio	69.8	%	H	20-50	2017-08-26 20:49:00.000	2017-08-26 22:12:44.000
2036P	Blood routine test / CRP	Mononuclear cells ratio	6.4	%		3-10	2017-08-26 20:49:00.000	2017-08-26 22:12:44.000
2036P	Blood routine test / CRP	Eosinophil E	0.2	%	L	0.5-8	2017-08-26 20:49:00.000	2017-08-26 22:12:44.000
2036P	Blood routine test / CRP	Basophils B	0.2	%		0-1	2017-08-26 20:49:00.000	2017-08-26 22:12:44.000
2036P	Blood routine test / CRP	Neutrophil count	2.7	10^9/L		1.80-6.30	2017-08-26 20:49:00.000	2017-08-26 22:12:44.000
2036P	Blood routine test / CRP	Lymphocyte count	8.01	10^9/L	H	1.10-3.20	2017-08-26 20:49:00.000	2017-08-26 22:12:44.000
2036P	Blood routine test / CRP	Monocyte count	0.73	10^9/L	H	0.10-0.60	2017-08-26 20:49:00.000	2017-08-26 22:12:44.000
2036P	Blood routine test / CRP	Eosnophils count	0.02	10^9/L		0.02-0.52	2017-08-26 20:49:00.000	2017-08-26 22:12:44.000
2036P	Blood routine test / CRP	Basophil count	0.02	10^9/L		0.00-0.06	2017-08-26 20:49:00.000	2017-08-26 22:12:44.000
2036P	Blood routine test / CRP	RBC	4.41	10^12/L		4.3-5.8	2017-08-26 20:49:00.000	2017-08-26 22:12:44.000
2036P	Blood routine test / CRP	Albumin (ALB)	123	g/L	L	130.00-175.00	2017-08-26 20:49:00.000	2017-08-26 22:12:44.000
2036P	Blood routine test / CRP	HCT	36.1		L	40-50	2017-08-26 20:49:00.000	2017-08-26 22:12:44.000
2036P	Blood routine test / CRP	MCV	81.9	fL	L	82.00-100	2017-08-26 20:49:00.000	2017-08-26 22:12:44.000
2036P	Blood routine test / CRP	MCH	27.8	pg		27.00-34.00	2017-08-26 20:49:00.000	2017-08-26 22:12:44.000
2036P	Blood routine test / CRP	MCHC	339	g/L		316-354	2017-08-26 20:49:00.000	2017-08-26 22:12:44.000
2036P	Blood routine test / CRP	PLT	341	10^9/L		125-350	2017-08-26 20:49:00.000	2017-08-26 22:12:44.000
2036P	Blood routine test / CRP	Thrombocytocrit (PCT)	0.3	%	H	0.115-0.285	2017-08-26 20:49:00.000	2017-08-26 22:12:44.000
2036P	Blood routine test / CRP	RDW-CV	13.4	%		0.00-15.00	2017-08-26 20:49:00.000	2017-08-26 22:12:44.000
2036P	Blood routine test / CRP	RDW-SD	39.2	fL			2017-08-26 20:49:00.000	2017-08-26 22:12:44.000
2036P	Blood routine test / CRP	mean platet volume (MPV)	8.9	fL		7.8-11	2017-08-26 20:49:00.000	2017-08-26 22:12:44.000
2036P	Blood routine test / CRP	platelet distribution width (PDW)	16.1	%		14.75-17.25	2017-08-26 20:49:00.000	2017-08-26 22:12:44.000
2036P	Blood routine test / CRP	P-LCR	19.7	%			2017-08-26 20:49:00.000	2017-08-26 22:12:44.000
2036P	Blood routine test / CRP	Nucleated red blood cell: absolute value	0.01				2017-08-26 20:49:00.000	2017-08-26 22:12:44.000
2036P	Blood routine test / CRP	Nucleated red blood cell percentage	0.1	/100WBC			2017-08-26 20:49:00.000	2017-08-26 22:12:44.000
2036P	Blood routine test+CRP	P-LCR	20.5	%			2017-08-28 12:51:00.000	2017-08-28 13:43:22.000
2036P	Blood routine test+CRP	Nucleated red blood cell: absolute value	0.01				2017-08-28 12:51:00.000	2017-08-28 13:43:22.000
2036P	Blood routine test+CRP	mean platet volume (MPV)	8.8	fL		7.8-11	2017-08-28 12:51:00.000	2017-08-28 13:43:22.000
2036P	Blood routine test+CRP	platelet distribution width (PDW)	16.4	%		14.75-17.25	2017-08-28 12:51:00.000	2017-08-28 13:43:22.000
2036P	Blood routine test+CRP	RDW-CV	12.9	%		0.00-15.00	2017-08-28 12:51:00.000	2017-08-28 13:43:22.000
2036P	Blood routine test+CRP	RDW-SD	37.2	fL			2017-08-28 12:51:00.000	2017-08-28 13:43:22.000
2036P	Blood routine test+CRP	PLT	171	10^9/L		125-350	2017-08-28 12:51:00.000	2017-08-28 13:43:22.000
2036P	Blood routine test+CRP	Thrombocytocrit (PCT)	0.15	%		0.115-0.285	2017-08-28 12:51:00.000	2017-08-28 13:43:22.000
2036P	Blood routine test+CRP	MCH	27.1	pg		27.00-34.00	2017-08-28 12:51:00.000	2017-08-28 13:43:22.000
2036P	Blood routine test+CRP	MCHC	337	g/L		316-354	2017-08-28 12:51:00.000	2017-08-28 13:43:22.000
2036P	Blood routine test+CRP	HCT	35.3		L	40-50	2017-08-28 12:51:00.000	2017-08-28 13:43:22.000
2036P	Blood routine test+CRP	MCV	80.5	fL	L	82.00-100	2017-08-28 12:51:00.000	2017-08-28 13:43:22.000
2036P	Blood routine test+CRP	RBC	4.38	10^12/L		4.3-5.8	2017-08-28 12:51:00.000	2017-08-28 13:43:22.000
2036P	Blood routine test+CRP	Albumin (ALB)	119	g/L	L	130.00-175.00	2017-08-28 12:51:00.000	2017-08-28 13:43:22.000
2036P	Blood routine test+CRP	Eosnophils count	0.02	10^9/L		0.02-0.52	2017-08-28 12:51:00.000	2017-08-28 13:43:22.000
2036P	Blood routine test+CRP	Basophil count	0.03	10^9/L		0.00-0.06	2017-08-28 12:51:00.000	2017-08-28 13:43:22.000
2036P	Blood routine test+CRP	Lymphocyte count	2.89	10^9/L		1.10-3.20	2017-08-28 12:51:00.000	2017-08-28 13:43:22.000
2036P	Blood routine test+CRP	Monocyte count	0.4	10^9/L		0.10-0.60	2017-08-28 12:51:00.000	2017-08-28 13:43:22.000
2036P	Blood routine test+CRP	Basophils B	0.5	%		0-1	2017-08-28 12:51:00.000	2017-08-28 13:43:22.000
2036P	Blood routine test+CRP	Neutrophil count	1.91	10^9/L		1.80-6.30	2017-08-28 12:51:00.000	2017-08-28 13:43:22.000
2036P	Blood routine test+CRP	Mononuclear cells ratio	7.7	%		3-10	2017-08-28 12:51:00.000	2017-08-28 13:43:22.000
2036P	Blood routine test+CRP	Eosinophil E	0.4	%	L	0.5-8	2017-08-28 12:51:00.000	2017-08-28 13:43:22.000
2036P	Blood routine test+CRP	Neutrophil ratio	36.4	%	L	40-75	2017-08-28 12:51:00.000	2017-08-28 13:43:22.000
2036P	Blood routine test+CRP	Lymphocyte ratio	55	%	H	20-50	2017-08-28 12:51:00.000	2017-08-28 13:43:22.000
2036P	Blood routine test+CRP	WBC	5.25	10^9/L		3.5-9.50	2017-08-28 12:51:00.000	2017-08-28 13:43:22.000
2036P	Blood routine test+CRP	C-reactive protein (CRP）	0.37	mg/L		0-5	2017-08-28 12:51:00.000	2017-08-28 13:43:22.000
2036P	Blood routine test+CRP	Nucleated red blood cell percentage	0.11	/100WBC			2017-08-28 12:51:00.000	2017-08-28 13:43:22.000
2036P	Blood routine test+CRP	WBC	11.07	10^9/L	H	3.5-9.50	2017-09-01 10:16:00.000	2017-09-01 11:05:33.000
2036P	Blood routine test+CRP	Neutrophil ratio	53.5	%		40-75	2017-09-01 10:16:00.000	2017-09-01 11:05:33.000
2036P	Blood routine test+CRP	C-reactive protein (CRP）	0.75	mg/L		0-5	2017-09-01 10:16:00.000	2017-09-01 11:05:33.000
2036P	Blood routine test+CRP	Lymphocyte ratio	37.3	%		20-50	2017-09-01 10:16:00.000	2017-09-01 11:05:33.000
2036P	Blood routine test+CRP	Mononuclear cells ratio	8.4	%		3-10	2017-09-01 10:16:00.000	2017-09-01 11:05:33.000
2036P	Blood routine test+CRP	Eosinophil E	0.7	%		0.5-8	2017-09-01 10:16:00.000	2017-09-01 11:05:33.000
2036P	Blood routine test+CRP	Basophils B	0.1	%		0-1	2017-09-01 10:16:00.000	2017-09-01 11:05:33.000
2036P	Blood routine test+CRP	Neutrophil count	5.92	10^9/L		1.80-6.30	2017-09-01 10:16:00.000	2017-09-01 11:05:33.000
2036P	Blood routine test+CRP	Lymphocyte count	4.13	10^9/L	H	1.10-3.20	2017-09-01 10:16:00.000	2017-09-01 11:05:33.000
2036P	Blood routine test+CRP	Monocyte count	0.93	10^9/L	H	0.10-0.60	2017-09-01 10:16:00.000	2017-09-01 11:05:33.000
2036P	Blood routine test+CRP	Eosnophils count	0.08	10^9/L		0.02-0.52	2017-09-01 10:16:00.000	2017-09-01 11:05:33.000
2036P	Blood routine test+CRP	Basophil count	0.01	10^9/L		0.00-0.06	2017-09-01 10:16:00.000	2017-09-01 11:05:33.000
2036P	Blood routine test+CRP	RBC	4.35	10^12/L		4.3-5.8	2017-09-01 10:16:00.000	2017-09-01 11:05:33.000
2036P	Blood routine test+CRP	Albumin (ALB)	118	g/L	L	130.00-175.00	2017-09-01 10:16:00.000	2017-09-01 11:05:33.000
2036P	Blood routine test+CRP	HCT	34.9		L	40-50	2017-09-01 10:16:00.000	2017-09-01 11:05:33.000
2036P	Blood routine test+CRP	MCV	80.3	fL	L	82.00-100	2017-09-01 10:16:00.000	2017-09-01 11:05:33.000
2036P	Blood routine test+CRP	MCH	27.2	pg		27.00-34.00	2017-09-01 10:16:00.000	2017-09-01 11:05:33.000
2036P	Blood routine test+CRP	MCHC	338	g/L		316-354	2017-09-01 10:16:00.000	2017-09-01 11:05:33.000
2036P	Blood routine test+CRP	PLT	324	10^9/L		125-350	2017-09-01 10:16:00.000	2017-09-01 11:05:33.000
2036P	Blood routine test+CRP	Thrombocytocrit (PCT)	0.27	%		0.115-0.285	2017-09-01 10:16:00.000	2017-09-01 11:05:33.000
2036P	Blood routine test+CRP	RDW-CV	12.4	%		0.00-15.00	2017-09-01 10:16:00.000	2017-09-01 11:05:33.000
2036P	Blood routine test+CRP	RDW-SD	35.9	fL			2017-09-01 10:16:00.000	2017-09-01 11:05:33.000
2036P	Blood routine test+CRP	mean platet volume (MPV)	8.2	fL		7.8-11	2017-09-01 10:16:00.000	2017-09-01 11:05:33.000
2036P	Blood routine test+CRP	platelet distribution width (PDW)	15.7	%		14.75-17.25	2017-09-01 10:16:00.000	2017-09-01 11:05:33.000
2036P	Blood routine test+CRP	P-LCR	15	%			2017-09-01 10:16:00.000	2017-09-01 11:05:33.000
2036P	Blood routine test+CRP	Nucleated red blood cell: absolute value	0.02				2017-09-01 10:16:00.000	2017-09-01 11:05:33.000
2036P	Blood routine test+CRP	Nucleated red blood cell percentage	0.25	/100WBC			2017-09-01 10:16:00.000	2017-09-01 11:05:33.000
2036P	CBV-IgM (qualitative)	CBV-IgM	Negative			Negative	2017-08-26 20:49:10.000	2017-08-29 15:09:47.000
2036P	CBV-IgM (qualitative)	CBV-IgM	Negative			Negative (-)	2017-08-26 20:49:18.000	2017-08-29 15:09:47.000
2036P	Electrolyte test	P	1.6	mmol/l		0.8-1.62	2017-09-01 10:16:00.000	2017-09-01 11:40:15.000
2036P	Electrolyte test	Mg	0.99	mmol/l		0.6-1.19	2017-09-01 10:16:00.000	2017-09-01 11:40:15.000
2036P	Electrolyte test	Cl	108	mmol/l		96-108	2017-09-01 10:16:00.000	2017-09-01 11:40:15.000
2036P	Electrolyte test	Ca	2.23	mmol/l		2.01-2.6	2017-09-01 10:16:00.000	2017-09-01 11:40:15.000
2036P	Electrolyte test	K	4.53	mmol/l		3.5-5.3	2017-09-01 10:16:00.000	2017-09-01 11:40:15.000
2036P	Electrolyte test	Na	141	mmol/l		137-147	2017-09-01 10:16:00.000	2017-09-01 11:40:15.000
2036P	hand-foot-and-mouth disease	Human Enterovirus (EV)	Negative (-)			Negative (-)	2017-08-26 20:49:00.000	2017-08-31 11:32:41.000
2036P	hand-foot-and-mouth disease	EV71	Negative (-)			Negative (-)	2017-08-26 20:49:00.000	2017-08-31 11:32:41.000
2036P	hand-foot-and-mouth disease	CoxA16	Negative (-)			Negative (-)	2017-08-26 20:49:00.000	2017-08-31 11:32:41.000
2036P	Lipase	Lipase	7	u/L		0-60	2017-08-26 20:49:00.000	2017-08-26 22:41:55.000
2036P	Liver function	Prealbumin (PA)	153	mg/L	L	180-420	2017-09-01 10:16:00.000	2017-09-01 11:40:15.000
2036P	Liver function	Bicarbonate	23	mmol/l		21-29	2017-09-01 10:16:00.000	2017-09-01 11:40:15.000
2036P	Liver function	AG	14.5	mmol/l		7.5-16	2017-09-01 10:16:00.000	2017-09-01 11:40:15.000
2036P	Liver function	Alanine aminotransfease (ALT)	21	U/L		9-50	2017-09-01 10:16:00.000	2017-09-01 11:40:15.000
2036P	Liver function	Indirect Bilirubin (IBIL)	2.1	umol/L		0.5-20.0	2017-09-01 10:16:00.000	2017-09-01 11:40:15.000
2036P	Liver function	DBIL/TBIL	0.42				2017-09-01 10:16:00.000	2017-09-01 11:40:15.000
2036P	Liver function	Total bilirubin (TBIL)	3.6	umol/L		3.0-25.0	2017-09-01 10:16:00.000	2017-09-01 11:40:15.000
2036P	Liver function	Direct Bilirubin (DBIL)	1.5	umol/L		0-8.6	2017-09-01 10:16:00.000	2017-09-01 11:40:15.000
2036P	Liver function	GLB	25	g/L		20-40	2017-09-01 10:16:00.000	2017-09-01 11:40:15.000
2036P	Liver function	A/G	1.4			1.1-2.5	2017-09-01 10:16:00.000	2017-09-01 11:40:15.000
2036P	Liver function	ALP	187	U/L	H	45-125	2017-09-01 10:16:00.000	2017-09-01 11:40:15.000
2036P	Liver function	Cholinesterase (ChE)	9147	U/L		5000-13500	2017-09-01 10:16:00.000	2017-09-01 11:40:15.000
2036P	Liver function	Total bile acid (TBA)	7.2	umol/L		0.2-14.0	2017-09-01 10:16:00.000	2017-09-01 11:40:15.000
2036P	Liver function	AST/ALT	1.52			0.01-5	2017-09-01 10:16:00.000	2017-09-01 11:40:15.000
2036P	Liver function	γ-GT	17	U/L		10-60	2017-09-01 10:16:00.000	2017-09-01 11:40:15.000
2036P	Liver function	Albumin (ALB)	35	g/L		34-54	2017-09-01 10:16:00.000	2017-09-01 11:40:15.000
2036P	Myocardial zymogram	Aspartate aminotransferase (AST)	32	U/L		15-40	2017-09-01 10:16:00.000	2017-09-01 11:40:15.000
2036P	Myocardial zymogram	CK-MB	27.6	U/L		0-35	2017-09-01 10:16:00.000	2017-09-01 11:40:15.000
2036P	Myocardial zymogram	LD or LDH	373	U/L	H	109-245	2017-09-01 10:16:00.000	2017-09-01 11:40:15.000
2036P	Myocardial zymogram	CK	61	U/L		26-174	2017-09-01 10:16:00.000	2017-09-01 11:40:15.000
2036P	Procalcitonin test	PCT	0.088	ng/ml	H	0.000-0.050	2017-08-28 12:51:00.000	2017-08-29 10:34:22.000
2036P	Routine biochemistry examination	CK	247	U/L	H	26-174	2017-08-26 20:49:00.000	2017-08-26 22:47:08.000
2036P	Routine biochemistry examination	CK-MB	117.3	U/L	H	0-35	2017-08-26 20:49:00.000	2017-08-26 22:47:08.000
2036P	Routine biochemistry examination	Aspartate aminotransferase (AST)	87	U/L	H	15-40	2017-08-26 20:49:00.000	2017-08-26 22:47:08.000
2036P	Routine biochemistry examination	AST/ALT	3.11			0.01-5	2017-08-26 20:49:00.000	2017-08-26 22:47:08.000
2036P	Routine biochemistry examination	γ-GT	12	U/L		10-60	2017-08-26 20:49:00.000	2017-08-26 22:47:08.000
2036P	Routine biochemistry examination	ALP	220	U/L	H	45-125	2017-08-26 20:49:00.000	2017-08-26 22:47:08.000
2036P	Routine biochemistry examination	Albumin (ALB)	36	g/L		34-54	2017-08-26 20:49:00.000	2017-08-26 22:47:08.000
2036P	Routine biochemistry examination	GLB	34	g/L		20-40	2017-08-26 20:49:00.000	2017-08-26 22:47:08.000
2036P	Routine biochemistry examination	A/G	1.06		L	1.1-2.5	2017-08-26 20:49:00.000	2017-08-26 22:47:08.000
2036P	Routine biochemistry examination	Total bilirubin (TBIL)	2.5	umol/L	L	3.0-25.0	2017-08-26 20:49:00.000	2017-08-26 22:47:08.000
2036P	Routine biochemistry examination	Direct Bilirubin (DBIL)	0.4	umol/L		0-8.6	2017-08-26 20:49:00.000	2017-08-26 22:47:08.000
2036P	Routine biochemistry examination	Indirect Bilirubin (IBIL)	2.1	umol/L		0.5-20.0	2017-08-26 20:49:00.000	2017-08-26 22:47:08.000
2036P	Routine biochemistry examination	DBIL/TBIL	0.16				2017-08-26 20:49:00.000	2017-08-26 22:47:08.000
2036P	Routine biochemistry examination	Alanine aminotransfease (ALT)	28	U/L		9-50	2017-08-26 20:49:00.000	2017-08-26 22:47:08.000
2036P	Routine biochemistry examination	AG	19.7	mmol/l	H	7.5-16	2017-08-26 20:49:00.000	2017-08-26 22:47:08.000
2036P	Routine biochemistry examination	Urea	3.6	mmol/l		2.9-8.2	2017-08-26 20:49:00.000	2017-08-26 22:47:08.000
2036P	Routine biochemistry examination	Serum creatinine (Scr)	48	umol/L	L	57-111	2017-08-26 20:49:00.000	2017-08-26 22:47:08.000
2036P	Routine biochemistry examination	Urea:CR	0.08			0.01-10	2017-08-26 20:49:00.000	2017-08-26 22:47:08.000
2036P	Routine biochemistry examination	UA	193	umol/L		155-428	2017-08-26 20:49:00.000	2017-08-26 22:47:08.000
2036P	Routine biochemistry examination	GLU	6.73	mmol/L	H	3.9-6.1	2017-08-26 20:49:00.000	2017-08-26 22:47:08.000
2036P	Routine biochemistry examination	TG	1.86	mmol/l	H	0.45-1.7	2017-08-26 20:49:00.000	2017-08-26 22:47:08.000
2036P	Routine biochemistry examination	TCHO	3.12	mmol/l		3.1-5.7	2017-08-26 20:49:00.000	2017-08-26 22:47:08.000
2036P	Routine biochemistry examination	HDL-C	0.57	mmol/l	L	0.91-2	2017-08-26 20:49:00.000	2017-08-26 22:47:08.000
2036P	Routine biochemistry examination	LDL-C	1.55	mmol/l		0-3.61	2017-08-26 20:49:00.000	2017-08-26 22:47:08.000
2036P	Routine biochemistry examination	APO-A1	0.99	g/L	L	1-1.65	2017-08-26 20:49:00.000	2017-08-26 22:47:08.000
2036P	Routine biochemistry examination	APO-B	0.63	g/L		0.6-1.15	2017-08-26 20:49:00.000	2017-08-26 22:47:08.000
2036P	Routine biochemistry examination	APO-B:APO-A1	0.64			0.01-20	2017-08-26 20:49:00.000	2017-08-26 22:47:08.000
2036P	Routine biochemistry examination	Osmotic pressure	261.95	mOSM/L	L	280-350	2017-08-26 20:49:00.000	2017-08-26 22:47:08.000
2036P	Routine biochemistry examination	LD or LDH	838	U/L	H	109-245	2017-08-26 20:49:00.000	2017-08-26 22:47:08.000
2036P	Routine biochemistry examination	K	溶血6.73	mmol/l	HH	3.5-5.3	2017-08-26 20:49:00.000	2017-08-26 22:47:08.000
2036P	Routine biochemistry examination	Na	135	mmol/l	L	137-147	2017-08-26 20:49:00.000	2017-08-26 22:47:08.000
2036P	Routine biochemistry examination	Cl	105	mmol/l		96-108	2017-08-26 20:49:00.000	2017-08-26 22:47:08.000
2036P	Routine biochemistry examination	Ca	2.19	mmol/l		2.01-2.6	2017-08-26 20:49:00.000	2017-08-26 22:47:08.000
2036P	Routine biochemistry examination	P	1.8	mmol/l	H	0.8-1.62	2017-08-26 20:49:00.000	2017-08-26 22:47:08.000
2036P	Routine biochemistry examination	Mg	1.27	mmol/l	H	0.6-1.19	2017-08-26 20:49:00.000	2017-08-26 22:47:08.000
2036P	Routine biochemistry examination	Bicarbonate	17	mmol/l	L	21-29	2017-08-26 20:49:00.000	2017-08-26 22:47:08.000
2036P	Routine biochemistry examination	eGFR estimated value 1	461.75	ml/min		>90	2017-08-26 20:49:00.000	2017-08-26 22:47:08.000
2036P	Stool OB/Stool routine/fecal parasites	Blood	Negative				2017-08-26 20:49:00.000	2017-08-27 17:08:50.000
2036P	Stool OB/Stool routine/fecal parasites	Feces color	Yellow				2017-08-26 20:49:00.000	2017-08-27 17:08:50.000
2036P	Stool OB/Stool routine/fecal parasites	Feces appearance	Soft				2017-08-26 20:49:00.000	2017-08-27 17:08:50.000
2036P	Stool OB/Stool routine/fecal parasites	Mucus	Negative				2017-08-26 20:49:00.000	2017-08-27 17:08:50.000
2036P	Stool OB/Stool routine/fecal parasites	Pustule	Negative				2017-08-26 20:49:00.000	2017-08-27 17:08:50.000
2036P	Stool OB/Stool routine/fecal parasites	RBC	Negative				2017-08-26 20:49:00.000	2017-08-27 17:08:50.000
2036P	Stool OB/Stool routine/fecal parasites	WBC	Negative				2017-08-26 20:49:00.000	2017-08-27 17:08:50.000
2036P	Stool OB/Stool routine/fecal parasites	Ascaris	Negative				2017-08-26 20:49:00.000	2017-08-27 17:08:50.000
2036P	Stool OB/Stool routine/fecal parasites	Whipworm	Negative				2017-08-26 20:49:00.000	2017-08-27 17:08:50.000
2036P	Stool OB/Stool routine/fecal parasites	Hookworm	Negative				2017-08-26 20:49:00.000	2017-08-27 17:08:50.000
2036P	Stool OB/Stool routine/fecal parasites	Pinworm	Negative				2017-08-26 20:49:00.000	2017-08-27 17:08:50.000
2036P	Stool OB/Stool routine/fecal parasites	Japonicum	Negative				2017-08-26 20:49:00.000	2017-08-27 17:08:50.000
2036P	Stool OB/Stool routine/fecal parasites	Other	Negative				2017-08-26 20:49:00.000	2017-08-27 17:08:50.000
2036P	Stool OB/Stool routine/fecal parasites	Occult blood (OB)	Negative				2017-08-26 20:49:00.000	2017-08-27 17:08:50.000
2036P	Total bile acid (TBA)	Total bile acid (TBA)	25.1	umol/L	H	0.2-14.0	2017-08-26 20:49:00.000	2017-08-26 22:41:55.000
2036P	TropI	TropI	<0.01	ug/L		0-0.01	2017-08-26 20:49:00.000	2017-08-26 22:52:46.000
2036P	Urine routine 2	Specific gravity	<=1.005	-	L	1.015-1.025	2017-08-26 20:49:00.000	2017-08-27 17:13:35.000
2036P	Urine routine 2	GLU	Negative	mmol/L		Negative	2017-08-26 20:49:00.000	2017-08-27 17:13:35.000
2036P	Urine routine 2	Bilirubin	Negative	umol/L		Negative	2017-08-26 20:49:00.000	2017-08-27 17:13:35.000
2036P	Urine routine 2	RBC	Negative			Negative	2017-08-26 20:49:00.000	2017-08-27 17:13:35.000
2036P	Urine routine 2	Ketone body	Negative	mmol/L		Negative	2017-08-26 20:49:00.000	2017-08-27 17:13:35.000
2036P	Urine routine 2	PH	6.5	-		5.5-7.5	2017-08-26 20:49:00.000	2017-08-27 17:13:35.000
2036P	Urine routine 2	Protein	Negative	g/L		Negative	2017-08-26 20:49:00.000	2017-08-27 17:13:35.000
2036P	Urine routine 2	urobilinogen (URO)	Normal 3.4	umol/L		3-16	2017-08-26 20:49:00.000	2017-08-27 17:13:35.000
2036P	Urine routine 2	Nitrite	Negative	umol/L		Negative	2017-08-26 20:49:00.000	2017-08-27 17:13:35.000
2036P	Urine routine 2	WBC	Negative			Negative	2017-08-26 20:49:00.000	2017-08-27 17:13:35.000
2036P	Urine routine 2	Color	Canary yellow	-		Canary yellow-Amber	2017-08-26 20:49:00.000	2017-08-27 17:13:35.000
2036P	Urine routine 2	Clarity/ turbidity	Clear	-		Clear	2017-08-26 20:49:00.000	2017-08-27 17:13:35.000
2036P	Urine routine 2	Micro-albumin	Negative	g/L		Negative	2017-08-26 20:49:00.000	2017-08-27 17:13:35.000
2036P	Urine routine 2	Ascorbic acid	1	mmol/L			2017-08-26 20:49:00.000	2017-08-27 17:13:35.000
2036P	Urine routine 2	RBC	0.9	/ul		0-17	2017-08-26 20:49:00.000	2017-08-27 17:13:35.000
2036P	Urine routine 2	WBC	0	/ul		0-28	2017-08-26 20:49:00.000	2017-08-27 17:13:35.000
2036P	Urine routine 2	WBCC	0	/ul		0-2	2017-08-26 20:49:00.000	2017-08-27 17:13:35.000
2036P	Urine routine 2	Squamous cells	0	/ul		0-28	2017-08-26 20:49:00.000	2017-08-27 17:13:35.000
2036P	Urine routine 2	Non-squarmocellular	0	/ul		0-6	2017-08-26 20:49:00.000	2017-08-27 17:13:35.000
2036P	Urine routine 2	Hyaline cas	0	/LPF		0-0.69	2017-08-26 20:49:00.000	2017-08-27 17:13:35.000
2036P	Urine routine 2	Pathologic casts	0	/ul		0-0.34	2017-08-26 20:49:00.000	2017-08-27 17:13:35.000
2036P	Urine routine 2	Bacteria	10.9	/ul	H	0-7	2017-08-26 20:49:00.000	2017-08-27 17:13:35.000
2036P	Urine routine 2	Unclassified crystal	0.00	/ul		0-28	2017-08-26 20:49:00.000	2017-08-27 17:13:35.000
2036P	Urine routine 2	Yeast	0	/ul		0-1	2017-08-26 20:49:00.000	2017-08-27 17:13:35.000
2036P	Urine routine 2	Sperm	0	/ul		0-6	2017-08-26 20:49:00.000	2017-08-27 17:13:35.000
2036P	Urine routine 2	Viscose	0	/ul		0-28	2017-08-26 20:49:00.000	2017-08-27 17:13:35.000

## Sheet: Body temperatures
Date	Time point	Temperature
2017-08-26	18	38.5℃
2017-08-27	6	36℃
2017-08-27	2	36.8℃
2017-08-27	10	36.5℃
2017-08-27	14	36.7℃
2017-08-27	18	37℃
2017-08-28	6	37.4℃
2017-08-28	10	38.1℃
2017-08-28	14	38.1℃
2017-08-28	18	36.9℃
2017-08-29	6	36.5℃
2017-08-29	10	36.8℃
2017-08-29	14	36.3℃
2017-08-29	18	37℃
2017-08-30	6	38.0℃
2017-08-30	10	36.5℃
2017-08-30	14	36.7℃
2017-08-30	18	36.1℃
2017-08-31	6	36℃
2017-08-31	10	36.5℃
2017-08-31	14	36.5℃
2017-08-31	18	36.4℃
2017-09-01	6	36℃
2017-09-01	10	37℃
2017-09-01	14	36.3℃
2017-09-01	18	36.5℃
2017-09-02	6	36.2℃
2017-09-02	10	36.5℃
