# Supplementary material for: Molecular characterization of carbapenem-resistant Klebsiella pneumoniae isolates with focus on antimicrobial resistance
Source: BMC Genomics. 2019 Nov 7;20:822. doi: 10.1186/s12864-019-6225-9 (PMC6839148; doi:10.1186/s12864-019-6225-9)
Supplement: Supplementary file 1 — Additional file 1: Figure S1. Circle diagram of K. pneumoniae genome sequenced via Oxford Nanopore sequencing technology. Figure S2. Distribution of protein-coding genes predicted in 1567D strain. Figure S3. COG classification 1567D stain for the carbapenem-resistant K. pneumoniae. Figure S4. Distribution of K. pneumoniae genes annotated in GO term. Figure S5. Annotation of KEGG pathways in the carbapenem-resistant K. pneumoniae. Figure S6. Phylogenetic tree assessing the relatedness of the carbapenem-resistant K. pneumoniae strains in Fuzhou (purple) and in Hangzhou (green) to the reference genome database (blue). Table S1. Information of strains and patient diagnosis. Table S2. Phenotypes of 1566D, a.k.a., medical records of 1566P. Table S3. Phenotypes of 1567D, a.k.a., medical records of 1567P. Table S4. Phenotypes of 2035D, a.k.a., medical records of 2035P. Table S5. Phenotypes of 2036D, a.k.a., medical records of 2036P. Table S6. Phenotypes of 2037D, a.k.a., medical records of 2037P. Table S7. Phenotypes of 2038D, a.k.a., medical records of 2038P. Table S8. Phenotypes of 2039D, a.k.a., medical records of 2039P. Table S9. Illumina MiSeq sequencing yields. Table S10. Oxford Nanopore sequencing yields. Table S11. Detection and validation of SNPs in seven strains. Table S12. A total of 92 all-variation SNPs in seven strains. Red refers to 40 all-variation loci; Bold stands for 24 strain’s unique SNP loci. [file 12864_2019_6225_MOESM1_ESM.zip › Supp Table 6_2037P.xlsx]

## Sheet: Check reports
Patient ID	Test Items	Descriptions	Results	Units	Status	Range	Application Date	Report Date
2037P	Urine routine 2	Yeast	0.0	/ul		0-1	2017-11-16 23:57:25.000	2017-11-17 16:29:13.497
2037P	Urine routine 2	WBCC	1.8	/ul		0-2	2017-11-16 23:57:25.000	2017-11-17 16:29:13.497
2037P	Urine routine 2	WBC	Negative			Negative	2017-11-16 23:57:25.000	2017-11-17 16:29:13.497
2037P	Urine routine 2	WBC	15.4	/ul		0-28	2017-11-16 23:57:25.000	2017-11-17 16:29:13.497
2037P	Urine routine 2	Viscose	0.00	/ul		0-28	2017-11-16 23:57:25.000	2017-11-17 16:29:13.497
2037P	Urine routine 2	urobilinogen （URO)	Normal	umol/L		3-16	2017-11-16 23:57:25.000	2017-11-17 16:29:13.497
2037P	Urine routine 2	Unclassified crystal	0.0	/ul		0-28	2017-11-16 23:57:25.000	2017-11-17 16:29:13.497
2037P	Urine routine 2	Squamous cells	0	/ul		0-28	2017-11-16 23:57:25.000	2017-11-17 16:29:13.497
2037P	Urine routine 2	Sperm	0.00	/ul		0-6	2017-11-16 23:57:25.000	2017-11-17 16:29:13.497
2037P	Urine routine 2	Specific gravity	<=1.005	-	L	1.015-1.025	2017-11-16 23:57:25.000	2017-11-17 16:29:13.497
2037P	Urine routine 2	RBC	1.8	/ul		0-17	2017-11-16 23:57:25.000	2017-11-17 16:29:13.497
2037P	Urine routine 2	Protein	Negative	g/L		Negative	2017-11-16 23:57:25.000	2017-11-17 16:29:13.497
2037P	Urine routine 2	PH	6.0	-		5.5-7.5	2017-11-16 23:57:25.000	2017-11-17 16:29:13.497
2037P	Urine routine 2	Pathologic casts	0.0	/ul			2017-11-16 23:57:25.000	2017-11-17 16:29:13.497
2037P	Urine routine 2	Occult blood (OB)	Negative			Negative	2017-11-16 23:57:25.000	2017-11-17 16:29:13.497
2037P	Urine routine 2	Non-squarmocellular	0.0	/ul		0-6	2017-11-16 23:57:25.000	2017-11-17 16:29:13.497
2037P	Urine routine 2	Nitrite	Negative	umol/L		Negative	2017-11-16 23:57:25.000	2017-11-17 16:29:13.497
2037P	Urine routine 2	Micro-albumin	Negative	g/L		Negative	2017-11-16 23:57:25.000	2017-11-17 16:29:13.497
2037P	Urine routine 2	Ketone body	Negative	mmol/L		Negative	2017-11-16 23:57:25.000	2017-11-17 16:29:13.497
2037P	Urine routine 2	Hyaline cas	0.0	/ul		0-0.69	2017-11-16 23:57:25.000	2017-11-17 16:29:13.497
2037P	Urine routine 2	GLU	Negative	mmol/L		Negative	2017-11-16 23:57:25.000	2017-11-17 16:29:13.497
2037P	Urine routine 2	Color	Canary yellow			Canary yellow-Amber	2017-11-16 23:57:25.000	2017-11-17 16:29:13.497
2037P	Urine routine 2	Clarity/turbidity	Clear	-		Clear	2017-11-16 23:57:25.000	2017-11-17 16:29:13.497
2037P	Urine routine 2	Bilirubin	Negative	umol/L		Negative	2017-11-16 23:57:25.000	2017-11-17 16:29:13.497
2037P	Urine routine 2	Bacteria	0.0			0-7	2017-11-16 23:57:25.000	2017-11-17 16:29:13.497
2037P	Urine routine 2	Ascorbic acid	>=5.7	mmol/L	H		2017-11-16 23:57:25.000	2017-11-17 16:29:13.497
2037P	TropI	TropI	<0.01	ug/L		0-0.01	2017-11-16 23:57:25.000	2017-11-17 01:50:39.610
2037P	TropI	TropI	0.10	ug/L	H	0-0.01	2017-11-25 13:59:22.000	2017-11-25 15:25:17.820
2037P	TropI	TropI	0.14	ug/L	H	0-0.01	2017-11-28 10:55:36.000	2017-11-28 13:18:48.323
2037P	Stool routine+fecal parasites	Whipworm	Negative			Negative	2017-11-16 23:57:25.000	2017-11-17 18:02:32.193
2037P	Stool routine+fecal parasites	WBC	Negative			Negative	2017-11-16 23:57:25.000	2017-11-17 18:02:32.193
2037P	Stool routine+fecal parasites	RBC	Negative			Negative	2017-11-16 23:57:25.000	2017-11-17 18:02:32.193
2037P	Stool routine+fecal parasites	Pustule	Negative			Negative	2017-11-16 23:57:25.000	2017-11-17 18:02:32.193
2037P	Stool routine+fecal parasites	Pinworm	Negative			Negative	2017-11-16 23:57:25.000	2017-11-17 18:02:32.193
2037P	Stool routine+fecal parasites	Other	Negative			Negative	2017-11-16 23:57:25.000	2017-11-17 18:02:32.193
2037P	Stool routine+fecal parasites	Mucus	Negative			Negative	2017-11-16 23:57:25.000	2017-11-17 18:02:32.193
2037P	Stool routine+fecal parasites	Japonicum	Negative			Negative	2017-11-16 23:57:25.000	2017-11-17 18:02:32.193
2037P	Stool routine+fecal parasites	Hookworm	Negative			Negative	2017-11-16 23:57:25.000	2017-11-17 18:02:32.193
2037P	Stool routine+fecal parasites	Feces color	Black			Yellow-brown	2017-11-16 23:57:25.000	2017-11-17 18:02:32.193
2037P	Stool routine+fecal parasites	Feces appearance	Sticky			Soft	2017-11-16 23:57:25.000	2017-11-17 18:02:32.193
2037P	Stool routine+fecal parasites	Blood	Negative			Negative	2017-11-16 23:57:25.000	2017-11-17 18:02:32.193
2037P	Stool routine+fecal parasites	Ascaris	Negative			Negative	2017-11-16 23:57:25.000	2017-11-17 18:02:32.193
2037P	Stool OB (Monoclonal strip method)	Occult blood (mAb)	4+			Negative	2017-11-16 23:57:25.000	2017-11-17 18:02:32.193
2037P	Serum lipase determination	Urea/Cr	0.12			0.01-10	2017-11-26 10:23:05.000	2017-11-26 12:09:57.117
2037P	Serum lipase determination	Lipase	29	u/L		0-60	2017-11-16 23:57:25.000	2017-11-17 01:37:33.387
2037P	Serum lipase determination	Lipase	9	u/L		0-60	2017-11-26 10:23:05.000	2017-11-26 12:09:57.117
2037P	Serum lipase determination	AST/ALT	2.08			0.01-5	2017-11-26 10:23:05.000	2017-11-26 12:09:57.117
2037P	Serum lipase determination	APO-B:APO-A1	0.86			0.01-20	2017-11-26 10:23:05.000	2017-11-26 12:09:57.117
2037P	Routine biochemistry examination	γ-GT	10	U/L		10-60	2017-11-16 23:57:25.000	2017-11-17 01:37:33.387
2037P	Routine biochemistry examination	γ-GT	15	U/L		10-60	2017-11-26 10:23:05.000	2017-11-26 12:09:57.117
2037P	Routine biochemistry examination	γ-GT	13	U/L		10-60	2017-11-27 10:48:04.000	2017-11-27 13:23:44.000
2037P	Routine biochemistry examination	Urea/Cr	0.10			0.01-10	2017-11-16 23:57:25.000	2017-11-17 01:37:33.387
2037P	Routine biochemistry examination	Urea/Cr	0.14			0.01-10	2017-11-27 10:48:04.000	2017-11-27 13:23:44.000
2037P	Routine biochemistry examination	Urea	7.3	mmol/l		2.9-8.2	2017-11-16 23:57:25.000	2017-11-17 01:37:33.387
2037P	Routine biochemistry examination	Urea	10.3	mmol/l	H	2.9-8.2	2017-11-26 10:23:05.000	2017-11-26 12:09:57.117
2037P	Routine biochemistry examination	Urea	15.4	mmol/l	H	2.9-8.2	2017-11-27 10:48:04.000	2017-11-27 13:23:44.000
2037P	Routine biochemistry examination	UA	288	umol/L		155-428	2017-11-16 23:57:25.000	2017-11-17 01:37:33.387
2037P	Routine biochemistry examination	UA	122	umol/L	L	155-428	2017-11-26 10:23:05.000	2017-11-26 12:09:57.117
2037P	Routine biochemistry examination	UA	194	umol/L		155-428	2017-11-27 10:48:04.000	2017-11-27 13:23:44.000
2037P	Routine biochemistry examination	Total bilirubin (TBIL)	14.3	umol/L		3.0-25.0	2017-11-16 23:57:25.000	2017-11-17 01:37:33.387
2037P	Routine biochemistry examination	Total bilirubin (TBIL)	37.5	umol/L	H	3.0-25.0	2017-11-26 10:23:05.000	2017-11-26 12:09:57.117
2037P	Routine biochemistry examination	Total bilirubin (TBIL)	54.4	umol/L	H	3.0-25.0	2017-11-27 10:48:04.000	2017-11-27 13:23:44.000
2037P	Routine biochemistry examination	TG	0.60	mmol/l		0.45-1.7	2017-11-16 23:57:25.000	2017-11-17 01:37:33.387
2037P	Routine biochemistry examination	TG	0.56	mmol/l		0.45-1.7	2017-11-26 10:23:05.000	2017-11-26 12:09:57.117
2037P	Routine biochemistry examination	TG	0.69	mmol/l		0.45-1.7	2017-11-27 10:48:04.000	2017-11-27 13:23:44.000
2037P	Routine biochemistry examination	TCHO	4.04	mmol/l		3.1-5.7	2017-11-16 23:57:25.000	2017-11-17 01:37:33.387
2037P	Routine biochemistry examination	TCHO	2.30	mmol/l	L	3.1-5.7	2017-11-26 10:23:05.000	2017-11-26 12:09:57.117
2037P	Routine biochemistry examination	TCHO	2.10	mmol/l	L	3.1-5.7	2017-11-27 10:48:04.000	2017-11-27 13:23:44.000
2037P	Routine biochemistry examination	Serum creatinine (Scr)	75	umol/L		57--97	2017-11-16 23:57:25.000	2017-11-17 01:37:33.387
2037P	Routine biochemistry examination	Serum creatinine (Scr)	89	umol/L		57--97	2017-11-26 10:23:05.000	2017-11-26 12:09:57.117
2037P	Routine biochemistry examination	Serum creatinine (Scr)	112	umol/L	H	57--97	2017-11-27 10:48:04.000	2017-11-27 13:23:44.000
2037P	Routine biochemistry examination	P	0.85	mmol/l		0.8-1.62	2017-11-16 23:57:25.000	2017-11-17 01:37:33.387
2037P	Routine biochemistry examination	P	0.74	mmol/l	L	0.8-1.62	2017-11-26 10:23:05.000	2017-11-26 12:09:57.117
2037P	Routine biochemistry examination	P	0.82	mmol/l		0.8-1.62	2017-11-27 10:48:04.000	2017-11-27 13:23:44.000
2037P	Routine biochemistry examination	Osmotic pressure	279.55	mOsm/Kg(H2O）		275-350	2017-11-16 23:57:25.000	2017-11-17 01:37:33.387
2037P	Routine biochemistry examination	Osmotic pressure	279.32	mOsm/Kg(H2O）		275-350	2017-11-26 10:23:05.000	2017-11-26 12:09:57.117
2037P	Routine biochemistry examination	Osmotic pressure	284.91	mOsm/Kg(H2O）		275-350	2017-11-27 10:48:04.000	2017-11-27 13:23:44.000
2037P	Routine biochemistry examination	Na	144	mmol/l		137-147	2017-11-16 23:57:25.000	2017-11-17 01:37:33.387
2037P	Routine biochemistry examination	Na	143	mmol/l		137-147	2017-11-26 10:23:05.000	2017-11-26 12:09:57.117
2037P	Routine biochemistry examination	Na	146	mmol/l		137-147	2017-11-27 10:48:04.000	2017-11-27 13:23:44.000
2037P	Routine biochemistry examination	Mg	0.87	mmol/l		0.6-1.19	2017-11-16 23:57:25.000	2017-11-17 01:37:33.387
2037P	Routine biochemistry examination	Mg	0.74	mmol/l		0.6-1.19	2017-11-26 10:23:05.000	2017-11-26 12:09:57.117
2037P	Routine biochemistry examination	Mg	0.85	mmol/l		0.6-1.19	2017-11-27 10:48:04.000	2017-11-27 13:23:44.000
2037P	Routine biochemistry examination	LDL-C	2.28	mmol/l		0-3.61	2017-11-16 23:57:25.000	2017-11-17 01:37:33.387
2037P	Routine biochemistry examination	LDL-C	1.39	mmol/l		0-3.61	2017-11-26 10:23:05.000	2017-11-26 12:09:57.117
2037P	Routine biochemistry examination	LDL-C	1.12	mmol/l		0-3.61	2017-11-27 10:48:04.000	2017-11-27 13:23:44.000
2037P	Routine biochemistry examination	LD or LDH	338	U/L	H	109-245	2017-11-16 23:57:25.000	2017-11-17 01:37:33.387
2037P	Routine biochemistry examination	LD or LDH	440	U/L	H	109-245	2017-11-26 10:23:05.000	2017-11-26 12:09:57.117
2037P	Routine biochemistry examination	LD or LDH	459	U/L	H	109-245	2017-11-27 10:48:04.000	2017-11-27 13:23:44.000
2037P	Routine biochemistry examination	K	3.53	mmol/l		3.5-5.3	2017-11-16 23:57:25.000	2017-11-17 01:37:33.387
2037P	Routine biochemistry examination	K	3.37	mmol/l	L	3.5-5.3	2017-11-26 10:23:05.000	2017-11-26 12:09:57.117
2037P	Routine biochemistry examination	K	3.83	mmol/l		3.5-5.3	2017-11-27 10:48:04.000	2017-11-27 13:23:44.000
2037P	Routine biochemistry examination	Indirect Bilirubin (IBIL)	7.5	umol/L		0.5-20.0	2017-11-16 23:57:25.000	2017-11-17 01:37:33.387
2037P	Routine biochemistry examination	Indirect Bilirubin (IBIL)	18.9	umol/L		0.5-20.0	2017-11-26 10:23:05.000	2017-11-26 12:09:57.117
2037P	Routine biochemistry examination	Indirect Bilirubin (IBIL)	25.0	umol/L	H	0.5-20.0	2017-11-27 10:48:04.000	2017-11-27 13:23:44.000
2037P	Routine biochemistry examination	HDL-C	0.89	mmol/l	L	0.91-2	2017-11-16 23:57:25.000	2017-11-17 01:37:33.387
2037P	Routine biochemistry examination	HDL-C	0.58	mmol/l	L	0.91-2	2017-11-26 10:23:05.000	2017-11-26 12:09:57.117
2037P	Routine biochemistry examination	HDL-C	0.58	mmol/l	L	0.91-2	2017-11-27 10:48:04.000	2017-11-27 13:23:44.000
2037P	Routine biochemistry examination	GLU	5.89	mmol/L		3.9-6.1	2017-11-16 23:57:25.000	2017-11-17 01:37:33.387
2037P	Routine biochemistry examination	GLU	9.75	mmol/L	H	3.9-6.1	2017-11-26 10:23:05.000	2017-11-26 12:09:57.117
2037P	Routine biochemistry examination	GLU	8.60	mmol/L	H	3.9-6.1	2017-11-27 10:48:04.000	2017-11-27 13:23:44.000
2037P	Routine biochemistry examination	GLB	31	g/L		20-40	2017-11-16 23:57:25.000	2017-11-17 01:37:33.387
2037P	Routine biochemistry examination	GLB	25	g/L		20-40	2017-11-26 10:23:05.000	2017-11-26 12:09:57.117
2037P	Routine biochemistry examination	GLB	28	g/L		20-40	2017-11-27 10:48:04.000	2017-11-27 13:23:44.000
2037P	Routine biochemistry examination	Direct Bilirubin (DBIL)	6.8	umol/L		0-8.6	2017-11-16 23:57:25.000	2017-11-17 01:37:33.387
2037P	Routine biochemistry examination	Direct Bilirubin (DBIL)	18.6	umol/L	H	0-8.6	2017-11-26 10:23:05.000	2017-11-26 12:09:57.117
2037P	Routine biochemistry examination	Direct Bilirubin (DBIL)	29.4	umol/L	H	0-8.6	2017-11-27 10:48:04.000	2017-11-27 13:23:44.000
2037P	Routine biochemistry examination	DBIL/TBIL	0.48				2017-11-16 23:57:25.000	2017-11-17 01:37:33.387
2037P	Routine biochemistry examination	DBIL/TBIL	0.50				2017-11-26 10:23:05.000	2017-11-26 12:09:57.117
2037P	Routine biochemistry examination	DBIL/TBIL	0.54				2017-11-27 10:48:04.000	2017-11-27 13:23:44.000
2037P	Routine biochemistry examination	Cl	113	mmol/l	H	96-108	2017-11-16 23:57:25.000	2017-11-17 01:37:33.387
2037P	Routine biochemistry examination	Cl	106	mmol/l		96-108	2017-11-26 10:23:05.000	2017-11-26 12:09:57.117
2037P	Routine biochemistry examination	Cl	107	mmol/l		96-108	2017-11-27 10:48:04.000	2017-11-27 13:23:44.000
2037P	Routine biochemistry examination	CK-MB	99.4	U/L	H	0-35	2017-11-16 23:57:25.000	2017-11-17 01:37:33.387
2037P	Routine biochemistry examination	CK-MB	59.3	U/L	H	0-35	2017-11-26 10:23:05.000	2017-11-26 12:09:57.117
2037P	Routine biochemistry examination	CK-MB	42.1	U/L	H	0-35	2017-11-27 10:48:04.000	2017-11-27 13:23:44.000
2037P	Routine biochemistry examination	CK	229	U/L	H	26-174	2017-11-16 23:57:25.000	2017-11-17 01:37:33.387
2037P	Routine biochemistry examination	CK	2174	U/L	H	26-174	2017-11-26 10:23:05.000	2017-11-26 12:09:57.117
2037P	Routine biochemistry examination	CK	1080	U/L	H	26-174	2017-11-27 10:48:04.000	2017-11-27 13:23:44.000
2037P	Routine biochemistry examination	Ca	1.99	mmol/l	L	2.01-2.6	2017-11-16 23:57:25.000	2017-11-17 01:37:33.387
2037P	Routine biochemistry examination	Ca	2.33	mmol/l		2.01-2.6	2017-11-26 10:23:05.000	2017-11-26 12:09:57.117
2037P	Routine biochemistry examination	Ca	2.17	mmol/l		2.01-2.6	2017-11-27 10:48:04.000	2017-11-27 13:23:44.000
2037P	Routine biochemistry examination	Bicarbonate	18	mmol/l	L	21-29	2017-11-16 23:57:25.000	2017-11-17 01:37:33.387
2037P	Routine biochemistry examination	Bicarbonate	24	mmol/l		21-29	2017-11-26 10:23:05.000	2017-11-26 12:09:57.117
2037P	Routine biochemistry examination	Bicarbonate	25	mmol/l		21-29	2017-11-27 10:48:04.000	2017-11-27 13:23:44.000
2037P	Routine biochemistry examination	AST/ALT	1.26			0.01-5	2017-11-16 23:57:25.000	2017-11-17 01:37:33.387
2037P	Routine biochemistry examination	AST/ALT	1.30			0.01-5	2017-11-27 10:48:04.000	2017-11-27 13:23:44.000
2037P	Routine biochemistry examination	Aspartate aminotransferase (AST)	24	U/L		15-40	2017-11-16 23:57:25.000	2017-11-17 01:37:33.387
2037P	Routine biochemistry examination	Aspartate aminotransferase (AST)	102	U/L	H	15-40	2017-11-26 10:23:05.000	2017-11-26 12:09:57.117
2037P	Routine biochemistry examination	Aspartate aminotransferase (AST)	65	U/L	H	15-40	2017-11-27 10:48:04.000	2017-11-27 13:23:44.000
2037P	Routine biochemistry examination	APO-B:APO-A1	0.67			0.01-20	2017-11-16 23:57:25.000	2017-11-17 01:37:33.387
2037P	Routine biochemistry examination	APO-B:APO-A1	0.74			0.01-20	2017-11-27 10:48:04.000	2017-11-27 13:23:44.000
2037P	Routine biochemistry examination	APO-B	0.77	g/L		0.6-1.15	2017-11-16 23:57:25.000	2017-11-17 01:37:33.387
2037P	Routine biochemistry examination	APO-B	0.57	g/L	L	0.6-1.15	2017-11-26 10:23:05.000	2017-11-26 12:09:57.117
2037P	Routine biochemistry examination	APO-B	0.46	g/L	L	0.6-1.15	2017-11-27 10:48:04.000	2017-11-27 13:23:44.000
2037P	Routine biochemistry examination	APO-A1	1.15	g/L		1-1.65	2017-11-16 23:57:25.000	2017-11-17 01:37:33.387
2037P	Routine biochemistry examination	APO-A1	0.66	g/L	L	1-1.65	2017-11-26 10:23:05.000	2017-11-26 12:09:57.117
2037P	Routine biochemistry examination	APO-A1	0.62	g/L	L	1-1.65	2017-11-27 10:48:04.000	2017-11-27 13:23:44.000
2037P	Routine biochemistry examination	ALP	70	U/L		45-125	2017-11-16 23:57:25.000	2017-11-17 01:37:33.387
2037P	Routine biochemistry examination	ALP	46	U/L		45-125	2017-11-26 10:23:05.000	2017-11-26 12:09:57.117
2037P	Routine biochemistry examination	ALP	39	U/L	L	45-125	2017-11-27 10:48:04.000	2017-11-27 13:23:44.000
2037P	Routine biochemistry examination	Albumin (ALB)	32	g/L	L	34-54	2017-11-16 23:57:25.000	2017-11-17 01:37:33.387
2037P	Routine biochemistry examination	Albumin (ALB)	35	g/L		34-54	2017-11-26 10:23:05.000	2017-11-26 12:09:57.117
2037P	Routine biochemistry examination	Albumin (ALB)	35	g/L		34-54	2017-11-27 10:48:04.000	2017-11-27 13:23:44.000
2037P	Routine biochemistry examination	Alanine aminotransfease (ALT)	19	U/L		9-50	2017-11-16 23:57:25.000	2017-11-17 01:37:33.387
2037P	Routine biochemistry examination	Alanine aminotransfease (ALT)	49	U/L		9-50	2017-11-26 10:23:05.000	2017-11-26 12:09:57.117
2037P	Routine biochemistry examination	Alanine aminotransfease (ALT)	50	U/L		9-50	2017-11-27 10:48:04.000	2017-11-27 13:23:44.000
2037P	Routine biochemistry examination	AG	16.5	mmol/l	H	7.5-16	2017-11-16 23:57:25.000	2017-11-17 01:37:33.387
2037P	Routine biochemistry examination	AG	16.4	mmol/l	H	7.5-16	2017-11-26 10:23:05.000	2017-11-26 12:09:57.117
2037P	Routine biochemistry examination	AG	17.8	mmol/l	H	7.5-16	2017-11-27 10:48:04.000	2017-11-27 13:23:44.000
2037P	Routine biochemistry examination	A/G	1.03		L	1.1-2.5	2017-11-16 23:57:25.000	2017-11-17 01:37:33.387
2037P	Routine biochemistry examination	A/G	1.40			1.1-2.5	2017-11-26 10:23:05.000	2017-11-26 12:09:57.117
2037P	Routine biochemistry examination	A/G	1.25			1.1-2.5	2017-11-27 10:48:04.000	2017-11-27 13:23:44.000
2037P	Reticulocyte count (Instrumental method）	Reticulocyte percentage (RET%)	1.97	%		0.5-2.0	2017-11-16 23:57:25.000	2017-11-17 01:29:23.180
2037P	Reticulocyte count (Instrumental method）	Reticulocyte hemoglobin content	26.5	pg	L	32.1-38.8	2017-11-16 23:57:25.000	2017-11-17 01:29:23.180
2037P	Reticulocyte count (Instrumental method）	Reticulocyte count	49.40	10^9/L		24-84	2017-11-16 23:57:25.000	2017-11-17 01:29:23.180
2037P	Reticulocyte count (Instrumental method）	MFR	27.10	%	H	1.6-9.5	2017-11-16 23:57:25.000	2017-11-17 01:29:23.180
2037P	Reticulocyte count (Instrumental method）	LFR	47.4	Sticky	L	89.9-98.4	2017-11-16 23:57:25.000	2017-11-17 01:29:23.180
2037P	Reticulocyte count (Instrumental method）	HFR	25.5	%	H	0-1.7	2017-11-16 23:57:25.000	2017-11-17 01:29:23.180
2037P	Renal function	Urea/Cr	0.11			0.01-10	2017-11-18 10:28:41.000	2017-11-18 13:13:56.533
2037P	Renal function	Urea/Cr	0.11			0.01-10	2017-11-21 11:12:14.000	2017-11-21 17:05:12.500
2037P	Renal function	Urea/Cr	0.14			0.01-10	2017-11-23 11:09:32.000	2017-11-23 14:47:49.540
2037P	Renal function	Urea/Cr	0.12			0.01-10	2017-11-25 14:14:43.000	2017-11-25 14:59:23.900
2037P	Renal function	Urea/Cr	0.13			0.01-10	2017-11-28 00:41:26.000	2017-11-28 04:17:28.490
2037P	Renal function	Urea/Cr	0.14			0.01-10	2017-11-28 18:09:58.000	2017-11-28 20:10:47.983
2037P	Renal function	Urea	7.1	mmol/l		2.9-8.2	2017-11-17 11:52:02.000	2017-11-17 15:21:27.770
2037P	Renal function	Urea	7.9	mmol/l		2.9-8.2	2017-11-18 10:28:41.000	2017-11-18 13:13:56.533
2037P	Renal function	Urea	8.4	mmol/l	H	2.9-8.2	2017-11-19 10:33:06.000	2017-11-20 08:15:14.747
2037P	Renal function	Urea	8.5	mmol/l	H	2.9-8.2	2017-11-20 10:18:52.000	2017-11-20 14:09:04.097
2037P	Renal function	Urea	7.9	mmol/l		2.9-8.2	2017-11-21 11:12:14.000	2017-11-21 17:05:12.500
2037P	Renal function	Urea	10.9	mmol/l	H	2.9-8.2	2017-11-23 11:09:32.000	2017-11-23 14:47:49.540
2037P	Renal function	Urea	10.7	mmol/l	H	2.9-8.2	2017-11-24 09:49:29.000	2017-11-24 11:30:53.827
2037P	Renal function	Urea	9.8	mmol/l	H	2.9-8.2	2017-11-25 14:14:43.000	2017-11-25 14:59:23.900
2037P	Renal function	Urea	12.3	mmol/l	H	2.9-8.2	2017-11-27 21:55:42.000	2017-11-27 23:28:37.713
2037P	Renal function	Urea	12.7	mmol/l	H	2.9-8.2	2017-11-28 00:41:26.000	2017-11-28 04:17:28.490
2037P	Renal function	Urea	13.1	mmol/l	H	2.9-8.2	2017-11-28 00:41:26.000	2017-11-28 07:13:32.200
2037P	Renal function	Urea	15.2	mmol/l	H	2.9-8.2	2017-11-28 10:55:36.000	2017-11-28 12:47:33.627
2037P	Renal function	Urea	15.8	mmol/l	H	2.9-8.2	2017-11-28 18:09:58.000	2017-11-28 20:10:47.983
2037P	Renal function	UA	207	umol/L		155-428	2017-11-17 11:52:02.000	2017-11-17 15:21:27.770
2037P	Renal function	UA	169	umol/L		155-428	2017-11-18 10:28:41.000	2017-11-18 13:13:56.533
2037P	Renal function	UA	131	umol/L	L	155-428	2017-11-19 10:33:06.000	2017-11-20 08:15:14.747
2037P	Renal function	UA	146	umol/L	L	155-428	2017-11-20 10:18:52.000	2017-11-20 14:09:04.097
2037P	Renal function	UA	112	umol/L	L	155-428	2017-11-21 11:12:14.000	2017-11-21 17:05:12.500
2037P	Renal function	UA	172	umol/L		155-428	2017-11-23 11:09:32.000	2017-11-23 14:47:49.540
2037P	Renal function	UA	183	umol/L		155-428	2017-11-24 09:49:29.000	2017-11-24 11:30:53.827
2037P	Renal function	UA	159	umol/L		155-428	2017-11-25 14:14:43.000	2017-11-25 14:59:23.900
2037P	Renal function	UA	224	umol/L		155-428	2017-11-27 21:55:42.000	2017-11-27 23:28:37.713
2037P	Renal function	UA	203	umol/L		155-428	2017-11-28 00:41:26.000	2017-11-28 04:17:28.490
2037P	Renal function	UA	208	umol/L		155-428	2017-11-28 00:41:26.000	2017-11-28 07:13:32.200
2037P	Renal function	UA	267	umol/L		155-428	2017-11-28 10:55:36.000	2017-11-28 12:47:33.627
2037P	Renal function	UA	283	umol/L		155-428	2017-11-28 18:09:58.000	2017-11-28 20:10:47.983
2037P	Renal function	Serum creatinine (Scr)	70	umol/L		57--97	2017-11-17 11:52:02.000	2017-11-17 15:21:27.770
2037P	Renal function	Serum creatinine (Scr)	69	umol/L		57--97	2017-11-18 10:28:41.000	2017-11-18 13:13:56.533
2037P	Renal function	Serum creatinine (Scr)	71	umol/L		57--97	2017-11-19 10:33:06.000	2017-11-20 08:15:14.747
2037P	Renal function	Serum creatinine (Scr)	72	umol/L		57--97	2017-11-20 10:18:52.000	2017-11-20 14:09:04.097
2037P	Renal function	Serum creatinine (Scr)	69	umol/L		57--97	2017-11-21 11:12:14.000	2017-11-21 17:05:12.500
2037P	Renal function	Serum creatinine (Scr)	76	umol/L		57--97	2017-11-23 11:09:32.000	2017-11-23 14:47:49.540
2037P	Renal function	Serum creatinine (Scr)	68	umol/L		57-111	2017-11-24 09:49:29.000	2017-11-24 11:30:53.827
2037P	Renal function	Serum creatinine (Scr)	83	umol/L		57--97	2017-11-25 14:14:43.000	2017-11-25 14:59:23.900
2037P	Renal function	Serum creatinine (Scr)	103	umol/L	H	57--97	2017-11-27 21:55:42.000	2017-11-27 23:28:37.713
2037P	Renal function	Serum creatinine (Scr)	96	umol/L		57--97	2017-11-28 00:41:26.000	2017-11-28 04:17:28.490
2037P	Renal function	Serum creatinine (Scr)	90	umol/L		57--97	2017-11-28 00:41:26.000	2017-11-28 07:13:32.200
2037P	Renal function	Serum creatinine (Scr)	106	umol/L	H	57--97	2017-11-28 10:55:36.000	2017-11-28 12:47:33.627
2037P	Renal function	Serum creatinine (Scr)	111	umol/L	H	57-97	2017-11-28 18:09:58.000	2017-11-28 20:10:47.983
2037P	Renal function	Osmotic pressure	274.09	mOsm/Kg(H2O）	L	275-350	2017-11-18 10:28:41.000	2017-11-18 13:13:56.533
2037P	Renal function	Osmotic pressure	271.92	mOsm/Kg(H2O）	L	275-350	2017-11-21 11:12:14.000	2017-11-21 17:05:12.500
2037P	Renal function	Osmotic pressure	264.30	mOsm/Kg(H2O）	L	275-350	2017-11-23 11:09:32.000	2017-11-23 14:47:49.540
2037P	Renal function	Osmotic pressure	294.38	mOsm/Kg(H2O）		275-350	2017-11-28 00:41:26.000	2017-11-28 04:17:28.490
2037P	Renal function	Osmotic pressure	292.46	mOsm/Kg(H2O）		275-350	2017-11-28 18:09:58.000	2017-11-28 20:10:47.983
2037P	Renal function	eGFR estimated value 2	100.83	ml/min		>90	2017-11-17 11:52:02.000	2017-11-17 15:21:27.770
2037P	Renal function	eGFR estimated value 2	108.54	ml/min		>90	2017-11-18 10:28:41.000	2017-11-18 13:13:56.533
2037P	Renal function	eGFR estimated value 2	98.67	ml/min		>90	2017-11-19 10:33:06.000	2017-11-20 08:15:14.747
2037P	Renal function	eGFR estimated value 2	93.21	ml/min		>90	2017-11-20 10:18:52.000	2017-11-20 14:09:04.097
2037P	Renal function	eGFR estimated value 2	103.10	ml/min		>90	2017-11-21 11:12:14.000	2017-11-21 17:05:12.500
2037P	Renal function	eGFR estimated value 2	98.37	ml/min		>90	2017-11-23 11:09:32.000	2017-11-23 14:47:49.540
2037P	Renal function	eGFR estimated value 2	110.01	ml/min		>90	2017-11-24 09:49:29.000	2017-11-24 11:30:53.827
2037P	Renal function	eGFR estimated value 2	108.41	ml/min		>90	2017-11-25 14:14:43.000	2017-11-25 14:59:23.900
2037P	Renal function	eGFR estimated value 2	74.62	ml/min	L	>90	2017-11-27 21:55:42.000	2017-11-27 23:28:37.713
2037P	Renal function	eGFR estimated value 2	82.04	ml/min	L	>90	2017-11-28 00:41:26.000	2017-11-28 04:17:28.490
2037P	Renal function	eGFR estimated value 2	81.11	ml/min	L	>90	2017-11-28 00:41:26.000	2017-11-28 07:13:32.200
2037P	Renal function	eGFR estimated value 2	68.10	ml/min	L	>90	2017-11-28 10:55:36.000	2017-11-28 12:47:33.627
2037P	Renal function	eGFR estimated value 2	69.26	ml/min	L	>90	2017-11-28 18:09:58.000	2017-11-28 20:10:47.983
2037P	Renal function	Cystatin C (CysC)	0.75	mg/L		0-1.06	2017-11-17 11:52:02.000	2017-11-17 15:21:27.770
2037P	Renal function	Cystatin C (CysC)	0.68	mg/L		0-1.06	2017-11-18 10:28:41.000	2017-11-18 13:13:56.533
2037P	Renal function	Cystatin C (CysC)	0.77	mg/L		0-1.06	2017-11-19 10:33:06.000	2017-11-20 08:15:14.747
2037P	Renal function	Cystatin C (CysC)	0.83	mg/L		0-1.06	2017-11-20 10:18:52.000	2017-11-20 14:09:04.097
2037P	Renal function	Cystatin C (CysC)	0.73	mg/L		0-1.06	2017-11-21 11:12:14.000	2017-11-21 17:05:12.500
2037P	Renal function	Cystatin C (CysC)	0.76	mg/L		0-1.06	2017-11-23 11:09:32.000	2017-11-23 14:47:49.540
2037P	Renal function	Cystatin C (CysC)	0.67	mg/L		0-1.06	2017-11-24 09:49:29.000	2017-11-24 11:30:53.827
2037P	Renal function	Cystatin C (CysC)	0.65	mg/L		0-1.06	2017-11-25 14:14:43.000	2017-11-25 14:59:23.900
2037P	Renal function	Cystatin C (CysC)	1.03	mg/L		0-1.06	2017-11-27 21:55:42.000	2017-11-27 23:28:37.713
2037P	Renal function	Cystatin C (CysC)	0.92	mg/L		0-1.06	2017-11-28 00:41:26.000	2017-11-28 04:17:28.490
2037P	Renal function	Cystatin C (CysC)	0.95	mg/L		0-1.06	2017-11-28 00:41:26.000	2017-11-28 07:13:32.200
2037P	Renal function	Cystatin C (CysC)	1.16	mg/L	H	0-1.06	2017-11-28 10:55:36.000	2017-11-28 12:47:33.627
2037P	Renal function	Cystatin C (CysC)	1.12	mg/L	H	0-1.06	2017-11-28 18:09:58.000	2017-11-28 20:10:47.983
2037P	procalcitonin test	PCT	0.068	ng/ml	H	0.000-0.050	2017-11-16 23:57:25.000	2017-11-17 11:11:22.860
2037P	procalcitonin test	PCT	0.823	ng/ml	H	0.000-0.050	2017-11-25 13:59:22.000	2017-11-27 10:22:43.717
2037P	procalcitonin test	PCT	0.981	ng/ml	H	0.000-0.050	2017-11-25 10:20:07.000	2017-11-27 10:43:46.943
2037P	procalcitonin test	PCT	21.500	ng/ml	H	0.000-0.050	2017-11-27 10:48:04.000	2017-11-28 09:24:26.853
2037P	Prealbumin (PAB)	Prealbumin (PA)	69	mg/L	L	180-420	2017-11-16 23:57:25.000	2017-11-17 01:37:33.387
2037P	Plasma protamine paracoagulation test 3P	3P	Negative			Negative	2017-11-16 23:57:25.000	2017-11-17 01:37:17.347
2037P	Plasma protamine paracoagulation test 3P	3P	Negative			Negative	2017-11-27 21:55:42.000	2017-11-27 23:12:17.340
2037P	plasma lactate（Dry chemical method）	plasma lactate	3.10	mmol/L	H	0.5-2.2	2017-11-18 10:28:41.000	2017-11-18 13:22:01.700
2037P	plasma lactate（Dry chemical method）	plasma lactate	6.00	mmol/L	H	0.5-2.2	2017-11-25 13:59:22.000	2017-11-25 15:01:19.417
2037P	plasma lactate（Dry chemical method）	plasma lactate	2.40	mmol/L	H	0.5-2.2	2017-11-26 10:23:05.000	2017-11-26 12:32:56.547
2037P	Plasma lactate (dry)	plasma lactate	3.60	mmol/L	H	0.5-2.2	2017-11-16 23:57:25.000	2017-11-17 01:30:02.603
2037P	Plasma lactate (dry)	plasma lactate	2.00	mmol/L		0.5-2.2	2017-11-17 11:52:02.000	2017-11-17 15:04:30.403
2037P	Plasma lactate (dry)	plasma lactate	1.30	mmol/L		0.5-2.2	2017-11-19 10:33:06.000	2017-11-19 14:00:33.413
2037P	Plasma lactate (dry)	plasma lactate	2.20	mmol/L		0.5-2.2	2017-11-20 10:18:52.000	2017-11-20 14:15:14.267
2037P	Plasma lactate (dry)	plasma lactate	1.30	mmol/L		0.5-2.2	2017-11-21 11:12:14.000	2017-11-21 17:07:06.800
2037P	Plasma lactate (dry)	plasma lactate	1.60	mmol/L		0.5-2.2	2017-11-23 11:09:32.000	2017-11-23 15:19:06.517
2037P	Plasma lactate (dry)	plasma lactate	1.10	mmol/L		0.5-2.2	2017-11-24 09:49:29.000	2017-11-24 11:38:53.730
2037P	Plasma lactate (dry)	plasma lactate	2.60	mmol/L	H	0.5-2.2	2017-11-25 10:20:07.000	2017-11-25 12:55:53.180
2037P	Plasma lactate (dry)	plasma lactate	3.80	mmol/L	H	0.5-2.2	2017-11-27 10:48:04.000	2017-11-27 13:18:12.080
2037P	Plasma lactate (dry)	plasma lactate	5.60	mmol/L	H	0.5-2.2	2017-11-28 00:41:26.000	2017-11-28 04:10:27.767
2037P	Plasma lactate (dry)	plasma lactate	5.30	mmol/L	H	0.5-2.2	2017-11-28 00:41:26.000	2017-11-28 07:13:44.707
2037P	Plasma lactate (dry)	plasma lactate	3.10	mmol/L	H	0.5-2.2	2017-11-28 10:55:36.000	2017-11-28 13:19:20.720
2037P	Plasma lactate (dry)	plasma lactate	2.80	mmol/L	H	0.5-2.2	2017-11-28 18:09:58.000	2017-11-28 20:10:37.907
2037P	Plasma ammonia (Dry)	Plasma ammonia	133.00	umol/L	H	18-72	2017-11-16 23:57:25.000	2017-11-17 01:30:04.517
2037P	Plasma ammonia (Dry)	Plasma ammonia	71.00	umol/L		18-72	2017-11-17 11:52:02.000	2017-11-17 15:04:31.383
2037P	Plasma ammonia (Dry)	Plasma ammonia	61.00	umol/L		18-72	2017-11-18 10:28:41.000	2017-11-18 13:22:06.843
2037P	Plasma ammonia (Dry)	Plasma ammonia	16.00	umol/L	L	18-72	2017-11-19 10:33:06.000	2017-11-19 14:00:21.227
2037P	Plasma ammonia (Dry)	Plasma ammonia	15.00	umol/L	L	18-72	2017-11-20 10:18:52.000	2017-11-20 14:15:09.570
2037P	Plasma ammonia (Dry)	Plasma ammonia	56.00	umol/L		18-72	2017-11-21 11:12:14.000	2017-11-21 17:07:08.087
2037P	Plasma ammonia (Dry)	Plasma ammonia	34.00	umol/L		18-72	2017-11-23 11:09:32.000	2017-11-23 15:19:03.100
2037P	Plasma ammonia (Dry)	Plasma ammonia	59.00	umol/L		18-72	2017-11-24 09:49:29.000	2017-11-24 11:38:55.880
2037P	Plasma ammonia (Dry)	Plasma ammonia	32.00	umol/L		18-72	2017-11-25 10:20:07.000	2017-11-25 13:07:18.057
2037P	Plasma ammonia (Dry)	Plasma ammonia	16.00	umol/L	L	18-72	2017-11-26 10:23:05.000	2017-11-26 12:16:20.967
2037P	Plasma ammonia (Dry)	Plasma ammonia	19.00	umol/L		18-72	2017-11-27 10:48:04.000	2017-11-27 13:18:00.550
2037P	Plasma ammonia (Dry)	Plasma ammonia	16.00	umol/L	L	18-72	2017-11-28 00:41:26.000	2017-11-28 04:10:26.597
2037P	Plasma ammonia (Dry)	Plasma ammonia	23.00	umol/L		18-72	2017-11-28 00:41:26.000	2017-11-28 07:13:45.900
2037P	Plasma ammonia (Dry)	Plasma ammonia	38.00	umol/L		18-72	2017-11-28 10:55:36.000	2017-11-28 13:19:15.920
2037P	Plasma ammonia (Dry)	Plasma ammonia	26.00	umol/L		18-72	2017-11-28 18:09:58.000	2017-11-28 20:10:39.003
2037P	NT-ProBNP	NT-BNP	810	pg/ml	H	0-125	2017-11-25 13:59:22.000	2017-11-25 15:25:17.820
2037P	NT-ProBNP	NT-BNP	4176	pg/ml	H	0-125	2017-11-27 11:17:14.000	2017-11-27 14:11:32.190
2037P	NT-ProBNP	NT-BNP	2186	pg/ml	H	0-125	2017-11-28 10:55:36.000	2017-11-28 13:18:48.323
2037P	Myocardial zymogram	LD or LDH	340	U/L	H	109-245	2017-11-28 10:55:36.000	2017-11-28 12:47:33.627
2037P	Myocardial zymogram	CK-MB	24.1	U/L		0-35	2017-11-28 10:55:36.000	2017-11-28 12:47:33.627
2037P	Myocardial zymogram	CK	450	U/L	H	26-174	2017-11-28 10:55:36.000	2017-11-28 12:47:33.627
2037P	Liver function	γ-GT	15	U/L		10-60	2017-11-17 11:52:02.000	2017-11-17 15:21:27.770
2037P	Liver function	γ-GT	13	U/L		10-60	2017-11-23 11:09:32.000	2017-11-23 14:47:49.540
2037P	Liver function	γ-GT	10	U/L		10-60	2017-11-28 10:55:36.000	2017-11-28 12:47:33.627
2037P	Liver function	Total bilirubin (TBIL)	27.0	umol/L	H	3.0-25.0	2017-11-17 11:52:02.000	2017-11-17 15:21:27.770
2037P	Liver function	Total bilirubin (TBIL)	19.5	umol/L		3.0-25.0	2017-11-23 11:09:32.000	2017-11-23 14:47:49.540
2037P	Liver function	Total bilirubin (TBIL)	49.2	umol/L	H	3.0-25.0	2017-11-28 10:55:36.000	2017-11-28 12:47:33.627
2037P	Liver function	Total bile acid (TBA)	4.8	umol/L		0.2-14.0	2017-11-17 11:52:02.000	2017-11-17 15:21:27.770
2037P	Liver function	Total bile acid (TBA)	0.5	umol/L		0.2-14.0	2017-11-23 11:09:32.000	2017-11-23 14:47:49.540
2037P	Liver function	Total bile acid (TBA)	14.6	umol/L	H	0.2-14.0	2017-11-28 10:55:36.000	2017-11-28 12:47:33.627
2037P	Liver function	Prealbumin (PA)	97	mg/L	L	180-420	2017-11-17 11:52:02.000	2017-11-17 15:21:27.770
2037P	Liver function	Prealbumin (PA)	66	mg/L	L	180-420	2017-11-23 11:09:32.000	2017-11-23 14:47:49.540
2037P	Liver function	Prealbumin (PA)	38	mg/L	L	180-420	2017-11-28 10:55:36.000	2017-11-28 12:47:33.627
2037P	Liver function	Indirect Bilirubin (IBIL)	16.6	umol/L		0.5-20.0	2017-11-17 11:52:02.000	2017-11-17 15:21:27.770
2037P	Liver function	Indirect Bilirubin (IBIL)	11.1	umol/L		0.5-20.0	2017-11-23 11:09:32.000	2017-11-23 14:47:49.540
2037P	Liver function	Indirect Bilirubin (IBIL)	16.3	umol/L		0.5-20.0	2017-11-28 10:55:36.000	2017-11-28 12:47:33.627
2037P	Liver function	GLB	33	g/L		20-40	2017-11-17 11:52:02.000	2017-11-17 15:21:27.770
2037P	Liver function	GLB	25	g/L		20-40	2017-11-23 11:09:32.000	2017-11-23 14:47:49.540
2037P	Liver function	GLB	23	g/L		20-40	2017-11-28 10:55:36.000	2017-11-28 12:47:33.627
2037P	Liver function	Direct Bilirubin (DBIL)	10.4	umol/L	H	0-8.6	2017-11-17 11:52:02.000	2017-11-17 15:21:27.770
2037P	Liver function	Direct Bilirubin (DBIL)	8.4	umol/L		0-8.6	2017-11-23 11:09:32.000	2017-11-23 14:47:49.540
2037P	Liver function	Direct Bilirubin (DBIL)	32.9	umol/L	H	0-8.6	2017-11-28 10:55:36.000	2017-11-28 12:47:33.627
2037P	Liver function	DBIL/TBIL	0.39				2017-11-17 11:52:02.000	2017-11-17 15:21:27.770
2037P	Liver function	DBIL/TBIL	0.43				2017-11-23 11:09:32.000	2017-11-23 14:47:49.540
2037P	Liver function	DBIL/TBIL	0.67				2017-11-28 10:55:36.000	2017-11-28 12:47:33.627
2037P	Liver function	Cholinesterase (ChE)	4363	U/L	L	5000-13500	2017-11-17 11:52:02.000	2017-11-17 15:21:27.770
2037P	Liver function	Cholinesterase (ChE)	3450	U/L	L	5000-13500	2017-11-23 11:09:32.000	2017-11-23 14:47:49.540
2037P	Liver function	Cholinesterase (ChE)	2394	U/L	L	5000-13500	2017-11-28 10:55:36.000	2017-11-28 12:47:33.627
2037P	Liver function	AST/ALT	1.45			0.01-5	2017-11-17 11:52:02.000	2017-11-17 15:21:27.770
2037P	Liver function	AST/ALT	1.50			0.01-5	2017-11-23 11:09:32.000	2017-11-23 14:47:49.540
2037P	Liver function	AST/ALT	1.08			0.01-5	2017-11-28 10:55:36.000	2017-11-28 12:47:33.627
2037P	Liver function	Aspartate aminotransferase (AST)	32	U/L		15-40	2017-11-17 11:52:02.000	2017-11-17 15:21:27.770
2037P	Liver function	Aspartate aminotransferase (AST)	24	U/L		15-40	2017-11-23 11:09:32.000	2017-11-23 14:47:49.540
2037P	Liver function	Aspartate aminotransferase (AST)	41	U/L	H	15-40	2017-11-28 10:55:36.000	2017-11-28 12:47:33.627
2037P	Liver function	ALP	80	U/L		45-125	2017-11-17 11:52:02.000	2017-11-17 15:21:27.770
2037P	Liver function	ALP	53	U/L		45-125	2017-11-23 11:09:32.000	2017-11-23 14:47:49.540
2037P	Liver function	ALP	34	U/L	L	45-125	2017-11-28 10:55:36.000	2017-11-28 12:47:33.627
2037P	Liver function	Albumin (ALB)	37	g/L		34-54	2017-11-17 11:52:02.000	2017-11-17 15:21:27.770
2037P	Liver function	Albumin (ALB)	30	g/L	L	34-54	2017-11-23 11:09:32.000	2017-11-23 14:47:49.540
2037P	Liver function	Albumin (ALB)	28	g/L	L	34-54	2017-11-28 10:55:36.000	2017-11-28 12:47:33.627
2037P	Liver function	Alanine aminotransfease (ALT)	22	U/L		9-50	2017-11-17 11:52:02.000	2017-11-17 15:21:27.770
2037P	Liver function	Alanine aminotransfease (ALT)	16	U/L		9-50	2017-11-23 11:09:32.000	2017-11-23 14:47:49.540
2037P	Liver function	Alanine aminotransfease (ALT)	38	U/L		9-50	2017-11-28 10:55:36.000	2017-11-28 12:47:33.627
2037P	Liver function	A/G	1.12			1.1-2.5	2017-11-17 11:52:02.000	2017-11-17 15:21:27.770
2037P	Liver function	A/G	1.20			1.1-2.5	2017-11-23 11:09:32.000	2017-11-23 14:47:49.540
2037P	Liver function	A/G	1.22			1.1-2.5	2017-11-28 10:55:36.000	2017-11-28 12:47:33.627
2037P	HCV	HCV antibody	0.10 (Negative)	s/co		0-1	2017-11-16 23:57:25.000	2017-11-17 08:26:38.220
2037P	HBV-DNA qPCR(Liver Research Institute)	HBV DNA quantity	No viral nucleic acid was detected	IU/ML		0-500 IU/ml	2017-11-16 23:57:25.000	2017-11-17 10:53:49.257
2037P	HBV (dilution)	HBsAg (dilution)	2347.60(Positive)	IU/ml	H	0-0.05	2017-11-16 23:57:25.000	2017-11-17 08:26:38.220
2037P	HBV (dilution)	HBsAb	0.00(Negative)	mIU/ml		0-10	2017-11-16 23:57:25.000	2017-11-17 08:26:38.220
2037P	HBV (dilution)	HBeAg	0.313(Negative)	s/co		0-1	2017-11-16 23:57:25.000	2017-11-17 08:26:38.220
2037P	HBV (dilution)	HBeAb	0.01(Positive)	s/co	H	1-999	2017-11-16 23:57:25.000	2017-11-17 08:26:38.220
2037P	HBV (dilution)	HBcAb	9.87(Positive)	S/CO	H	0-1	2017-11-16 23:57:25.000	2017-11-17 08:26:38.220
2037P	Glucose (Fasting)	Urea/Cr	0.10			0.01-10	2017-11-17 11:52:02.000	2017-11-17 15:21:27.770
2037P	Glucose (Fasting)	Urea/Cr	0.12			0.01-10	2017-11-20 10:18:52.000	2017-11-20 14:09:04.097
2037P	Glucose (Fasting)	Urea/Cr	0.14			0.01-10	2017-11-28 10:55:36.000	2017-11-28 12:47:33.627
2037P	Glucose (Fasting)	Osmotic pressure	270.39	mOsm/Kg(H2O）	L	275-350	2017-11-17 11:52:02.000	2017-11-17 15:21:27.770
2037P	Glucose (Fasting)	Osmotic pressure	271.36	mOsm/Kg(H2O）	L	275-350	2017-11-20 10:18:52.000	2017-11-20 14:09:04.097
2037P	Glucose (Fasting)	Osmotic pressure	297.71	mOsm/Kg(H2O）		275-350	2017-11-28 10:55:36.000	2017-11-28 12:47:33.627
2037P	Glucose (Fasting)	GLU	6.31	mmol/L	H	3.9-6.1	2017-11-17 11:52:02.000	2017-11-17 15:21:27.770
2037P	Glucose (Fasting)	GLU	6.07	mmol/L		3.9-6.1	2017-11-18 10:28:41.000	2017-11-18 13:13:56.533
2037P	Glucose (Fasting)	GLU	6.31	mmol/L	H	3.9-6.1	2017-11-19 10:33:06.000	2017-11-20 08:15:14.747
2037P	Glucose (Fasting)	GLU	8.72	mmol/L	H	3.9-6.1	2017-11-20 10:18:52.000	2017-11-20 14:09:04.097
2037P	Glucose (Fasting)	GLU	5.21	mmol/L		3.9-6.1	2017-11-21 11:12:14.000	2017-11-21 17:05:12.500
2037P	Glucose (Fasting)	GLU	14.42	mmol/L	H	3.9-6.1	2017-11-23 11:09:32.000	2017-11-23 14:47:49.540
2037P	Glucose (Fasting)	GLU	6.98	mmol/L	H	3.9-6.1	2017-11-24 09:49:29.000	2017-11-24 11:30:53.827
2037P	Glucose (Fasting)	GLU	8.34	mmol/L	H	3.9-6.1	2017-11-24 21:23:05.000	2017-11-25 06:26:35.653
2037P	Glucose (Fasting)	GLU	7.35	mmol/L	H	3.9-6.1	2017-11-27 21:55:42.000	2017-11-27 23:28:37.713
2037P	Glucose (Fasting)	GLU	9.69	mmol/L	H	3.9-6.1	2017-11-28 00:41:26.000	2017-11-28 04:17:28.490
2037P	Glucose (Fasting)	GLU	9.10	mmol/L	H	3.9-6.1	2017-11-28 00:41:26.000	2017-11-28 07:13:32.200
2037P	Glucose (Fasting)	GLU	8.03	mmol/L	H	3.9-6.1	2017-11-28 10:55:36.000	2017-11-28 12:47:33.627
2037P	Glucose (Fasting)	GLU	8.81	mmol/L	H	3.9-6.1	2017-11-28 18:09:58.000	2017-11-28 20:10:47.983
2037P	Galactomannan detection (GM)	Galactomannan (GM)	0.08			0-0.5	2017-11-16 23:57:25.000	2017-11-20 14:23:29.000
2037P	Galactomannan detection (GM)	Galactomannan (GM)	0.10			0-0.5	2017-11-18 10:28:41.000	2017-11-22 12:19:09.000
2037P	Galactomannan detection (GM)	Galactomannan (GM)	0.05			0-0.5	2017-11-27 10:48:04.000	2017-11-29 13:51:58.000
2037P	Galactomannan detection (GM)	Galactomannan (GM)	0.08			0-0.5	2017-11-25 13:59:22.000	2017-11-29 13:52:52.000
2037P	Fungal D-glucan detection	Fungus (1-3)-β-D glucan (G test)	≤37.5	pg/ml		0.00~60.00;60~100pg/ml is intermediary; Positive>100gp/ml	2017-11-16 23:57:25.000	2017-11-20 14:23:29.000
2037P	Fungal D-glucan detection	Fungus (1-3)-β-D glucan (G test)	≤37.5	pg/ml		0.00~60.00;60~100pg/ml is intermediary; Positive>100gp/ml	2017-11-18 10:28:41.000	2017-11-22 12:19:09.000
2037P	Fungal D-glucan detection	Fungus (1-3)-β-D glucan (G test)	43.2	pg/ml		0.00~60.00;60~100pg/ml is intermediary; Positive>100gp/ml	2017-11-27 10:48:04.000	2017-11-29 13:51:58.000
2037P	Fungal D-glucan detection	Fungus (1-3)-β-D glucan (G test)	78.0	pg/ml	H	0.00~60.00;60~100pg/ml is intermediary; Positive>100gp/ml	2017-11-25 13:59:22.000	2017-11-29 13:52:52.000
2037P	Emergency procalcitonin test	PCT	4.732	ng/ml	H	0.000-0.050	2017-11-26 10:23:05.000	2017-11-26 12:30:58.860
2037P	Emergency procalcitonin test	PCT	21.364	ng/ml	H	0.000-0.050	2017-11-27 21:55:42.000	2017-11-27 23:13:42.050
2037P	Electrolyte test	Urea/Cr	0.12			0.01-10	2017-11-19 10:33:06.000	2017-11-20 08:15:14.747
2037P	Electrolyte test	Urea/Cr	0.16			0.01-10	2017-11-24 09:49:29.000	2017-11-24 11:30:53.827
2037P	Electrolyte test	Urea/Cr	0.12			0.01-10	2017-11-27 21:55:42.000	2017-11-27 23:28:37.713
2037P	Electrolyte test	Urea/Cr	0.15			0.01-10	2017-11-28 00:41:26.000	2017-11-28 07:13:32.200
2037P	Electrolyte test	P	0.85	mmol/l		0.8-1.62	2017-11-17 11:52:02.000	2017-11-17 15:21:27.770
2037P	Electrolyte test	P	0.69	mmol/l	L	0.8-1.62	2017-11-18 10:28:41.000	2017-11-18 13:13:56.533
2037P	Electrolyte test	P	0.72	mmol/l	L	0.8-1.62	2017-11-19 10:33:06.000	2017-11-20 08:15:14.747
2037P	Electrolyte test	P	0.70	mmol/l	L	0.8-1.62	2017-11-20 10:18:52.000	2017-11-20 14:09:04.097
2037P	Electrolyte test	P	0.72	mmol/l	L	0.8-1.62	2017-11-21 11:12:14.000	2017-11-21 17:05:12.500
2037P	Electrolyte test	P	0.71	mmol/l	L	0.8-1.62	2017-11-23 11:09:32.000	2017-11-23 14:47:49.540
2037P	Electrolyte test	P	0.70	mmol/l	L	0.8-1.62	2017-11-24 09:49:29.000	2017-11-24 11:30:53.827
2037P	Electrolyte test	P	0.59	mmol/l	L	0.8-1.62	2017-11-24 21:23:05.000	2017-11-25 06:26:35.653
2037P	Electrolyte test	P	0.51	mmol/l	L	0.8-1.62	2017-11-27 21:55:42.000	2017-11-27 23:28:37.713
2037P	Electrolyte test	P	0.44	mmol/l	L	0.8-1.62	2017-11-28 00:41:26.000	2017-11-28 04:17:28.490
2037P	Electrolyte test	P	0.32	mmol/l	L	0.8-1.62	2017-11-28 00:41:26.000	2017-11-28 07:13:32.200
2037P	Electrolyte test	P	0.37	mmol/l	L	0.8-1.62	2017-11-28 10:55:36.000	2017-11-28 12:47:33.627
2037P	Electrolyte test	P	0.25	mmol/l	L	0.8-1.62	2017-11-28 18:09:58.000	2017-11-28 20:10:47.983
2037P	Electrolyte test	Osmotic pressure	276.07	mOsm/Kg(H2O）		275-350	2017-11-19 10:33:06.000	2017-11-20 08:15:14.747
2037P	Electrolyte test	Osmotic pressure	270.92	mOsm/Kg(H2O）	L	275-350	2017-11-24 09:49:29.000	2017-11-24 11:30:53.827
2037P	Electrolyte test	Osmotic pressure	291.65	mOsm/Kg(H2O）		275-350	2017-11-27 21:55:42.000	2017-11-27 23:28:37.713
2037P	Electrolyte test	Osmotic pressure	288.62	mOsm/Kg(H2O）		275-350	2017-11-28 00:41:26.000	2017-11-28 07:13:32.200
2037P	Electrolyte test	Na	139	mmol/l		137-147	2017-11-17 11:52:02.000	2017-11-17 15:21:27.770
2037P	Electrolyte test	Na	141	mmol/l		137-147	2017-11-18 10:28:41.000	2017-11-18 13:13:56.533
2037P	Electrolyte test	Na	142	mmol/l		137-147	2017-11-19 10:33:06.000	2017-11-20 08:15:14.747
2037P	Electrolyte test	Na	139	mmol/l		137-147	2017-11-20 10:18:52.000	2017-11-20 14:09:04.097
2037P	Electrolyte test	Na	140	mmol/l		137-147	2017-11-21 11:12:14.000	2017-11-21 17:05:12.500
2037P	Electrolyte test	Na	134	mmol/l	L	137-147	2017-11-23 11:09:32.000	2017-11-23 14:47:49.540
2037P	Electrolyte test	Na	139	mmol/l		137-147	2017-11-24 09:49:29.000	2017-11-24 11:30:53.827
2037P	Electrolyte test	Na	140	mmol/l		137-147	2017-11-24 21:23:05.000	2017-11-25 06:26:35.653
2037P	Electrolyte test	Na	150	mmol/l	H	137-147	2017-11-27 21:55:42.000	2017-11-27 23:28:37.713
2037P	Electrolyte test	Na	151	mmol/l	H	137-147	2017-11-28 00:41:26.000	2017-11-28 04:17:28.490
2037P	Electrolyte test	Na	148	mmol/l	H	137-147	2017-11-28 00:41:26.000	2017-11-28 07:13:32.200
2037P	Electrolyte test	Na	153	mmol/l	H	137-147	2017-11-28 10:55:36.000	2017-11-28 12:47:33.627
2037P	Electrolyte test	Na	150	mmol/l	H	137-147	2017-11-28 18:09:58.000	2017-11-28 20:10:47.983
2037P	Electrolyte test	Mg	0.79	mmol/l		0.6-1.19	2017-11-17 11:52:02.000	2017-11-17 15:21:27.770
2037P	Electrolyte test	Mg	0.78	mmol/l		0.6-1.19	2017-11-18 10:28:41.000	2017-11-18 13:13:56.533
2037P	Electrolyte test	Mg	0.94	mmol/l		0.6-1.19	2017-11-19 10:33:06.000	2017-11-20 08:15:14.747
2037P	Electrolyte test	Mg	0.80	mmol/l		0.6-1.19	2017-11-20 10:18:52.000	2017-11-20 14:09:04.097
2037P	Electrolyte test	Mg	0.82	mmol/l		0.6-1.19	2017-11-21 11:12:14.000	2017-11-21 17:05:12.500
2037P	Electrolyte test	Mg	0.82	mmol/l		0.6-1.19	2017-11-23 11:09:32.000	2017-11-23 14:47:49.540
2037P	Electrolyte test	Mg	0.83	mmol/l		0.6-1.19	2017-11-24 09:49:29.000	2017-11-24 11:30:53.827
2037P	Electrolyte test	Mg	0.79	mmol/l		0.6-1.19	2017-11-24 21:23:05.000	2017-11-25 06:26:35.653
2037P	Electrolyte test	Mg	0.78	mmol/l		0.6-1.19	2017-11-27 21:55:42.000	2017-11-27 23:28:37.713
2037P	Electrolyte test	Mg	0.88	mmol/l		0.6-1.19	2017-11-28 00:41:26.000	2017-11-28 04:17:28.490
2037P	Electrolyte test	Mg	0.84	mmol/l		0.6-1.19	2017-11-28 00:41:26.000	2017-11-28 07:13:32.200
2037P	Electrolyte test	Mg	0.85	mmol/l		0.6-1.19	2017-11-28 10:55:36.000	2017-11-28 12:47:33.627
2037P	Electrolyte test	Mg	0.90	mmol/l		0.6-1.19	2017-11-28 18:09:58.000	2017-11-28 20:10:47.983
2037P	Electrolyte test	K	3.59	mmol/l		3.5-5.3	2017-11-17 11:52:02.000	2017-11-17 15:21:27.770
2037P	Electrolyte test	K	3.15	mmol/l	L	3.5-5.3	2017-11-18 10:28:41.000	2017-11-18 13:13:56.533
2037P	Electrolyte test	K	3.81	mmol/l		3.5-5.3	2017-11-19 10:33:06.000	2017-11-20 08:15:14.747
2037P	Electrolyte test	K	3.30	mmol/l	L	3.5-5.3	2017-11-20 10:18:52.000	2017-11-20 14:09:04.097
2037P	Electrolyte test	K	3.59	mmol/l		3.5-5.3	2017-11-21 11:12:14.000	2017-11-21 17:05:12.500
2037P	Electrolyte test	K	3.59	mmol/l		3.5-5.3	2017-11-23 11:09:32.000	2017-11-23 14:47:49.540
2037P	Electrolyte test	K	3.38	mmol/l	L	3.5-5.3	2017-11-24 09:49:29.000	2017-11-24 11:30:53.827
2037P	Electrolyte test	K	4.28	mmol/l		3.5-5.3	2017-11-24 21:23:05.000	2017-11-25 06:26:35.653
2037P	Electrolyte test	K	3.34	mmol/l	L	3.5-5.3	2017-11-27 21:55:42.000	2017-11-27 23:28:37.713
2037P	Electrolyte test	K	3.07	mmol/l	L	3.5-5.3	2017-11-28 00:41:26.000	2017-11-28 04:17:28.490
2037P	Electrolyte test	K	2.91	mmol/l	L	3.5-5.3	2017-11-28 00:41:26.000	2017-11-28 07:13:32.200
2037P	Electrolyte test	K	3.85	mmol/l		3.5-5.3	2017-11-28 10:55:36.000	2017-11-28 12:47:33.627
2037P	Electrolyte test	K	3.62	mmol/l		3.5-5.3	2017-11-28 18:09:58.000	2017-11-28 20:10:47.983
2037P	Electrolyte test	Cl	108	mmol/l		96-108	2017-11-17 11:52:02.000	2017-11-17 15:21:27.770
2037P	Electrolyte test	Cl	110	mmol/l	H	96-108	2017-11-18 10:28:41.000	2017-11-18 13:13:56.533
2037P	Electrolyte test	Cl	108	mmol/l		96-108	2017-11-19 10:33:06.000	2017-11-20 08:15:14.747
2037P	Electrolyte test	Cl	106	mmol/l		96-108	2017-11-20 10:18:52.000	2017-11-20 14:09:04.097
2037P	Electrolyte test	Cl	105	mmol/l		96-108	2017-11-21 11:12:14.000	2017-11-21 17:05:12.500
2037P	Electrolyte test	Cl	101	mmol/l		96-108	2017-11-23 11:09:32.000	2017-11-23 14:47:49.540
2037P	Electrolyte test	Cl	104	mmol/l		96-108	2017-11-24 09:49:29.000	2017-11-24 11:30:53.827
2037P	Electrolyte test	Cl	107	mmol/l		96-108	2017-11-24 21:23:05.000	2017-11-25 06:26:35.653
2037P	Electrolyte test	Cl	111	mmol/l	H	96-108	2017-11-27 21:55:42.000	2017-11-27 23:28:37.713
2037P	Electrolyte test	Cl	109	mmol/l	H	96-108	2017-11-28 00:41:26.000	2017-11-28 04:17:28.490
2037P	Electrolyte test	Cl	109	mmol/l	H	96-108	2017-11-28 00:41:26.000	2017-11-28 07:13:32.200
2037P	Electrolyte test	Cl	114	mmol/l	H	96-108	2017-11-28 10:55:36.000	2017-11-28 12:47:33.627
2037P	Electrolyte test	Cl	111	mmol/l	H	96-108	2017-11-28 18:09:58.000	2017-11-28 20:10:47.983
2037P	Electrolyte test	Ca	2.10	mmol/l		2.01-2.6	2017-11-17 11:52:02.000	2017-11-17 15:21:27.770
2037P	Electrolyte test	Ca	1.99	mmol/l	L	2.01-2.6	2017-11-18 10:28:41.000	2017-11-18 13:13:56.533
2037P	Electrolyte test	Ca	2.00	mmol/l	L	2.01-2.6	2017-11-19 10:33:06.000	2017-11-20 08:15:14.747
2037P	Electrolyte test	Ca	1.84	mmol/l	L	2.01-2.6	2017-11-20 10:18:52.000	2017-11-20 14:09:04.097
2037P	Electrolyte test	Ca	2.12	mmol/l		2.01-2.6	2017-11-21 11:12:14.000	2017-11-21 17:05:12.500
2037P	Electrolyte test	Ca	1.84	mmol/l	L	2.01-2.6	2017-11-23 11:09:32.000	2017-11-23 14:47:49.540
2037P	Electrolyte test	Ca	1.97	mmol/l	L	2.01-2.6	2017-11-24 09:49:29.000	2017-11-24 11:30:53.827
2037P	Electrolyte test	Ca	1.85	mmol/l	L	2.01-2.6	2017-11-24 21:23:05.000	2017-11-25 06:26:35.653
2037P	Electrolyte test	Ca	2.20	mmol/l		2.01-2.6	2017-11-27 21:55:42.000	2017-11-27 23:28:37.713
2037P	Electrolyte test	Ca	2.59	mmol/l		2.01-2.6	2017-11-28 00:41:26.000	2017-11-28 04:17:28.490
2037P	Electrolyte test	Ca	2.58	mmol/l		2.01-2.6	2017-11-28 00:41:26.000	2017-11-28 07:13:32.200
2037P	Electrolyte test	Ca	2.33	mmol/l		2.01-2.6	2017-11-28 10:55:36.000	2017-11-28 12:47:33.627
2037P	Electrolyte test	Ca	2.38	mmol/l		2.01-2.6	2017-11-28 18:09:58.000	2017-11-28 20:10:47.983
2037P	Electrolyte test	Bicarbonate	21	mmol/l		21-29	2017-11-17 11:52:02.000	2017-11-17 15:21:27.770
2037P	Electrolyte test	Bicarbonate	20	mmol/l	L	21-29	2017-11-18 10:28:41.000	2017-11-18 13:13:56.533
2037P	Electrolyte test	Bicarbonate	23	mmol/l		21-29	2017-11-19 10:33:06.000	2017-11-20 08:15:14.747
2037P	Electrolyte test	Bicarbonate	24	mmol/l		21-29	2017-11-20 10:18:52.000	2017-11-20 14:09:04.097
2037P	Electrolyte test	Bicarbonate	25	mmol/l		21-29	2017-11-21 11:12:14.000	2017-11-21 17:05:12.500
2037P	Electrolyte test	Bicarbonate	24	mmol/l		21-29	2017-11-23 11:09:32.000	2017-11-23 14:47:49.540
2037P	Electrolyte test	Bicarbonate	24	mmol/l		21-29	2017-11-24 09:49:29.000	2017-11-24 11:30:53.827
2037P	Electrolyte test	Bicarbonate	21	mmol/l		21-29	2017-11-24 21:23:05.000	2017-11-25 06:26:35.653
2037P	Electrolyte test	Bicarbonate	25	mmol/l		21-29	2017-11-27 21:55:42.000	2017-11-27 23:28:37.713
2037P	Electrolyte test	Bicarbonate	26	mmol/l		21-29	2017-11-28 00:41:26.000	2017-11-28 04:17:28.490
2037P	Electrolyte test	Bicarbonate	23	mmol/l		21-29	2017-11-28 00:41:26.000	2017-11-28 07:13:32.200
2037P	Electrolyte test	Bicarbonate	27	mmol/l		21-29	2017-11-28 10:55:36.000	2017-11-28 12:47:33.627
2037P	Electrolyte test	Bicarbonate	24	mmol/l		21-29	2017-11-28 18:09:58.000	2017-11-28 20:10:47.983
2037P	Electrolyte test	AG	13.6	mmol/l		7.5-16	2017-11-17 11:52:02.000	2017-11-17 15:21:27.770
2037P	Electrolyte test	AG	14.2	mmol/l		7.5-16	2017-11-18 10:28:41.000	2017-11-18 13:13:56.533
2037P	Electrolyte test	AG	14.8	mmol/l		7.5-16	2017-11-19 10:33:06.000	2017-11-20 08:15:14.747
2037P	Electrolyte test	AG	12.3	mmol/l		7.5-16	2017-11-20 10:18:52.000	2017-11-20 14:09:04.097
2037P	Electrolyte test	AG	13.6	mmol/l		7.5-16	2017-11-21 11:12:14.000	2017-11-21 17:05:12.500
2037P	Electrolyte test	AG	12.6	mmol/l		7.5-16	2017-11-23 11:09:32.000	2017-11-23 14:47:49.540
2037P	Electrolyte test	AG	14.4	mmol/l		7.5-16	2017-11-24 09:49:29.000	2017-11-24 11:30:53.827
2037P	Electrolyte test	AG	16.3	mmol/l	H	7.5-16	2017-11-24 21:23:05.000	2017-11-25 06:26:35.653
2037P	Electrolyte test	AG	17.3	mmol/l	H	7.5-16	2017-11-27 21:55:42.000	2017-11-27 23:28:37.713
2037P	Electrolyte test	AG	19.1	mmol/l	H	7.5-16	2017-11-28 00:41:26.000	2017-11-28 04:17:28.490
2037P	Electrolyte test	AG	18.9	mmol/l	H	7.5-16	2017-11-28 00:41:26.000	2017-11-28 07:13:32.200
2037P	Electrolyte test	AG	15.9	mmol/l		7.5-16	2017-11-28 10:55:36.000	2017-11-28 12:47:33.627
2037P	Electrolyte test	AG	18.6	mmol/l	H	7.5-16	2017-11-28 18:09:58.000	2017-11-28 20:10:47.983
2037P	Coagulation function (7 items)	TT	18.3	S		14.0-21.0	2017-11-16 23:57:25.000	2017-11-17 01:34:36.987
2037P	Coagulation function (7 items)	TT	17.3	S		14.0-21.0	2017-11-17 11:52:02.000	2017-11-17 15:23:10.213
2037P	Coagulation function (7 items)	TT	17.0	S		14.0-21.0	2017-11-18 10:28:41.000	2017-11-18 13:48:19.877
2037P	Coagulation function (7 items)	TT	16.8	S		14.0-21.0	2017-11-19 10:33:06.000	2017-11-19 14:22:38.187
2037P	Coagulation function (7 items)	TT	17.3	S		14.0-21.0	2017-11-20 10:18:52.000	2017-11-20 14:18:39.480
2037P	Coagulation function (7 items)	TT	17.8	S		14.0-21.0	2017-11-21 11:12:14.000	2017-11-21 17:30:38.897
2037P	Coagulation function (7 items)	TT	18.0	S		14.0-21.0	2017-11-23 11:09:32.000	2017-11-23 15:22:10.297
2037P	Coagulation function (7 items)	TT	17.9	S		14.0-21.0	2017-11-24 09:49:29.000	2017-11-24 13:11:55.003
2037P	Coagulation function (7 items)	TT	16.8	S		14.0-21.0	2017-11-25 10:20:07.000	2017-11-25 11:37:25.150
2037P	Coagulation function (7 items)	TT	15.2	S		14.0-21.0	2017-11-26 10:23:05.000	2017-11-26 12:15:20.970
2037P	Coagulation function (7 items)	TT	14.9	S		14.0-21.0	2017-11-27 10:48:04.000	2017-11-27 13:30:24.470
2037P	Coagulation function (7 items)	TT	15.5	S		14.0-21.0	2017-11-27 21:55:42.000	2017-11-27 23:13:09.250
2037P	Coagulation function (7 items)	TT	14.9	S		14.0-21.0	2017-11-28 00:41:26.000	2017-11-28 04:17:16.667
2037P	Coagulation function (7 items)	TT	14.3	S		14.0-21.0	2017-11-28 00:41:26.000	2017-11-28 07:25:42.497
2037P	Coagulation function (7 items)	TT	14.8	S		14.0-21.0	2017-11-28 10:55:36.000	2017-11-28 13:43:09.410
2037P	Coagulation function (7 items)	TT	25.5	S	H	14.0-21.0	2017-11-28 18:09:58.000	2017-11-28 20:11:02.147
2037P	Coagulation function (7 items)	PT-INR	1.26		H	0.72-1.20	2017-11-16 23:57:25.000	2017-11-17 01:34:36.987
2037P	Coagulation function (7 items)	PT-INR	1.19			0.72-1.20	2017-11-17 11:52:02.000	2017-11-17 15:23:10.213
2037P	Coagulation function (7 items)	PT-INR	1.37		H	0.72-1.20	2017-11-18 10:28:41.000	2017-11-18 13:48:19.877
2037P	Coagulation function (7 items)	PT-INR	1.29		H	0.72-1.20	2017-11-19 10:33:06.000	2017-11-19 14:22:38.187
2037P	Coagulation function (7 items)	PT-INR	1.42		H	0.72-1.20	2017-11-20 10:18:52.000	2017-11-20 14:18:39.480
2037P	Coagulation function (7 items)	PT-INR	1.21		H	0.72-1.20	2017-11-21 11:12:14.000	2017-11-21 17:30:38.897
2037P	Coagulation function (7 items)	PT-INR	1.37		H	0.72-1.20	2017-11-23 11:09:32.000	2017-11-23 15:22:10.297
2037P	Coagulation function (7 items)	PT-INR	1.43		H	0.72-1.20	2017-11-24 09:49:29.000	2017-11-24 13:11:55.003
2037P	Coagulation function (7 items)	PT-INR	1.49		H	0.72-1.20	2017-11-25 10:20:07.000	2017-11-25 11:37:25.150
2037P	Coagulation function (7 items)	PT-INR	1.62		H	0.72-1.20	2017-11-26 10:23:05.000	2017-11-26 12:15:20.970
2037P	Coagulation function (7 items)	PT-INR	1.86		H	0.72-1.20	2017-11-27 10:48:04.000	2017-11-27 13:30:24.470
2037P	Coagulation function (7 items)	PT-INR	1.84		H	0.72-1.20	2017-11-27 21:55:42.000	2017-11-27 23:13:09.250
2037P	Coagulation function (7 items)	PT-INR	1.92		H	0.72-1.20	2017-11-28 00:41:26.000	2017-11-28 04:17:16.667
2037P	Coagulation function (7 items)	PT-INR	1.83		H	0.72-1.20	2017-11-28 00:41:26.000	2017-11-28 07:25:42.497
2037P	Coagulation function (7 items)	PT-INR	1.98		H	0.72-1.20	2017-11-28 10:55:36.000	2017-11-28 13:43:09.410
2037P	Coagulation function (7 items)	PT-INR	1.81		H	0.72-1.20	2017-11-28 18:09:58.000	2017-11-28 20:11:02.147
2037P	Coagulation function (7 items)	PT	15.8	S	H	11.0-14.5	2017-11-16 23:57:25.000	2017-11-17 01:34:36.987
2037P	Coagulation function (7 items)	PT	15.1	S	H	11.0-14.5	2017-11-17 11:52:02.000	2017-11-17 15:23:10.213
2037P	Coagulation function (7 items)	PT	16.8	S	H	11.0-14.5	2017-11-18 10:28:41.000	2017-11-18 13:48:19.877
2037P	Coagulation function (7 items)	PT	16.1	S	H	11.0-14.5	2017-11-19 10:33:06.000	2017-11-19 14:22:38.187
2037P	Coagulation function (7 items)	PT	17.3	S	H	11.0-14.5	2017-11-20 10:18:52.000	2017-11-20 14:18:39.480
2037P	Coagulation function (7 items)	PT	15.3	S	H	11.0-14.5	2017-11-21 11:12:14.000	2017-11-21 17:30:38.897
2037P	Coagulation function (7 items)	PT	16.8	S	H	11.0-14.5	2017-11-23 11:09:32.000	2017-11-23 15:22:10.297
2037P	Coagulation function (7 items)	PT	17.4	S	H	11.0-14.5	2017-11-24 09:49:29.000	2017-11-24 13:11:55.003
2037P	Coagulation function (7 items)	PT	17.9	S	H	11.0-14.5	2017-11-25 10:20:07.000	2017-11-25 11:37:25.150
2037P	Coagulation function (7 items)	PT	19.1	S	H	11.0-14.5	2017-11-26 10:23:05.000	2017-11-26 12:15:20.970
2037P	Coagulation function (7 items)	PT	21.3	S	H	11.0-14.5	2017-11-27 10:48:04.000	2017-11-27 13:30:24.470
2037P	Coagulation function (7 items)	PT	21.1	S	H	11.0-14.5	2017-11-27 21:55:42.000	2017-11-27 23:13:09.250
2037P	Coagulation function (7 items)	PT	21.8	S	H	11.0-14.5	2017-11-28 00:41:26.000	2017-11-28 04:17:16.667
2037P	Coagulation function (7 items)	PT	21.0	S	H	11.0-14.5	2017-11-28 00:41:26.000	2017-11-28 07:25:42.497
2037P	Coagulation function (7 items)	PT	22.3	S	H	11.0-14.5	2017-11-28 10:55:36.000	2017-11-28 13:43:09.410
2037P	Coagulation function (7 items)	PT	20.8	S	H	11.0-14.5	2017-11-28 18:09:58.000	2017-11-28 20:11:02.147
2037P	Coagulation function (7 items)	Prothrombin activity (PTA)	70.00	%	L	80-130	2017-11-16 23:57:25.000	2017-11-17 01:34:36.987
2037P	Coagulation function (7 items)	Prothrombin activity (PTA)	76.00	%	L	80-130	2017-11-17 11:52:02.000	2017-11-17 15:23:10.213
2037P	Coagulation function (7 items)	Prothrombin activity (PTA)	62.00	%	L	80-130	2017-11-18 10:28:41.000	2017-11-18 13:48:19.877
2037P	Coagulation function (7 items)	Prothrombin activity (PTA)	67.00	%	L	80-130	2017-11-19 10:33:06.000	2017-11-19 14:22:38.187
2037P	Coagulation function (7 items)	Prothrombin activity (PTA)	59.00	%	L	80-130	2017-11-20 10:18:52.000	2017-11-20 14:18:39.480
2037P	Coagulation function (7 items)	Prothrombin activity (PTA)	74.00	%	L	80-130	2017-11-21 11:12:14.000	2017-11-21 17:30:38.897
2037P	Coagulation function (7 items)	Prothrombin activity (PTA)	62.00	%	L	80-130	2017-11-23 11:09:32.000	2017-11-23 15:22:10.297
2037P	Coagulation function (7 items)	Prothrombin activity (PTA)	59.00	%	L	80-130	2017-11-24 09:49:29.000	2017-11-24 13:11:55.003
2037P	Coagulation function (7 items)	Prothrombin activity (PTA)	56.00	%	L	80-130	2017-11-25 10:20:07.000	2017-11-25 11:37:25.150
2037P	Coagulation function (7 items)	Prothrombin activity (PTA)	50.00	%	L	80-130	2017-11-26 10:23:05.000	2017-11-26 12:15:20.970
2037P	Coagulation function (7 items)	Prothrombin activity (PTA)	42.00	%	L	80-130	2017-11-27 10:48:04.000	2017-11-27 13:30:24.470
2037P	Coagulation function (7 items)	Prothrombin activity (PTA)	43.00	%	L	80-130	2017-11-27 21:55:42.000	2017-11-27 23:13:09.250
2037P	Coagulation function (7 items)	Prothrombin activity (PTA)	41.00	%	L	80-130	2017-11-28 00:41:26.000	2017-11-28 04:17:16.667
2037P	Coagulation function (7 items)	Prothrombin activity (PTA)	43.00	%	L	80-130	2017-11-28 00:41:26.000	2017-11-28 07:25:42.497
2037P	Coagulation function (7 items)	Prothrombin activity (PTA)	40.00	%	L	80-130	2017-11-28 10:55:36.000	2017-11-28 13:43:09.410
2037P	Coagulation function (7 items)	Prothrombin activity (PTA)	44.00	%	L	80-130	2017-11-28 18:09:58.000	2017-11-28 20:11:02.147
2037P	Coagulation function (7 items)	Fibrinogen and fibrin degradation products (FDPs)	13.79	ug/ml	H	0-5	2017-11-16 23:57:25.000	2017-11-17 01:34:36.987
2037P	Coagulation function (7 items)	Fibrinogen and fibrin degradation products (FDPs)	20.95	ug/ml	H	0-5	2017-11-17 11:52:02.000	2017-11-17 15:23:10.213
2037P	Coagulation function (7 items)	Fibrinogen and fibrin degradation products (FDPs)	24.87	ug/ml	H	0-5	2017-11-18 10:28:41.000	2017-11-18 13:48:19.877
2037P	Coagulation function (7 items)	Fibrinogen and fibrin degradation products (FDPs)	31.65	ug/ml	H	0-5	2017-11-19 10:33:06.000	2017-11-19 14:22:38.187
2037P	Coagulation function (7 items)	Fibrinogen and fibrin degradation products (FDPs)	29.24	ug/ml	H	0-5	2017-11-20 10:18:52.000	2017-11-20 14:18:39.480
2037P	Coagulation function (7 items)	Fibrinogen and fibrin degradation products (FDPs)	36.93	ug/ml	H	0-5	2017-11-21 11:12:14.000	2017-11-21 17:30:38.897
2037P	Coagulation function (7 items)	Fibrinogen and fibrin degradation products (FDPs)	39.64	ug/ml	H	0-5	2017-11-23 11:09:32.000	2017-11-23 15:22:10.297
2037P	Coagulation function (7 items)	Fibrinogen and fibrin degradation products (FDPs)	38.59	ug/ml	H	0-5	2017-11-24 09:49:29.000	2017-11-24 13:11:55.003
2037P	Coagulation function (7 items)	Fibrinogen and fibrin degradation products (FDPs)	29.09	ug/ml	H	0-5	2017-11-25 10:20:07.000	2017-11-25 11:37:25.150
2037P	Coagulation function (7 items)	Fibrinogen and fibrin degradation products (FDPs)	40.85	ug/ml	H	0-5	2017-11-26 10:23:05.000	2017-11-26 12:15:20.970
2037P	Coagulation function (7 items)	Fibrinogen and fibrin degradation products (FDPs)	38.89	ug/ml	H	0-5	2017-11-27 10:48:04.000	2017-11-27 13:30:24.470
2037P	Coagulation function (7 items)	Fibrinogen and fibrin degradation products (FDPs)	19.57	ug/ml	H	0-5	2017-11-27 21:55:42.000	2017-11-27 23:13:09.250
2037P	Coagulation function (7 items)	Fibrinogen and fibrin degradation products (FDPs)	25.02	ug/ml	H	0-5	2017-11-28 00:41:26.000	2017-11-28 04:17:16.667
2037P	Coagulation function (7 items)	Fibrinogen and fibrin degradation products (FDPs)	24.87	ug/ml	H	0-5	2017-11-28 00:41:26.000	2017-11-28 07:25:42.497
2037P	Coagulation function (7 items)	Fibrinogen and fibrin degradation products (FDPs)	29.85	ug/ml	H	0-5	2017-11-28 10:55:36.000	2017-11-28 13:43:09.410
2037P	Coagulation function (7 items)	Fibrinogen and fibrin degradation products (FDPs)	36.48	ug/ml	H	0-5	2017-11-28 18:09:58.000	2017-11-28 20:11:02.147
2037P	Coagulation function (7 items)	Fibrinogen (FIB)	1.73	g/L	L	2-4	2017-11-16 23:57:25.000	2017-11-17 01:34:36.987
2037P	Coagulation function (7 items)	Fibrinogen (FIB)	2.20	g/L		2-4	2017-11-17 11:52:02.000	2017-11-17 15:23:10.213
2037P	Coagulation function (7 items)	Fibrinogen (FIB)	2.09	g/L		2-4	2017-11-18 10:28:41.000	2017-11-18 13:48:19.877
2037P	Coagulation function (7 items)	Fibrinogen (FIB)	2.09	g/L		2-4	2017-11-19 10:33:06.000	2017-11-19 14:22:38.187
2037P	Coagulation function (7 items)	Fibrinogen (FIB)	1.40	g/L	L	2-4	2017-11-20 10:18:52.000	2017-11-20 14:18:39.480
2037P	Coagulation function (7 items)	Fibrinogen (FIB)	1.91	g/L	L	2-4	2017-11-21 11:12:14.000	2017-11-21 17:30:38.897
2037P	Coagulation function (7 items)	Fibrinogen (FIB)	1.47	g/L	L	2-4	2017-11-23 11:09:32.000	2017-11-23 15:22:10.297
2037P	Coagulation function (7 items)	Fibrinogen (FIB)	1.55	g/L	L	2-4	2017-11-24 09:49:29.000	2017-11-24 13:11:55.003
2037P	Coagulation function (7 items)	Fibrinogen (FIB)	1.48	g/L	L	2-4	2017-11-25 10:20:07.000	2017-11-25 11:37:25.150
2037P	Coagulation function (7 items)	Fibrinogen (FIB)	3.08	g/L		2-4	2017-11-26 10:23:05.000	2017-11-26 12:15:20.970
2037P	Coagulation function (7 items)	Fibrinogen (FIB)	4.99	g/L	H	2-4	2017-11-27 10:48:04.000	2017-11-27 13:30:24.470
2037P	Coagulation function (7 items)	Fibrinogen (FIB)	4.86	g/L	H	2-4	2017-11-27 21:55:42.000	2017-11-27 23:13:09.250
2037P	Coagulation function (7 items)	Fibrinogen (FIB)	4.99	g/L	H	2-4	2017-11-28 00:41:26.000	2017-11-28 04:17:16.667
2037P	Coagulation function (7 items)	Fibrinogen (FIB)	4.99	g/L	H	2-4	2017-11-28 00:41:26.000	2017-11-28 07:25:42.497
2037P	Coagulation function (7 items)	Fibrinogen (FIB)	5.55	g/L	H	2-4	2017-11-28 10:55:36.000	2017-11-28 13:43:09.410
2037P	Coagulation function (7 items)	Fibrinogen (FIB)	4.53	g/L	H	2-4	2017-11-28 18:09:58.000	2017-11-28 20:11:02.147
2037P	Coagulation function (7 items)	D-dimer (DD)(FEU)	3.08	mg/L	H	0-0.55	2017-11-16 23:57:25.000	2017-11-17 01:34:36.987
2037P	Coagulation function (7 items)	D-dimer (DD)(FEU)	4.56	mg/L	H	0-0.55	2017-11-17 11:52:02.000	2017-11-17 15:23:10.213
2037P	Coagulation function (7 items)	D-dimer (DD)(FEU)	5.97	mg/L	H	0-0.55	2017-11-18 10:28:41.000	2017-11-18 13:48:19.877
2037P	Coagulation function (7 items)	D-dimer (DD)(FEU)	4.39	mg/L	H	0-0.55	2017-11-19 10:33:06.000	2017-11-19 14:22:38.187
2037P	Coagulation function (7 items)	D-dimer (DD)(FEU)	6.69	mg/L	H	0-0.55	2017-11-20 10:18:52.000	2017-11-20 14:18:39.480
2037P	Coagulation function (7 items)	D-dimer (DD)(FEU)	7.35	mg/L	H	0-0.55	2017-11-21 11:12:14.000	2017-11-21 17:30:38.897
2037P	Coagulation function (7 items)	D-dimer (DD)(FEU)	8.81	mg/L	H	0-0.55	2017-11-23 11:09:32.000	2017-11-23 15:22:10.297
2037P	Coagulation function (7 items)	D-dimer (DD)(FEU)	8.34	mg/L	H	0-0.55	2017-11-24 09:49:29.000	2017-11-24 13:11:55.003
2037P	Coagulation function (7 items)	D-dimer (DD)(FEU)	6.36	mg/L	H	0-0.55	2017-11-25 10:20:07.000	2017-11-25 11:37:25.150
2037P	Coagulation function (7 items)	D-dimer (DD)(FEU)	7.84	mg/L	H	0-0.55	2017-11-26 10:23:05.000	2017-11-26 12:15:20.970
2037P	Coagulation function (7 items)	D-dimer (DD)(FEU)	8.22	mg/L	H	0-0.55	2017-11-27 10:48:04.000	2017-11-27 13:30:24.470
2037P	Coagulation function (7 items)	D-dimer (DD)(FEU)	4.35	mg/L	H	0-0.55	2017-11-27 21:55:42.000	2017-11-27 23:13:09.250
2037P	Coagulation function (7 items)	D-dimer (DD)(FEU)	5.96	mg/L	H	0-0.55	2017-11-28 00:41:26.000	2017-11-28 04:17:16.667
2037P	Coagulation function (7 items)	D-dimer (DD)(FEU)	5.73	mg/L	H	0-0.55	2017-11-28 00:41:26.000	2017-11-28 07:25:42.497
2037P	Coagulation function (7 items)	D-dimer (DD)(FEU)	6.36	mg/L	H	0-0.55	2017-11-28 10:55:36.000	2017-11-28 13:43:09.410
2037P	Coagulation function (7 items)	D-dimer (DD)(FEU)	6.70	mg/L	H	0-0.55	2017-11-28 18:09:58.000	2017-11-28 20:11:02.147
2037P	Coagulation function (7 items)	APTT	28.5	S		26.0-40.0	2017-11-16 23:57:25.000	2017-11-17 01:34:36.987
2037P	Coagulation function (7 items)	APTT	32.4	S		26.0-40.0	2017-11-17 11:52:02.000	2017-11-17 15:23:10.213
2037P	Coagulation function (7 items)	APTT	31.9	S		26.0-40.0	2017-11-18 10:28:41.000	2017-11-18 13:48:19.877
2037P	Coagulation function (7 items)	APTT	31.4	S		26.0-40.0	2017-11-19 10:33:06.000	2017-11-19 14:22:38.187
2037P	Coagulation function (7 items)	APTT	26.5	S		26.0-40.0	2017-11-20 10:18:52.000	2017-11-20 14:18:39.480
2037P	Coagulation function (7 items)	APTT	33.3	S		26.0-40.0	2017-11-21 11:12:14.000	2017-11-21 17:30:38.897
2037P	Coagulation function (7 items)	APTT	35.5	S		26.0-40.0	2017-11-23 11:09:32.000	2017-11-23 15:22:10.297
2037P	Coagulation function (7 items)	APTT	31.5	S		26.0-40.0	2017-11-24 09:49:29.000	2017-11-24 13:11:55.003
2037P	Coagulation function (7 items)	APTT	33.6	S		26.0-40.0	2017-11-25 10:20:07.000	2017-11-25 11:37:25.150
2037P	Coagulation function (7 items)	APTT	34.1	S		26.0-40.0	2017-11-26 10:23:05.000	2017-11-26 12:15:20.970
2037P	Coagulation function (7 items)	APTT	42.6	S	H	26.0-40.0	2017-11-27 10:48:04.000	2017-11-27 13:30:24.470
2037P	Coagulation function (7 items)	APTT	42.5	S	H	26.0-40.0	2017-11-27 21:55:42.000	2017-11-27 23:13:09.250
2037P	Coagulation function (7 items)	APTT	38.5	S		26.0-40.0	2017-11-28 00:41:26.000	2017-11-28 04:17:16.667
2037P	Coagulation function (7 items)	APTT	35.9	S		26.0-40.0	2017-11-28 00:41:26.000	2017-11-28 07:25:42.497
2037P	Coagulation function (7 items)	APTT	39.8	S		26.0-40.0	2017-11-28 10:55:36.000	2017-11-28 13:43:09.410
2037P	Coagulation function (7 items)	APTT	70.3	S	H	26.0-40.0	2017-11-28 18:09:58.000	2017-11-28 20:11:02.147
2037P	Coagulation function (7 items)	Antithrombin Ⅲ (AT Ⅲ)	72.4	%	L	75-125	2017-11-16 23:57:25.000	2017-11-17 01:34:36.987
2037P	Coagulation function (7 items)	Antithrombin Ⅲ (AT Ⅲ)	85.1	%		75-125	2017-11-17 11:52:02.000	2017-11-17 15:23:10.213
2037P	Coagulation function (7 items)	Antithrombin Ⅲ (AT Ⅲ)	82.0	%		75-125	2017-11-18 10:28:41.000	2017-11-18 13:48:19.877
2037P	Coagulation function (7 items)	Antithrombin Ⅲ (AT Ⅲ)	82.3	%		75-125	2017-11-19 10:33:06.000	2017-11-19 14:22:38.187
2037P	Coagulation function (7 items)	Antithrombin Ⅲ (AT Ⅲ)	67.7	%	L	75-125	2017-11-20 10:18:52.000	2017-11-20 14:18:39.480
2037P	Coagulation function (7 items)	Antithrombin Ⅲ (AT Ⅲ)	81.5	%		75-125	2017-11-21 11:12:14.000	2017-11-21 17:30:38.897
2037P	Coagulation function (7 items)	Antithrombin Ⅲ (AT Ⅲ)	66.6	%	L	75-125	2017-11-23 11:09:32.000	2017-11-23 15:22:10.297
2037P	Coagulation function (7 items)	Antithrombin Ⅲ (AT Ⅲ)	71.4	%	L	75-125	2017-11-24 09:49:29.000	2017-11-24 13:11:55.003
2037P	Coagulation function (7 items)	Antithrombin Ⅲ (AT Ⅲ)	70.6	%	L	75-125	2017-11-25 10:20:07.000	2017-11-25 11:37:25.150
2037P	Coagulation function (7 items)	Antithrombin Ⅲ (AT Ⅲ)	66.0	%	L	75-125	2017-11-26 10:23:05.000	2017-11-26 12:15:20.970
2037P	Coagulation function (7 items)	Antithrombin Ⅲ (AT Ⅲ)	60.3	%	L	75-125	2017-11-27 10:48:04.000	2017-11-27 13:30:24.470
2037P	Coagulation function (7 items)	Antithrombin Ⅲ (AT Ⅲ)	54.3	%	L	75-125	2017-11-27 21:55:42.000	2017-11-27 23:13:09.250
2037P	Coagulation function (7 items)	Antithrombin Ⅲ (AT Ⅲ)	52.2	%	L	75-125	2017-11-28 00:41:26.000	2017-11-28 04:17:16.667
2037P	Coagulation function (7 items)	Antithrombin Ⅲ (AT Ⅲ)	48.7	%	L	75-125	2017-11-28 00:41:26.000	2017-11-28 07:25:42.497
2037P	Coagulation function (7 items)	Antithrombin Ⅲ (AT Ⅲ)	47.7	%	L	75-125	2017-11-28 10:55:36.000	2017-11-28 13:43:09.410
2037P	Coagulation function (7 items)	Antithrombin Ⅲ (AT Ⅲ)	45.3	%	L	75-125	2017-11-28 18:09:58.000	2017-11-28 20:11:02.147
2037P	Carcinoembryonic antigen	CEA	3.50	ng/mL		0-6.5	2017-11-16 23:57:25.000	2017-11-17 09:44:34.953
2037P	C-reactive protein (CRP）	Thrombocytocrit (PCT)	0.11	%	L	0.115-0.285	2017-11-20 10:18:52.000	2017-11-20 13:52:16.597
2037P	C-reactive protein (CRP）	RDW-SD	55.7	fL		37.00-54.00	2017-11-20 10:18:52.000	2017-11-20 13:52:16.597
2037P	C-reactive protein (CRP）	RDW-CV	20.0	%	H	0.00-15.00	2017-11-20 10:18:52.000	2017-11-20 13:52:16.597
2037P	C-reactive protein (CRP）	P-LCR	23.2	%		13.00-43.00	2017-11-20 10:18:52.000	2017-11-20 13:52:16.597
2037P	C-reactive protein (CRP）	Nucleated red blood cell: absolute value	0.05			0.00-0.02	2017-11-20 10:18:52.000	2017-11-20 13:52:16.597
2037P	C-reactive protein (CRP）	Nucleated red blood cell percentage	2.51	/100WBC		<1.00	2017-11-20 10:18:52.000	2017-11-20 13:52:16.597
2037P	C-reactive protein (CRP）	C-reactive protein (CRP）	20.31	mg/L	H	0-8	2017-11-20 10:18:52.000	2017-11-20 13:52:16.597
2037P	C-reactive protein (CRP）	C-reactive protein (CRP）	19.70	mg/L	H	0-8	2017-11-21 11:12:14.000	2017-11-22 09:45:01.577
2037P	Blood group monospecific antibody screening(blood transfusion branch)	RhD blood grouping	Positive		H		2017-11-16 23:57:25.000	2017-11-17 03:23:33.853
2037P	Blood group monospecific antibody screening(blood transfusion branch)	RBC antibody screening	Negative			Negative（-）	2017-11-16 23:57:25.000	2017-11-17 03:23:33.853
2037P	Blood group monospecific antibody screening(blood transfusion branch)	ABO blood grouping	A				2017-11-16 23:57:25.000	2017-11-17 03:23:33.853
2037P	Blood cell analysis+CRP	WBC	5.40	10^9/L		3.5-9.50	2017-11-16 23:57:25.000	2017-11-17 01:29:23.180
2037P	Blood cell analysis+CRP	WBC	6.29	10^9/L		3.5-9.50	2017-11-18 10:28:41.000	2017-11-18 12:30:01.187
2037P	Blood cell analysis+CRP	WBC	7.23	10^9/L		3.5-9.50	2017-11-24 09:49:29.000	2017-11-24 11:03:37.787
2037P	Blood cell analysis+CRP	WBC	14.91	10^9/L	H	3.5-9.50	2017-11-25 10:20:07.000	2017-11-25 11:26:53.227
2037P	Blood cell analysis+CRP	WBC	13.44	10^9/L	H	3.5-9.50	2017-11-25 13:59:22.000	2017-11-25 14:49:29.163
2037P	Blood cell analysis+CRP	WBC	18.24	10^9/L	H	3.5-9.50	2017-11-26 10:23:05.000	2017-11-26 11:46:12.083
2037P	Blood cell analysis+CRP	WBC	9.69	10^9/L	H	3.5-9.50	2017-11-27 10:48:04.000	2017-11-27 12:40:57.750
2037P	Blood cell analysis+CRP	WBC	5.39	10^9/L		3.5-9.50	2017-11-27 21:55:42.000	2017-11-27 22:39:30.550
2037P	Blood cell analysis+CRP	WBC	6.78	10^9/L		3.5-9.50	2017-11-28 10:55:36.000	2017-11-28 12:22:14.200
2037P	Blood cell analysis+CRP	Thrombocytocrit (PCT)	0.22	%		0.115-0.285	2017-11-16 23:57:25.000	2017-11-17 01:29:23.180
2037P	Blood cell analysis+CRP	Thrombocytocrit (PCT)	0.16	%		0.115-0.285	2017-11-18 10:28:41.000	2017-11-18 12:30:01.187
2037P	Blood cell analysis+CRP	Thrombocytocrit (PCT)	0.10	%	L	0.115-0.285	2017-11-24 09:49:29.000	2017-11-24 11:03:37.787
2037P	Blood cell analysis+CRP	Thrombocytocrit (PCT)	0.06	%	L	0.115-0.285	2017-11-25 10:20:07.000	2017-11-25 11:26:53.227
2037P	Blood cell analysis+CRP	Thrombocytocrit (PCT)	0.09	%	L	0.115-0.285	2017-11-25 13:59:22.000	2017-11-25 14:49:29.163
2037P	Blood cell analysis+CRP	Thrombocytocrit (PCT)	0.11	%	L	0.115-0.285	2017-11-26 10:23:05.000	2017-11-26 11:46:12.083
2037P	Blood cell analysis+CRP	Thrombocytocrit (PCT)	0.11	%	L	0.115-0.285	2017-11-27 10:48:04.000	2017-11-27 12:40:57.750
2037P	Blood cell analysis+CRP	Thrombocytocrit (PCT)	0.11	%	L	0.115-0.285	2017-11-27 21:55:42.000	2017-11-27 22:39:30.550
2037P	Blood cell analysis+CRP	Thrombocytocrit (PCT)	0.09	%	L	0.115-0.285	2017-11-28 10:55:36.000	2017-11-28 12:22:14.200
2037P	Blood cell analysis+CRP	RDW-SD	51.1	fL	H		2017-11-16 23:57:25.000	2017-11-17 01:29:23.180
2037P	Blood cell analysis+CRP	RDW-SD	56.4	fL	H		2017-11-18 10:28:41.000	2017-11-18 12:30:01.187
2037P	Blood cell analysis+CRP	RDW-SD	52.0	fL		37.00-54.00	2017-11-24 09:49:29.000	2017-11-24 11:03:37.787
2037P	Blood cell analysis+CRP	RDW-SD	45.0	fL		37.00-54.00	2017-11-25 10:20:07.000	2017-11-25 11:26:53.227
2037P	Blood cell analysis+CRP	RDW-SD	46.3	fL		37.00-54.00	2017-11-25 13:59:22.000	2017-11-25 14:49:29.163
2037P	Blood cell analysis+CRP	RDW-SD	46.4	fL		37.00-54.00	2017-11-26 10:23:05.000	2017-11-26 11:46:12.083
2037P	Blood cell analysis+CRP	RDW-SD	50.8	fL		37.00-54.00	2017-11-27 10:48:04.000	2017-11-27 12:40:57.750
2037P	Blood cell analysis+CRP	RDW-SD	52.1	fL		37.00-54.00	2017-11-27 21:55:42.000	2017-11-27 22:39:30.550
2037P	Blood cell analysis+CRP	RDW-SD	50.5	fL		37.00-54.00	2017-11-28 10:55:36.000	2017-11-28 12:22:14.200
2037P	Blood cell analysis+CRP	RDW-CV	20.7	%	H	0.00-15.00	2017-11-16 23:57:25.000	2017-11-17 01:29:23.180
2037P	Blood cell analysis+CRP	RDW-CV	20.2	%	H	0.00-15.00	2017-11-18 10:28:41.000	2017-11-18 12:30:01.187
2037P	Blood cell analysis+CRP	RDW-CV	18.2	%	H	0.00-15.00	2017-11-24 09:49:29.000	2017-11-24 11:03:37.787
2037P	Blood cell analysis+CRP	RDW-CV	14.5	%		0.00-15.00	2017-11-25 10:20:07.000	2017-11-25 11:26:53.227
2037P	Blood cell analysis+CRP	RDW-CV	14.7	%		0.00-15.00	2017-11-25 13:59:22.000	2017-11-25 14:49:29.163
2037P	Blood cell analysis+CRP	RDW-CV	14.7	%		0.00-15.00	2017-11-26 10:23:05.000	2017-11-26 11:46:12.083
2037P	Blood cell analysis+CRP	RDW-CV	15.6	%	H	0.00-15.00	2017-11-27 10:48:04.000	2017-11-27 12:40:57.750
2037P	Blood cell analysis+CRP	RDW-CV	15.7	%	H	0.00-15.00	2017-11-27 21:55:42.000	2017-11-27 22:39:30.550
2037P	Blood cell analysis+CRP	RDW-CV	15.5	%	H	0.00-15.00	2017-11-28 10:55:36.000	2017-11-28 12:22:14.200
2037P	Blood cell analysis+CRP	RBC	2.51	10^12/L	L	4.3-5.8	2017-11-16 23:57:25.000	2017-11-17 01:29:23.180
2037P	Blood cell analysis+CRP	RBC	2.95	10^12/L	L	4.3-5.8	2017-11-18 10:28:41.000	2017-11-18 12:30:01.187
2037P	Blood cell analysis+CRP	RBC	2.26	10^12/L	L	4.3-5.8	2017-11-24 09:49:29.000	2017-11-24 11:03:37.787
2037P	Blood cell analysis+CRP	RBC	2.81	10^12/L	L	4.3-5.8	2017-11-25 10:20:07.000	2017-11-25 11:26:53.227
2037P	Blood cell analysis+CRP	RBC	3.02	10^12/L	L	4.3-5.8	2017-11-25 13:59:22.000	2017-11-25 14:49:29.163
2037P	Blood cell analysis+CRP	RBC	2.77	10^12/L	L	4.3-5.8	2017-11-26 10:23:05.000	2017-11-26 11:46:12.083
2037P	Blood cell analysis+CRP	RBC	3.10	10^12/L	L	4.3-5.8	2017-11-27 10:48:04.000	2017-11-27 12:40:57.750
2037P	Blood cell analysis+CRP	RBC	2.92	10^12/L	L	4.3-5.8	2017-11-27 21:55:42.000	2017-11-27 22:39:30.550
2037P	Blood cell analysis+CRP	RBC	2.79	10^12/L	L	4.3-5.8	2017-11-28 10:55:36.000	2017-11-28 12:22:14.200
2037P	Blood cell analysis+CRP	PLT	215	10^9/L		125-350	2017-11-16 23:57:25.000	2017-11-17 01:29:23.180
2037P	Blood cell analysis+CRP	PLT	185	10^9/L		125-350	2017-11-18 10:28:41.000	2017-11-18 12:30:01.187
2037P	Blood cell analysis+CRP	PLT	101	10^9/L	L	125-350	2017-11-24 09:49:29.000	2017-11-24 11:03:37.787
2037P	Blood cell analysis+CRP	PLT	64	10^9/L	L	125-350	2017-11-25 10:20:07.000	2017-11-25 11:26:53.227
2037P	Blood cell analysis+CRP	PLT	77	10^9/L	L	125-350	2017-11-25 13:59:22.000	2017-11-25 14:49:29.163
2037P	Blood cell analysis+CRP	PLT	102	10^9/L	L	125-350	2017-11-26 10:23:05.000	2017-11-26 11:46:12.083
2037P	Blood cell analysis+CRP	PLT	113	10^9/L	L	125-350	2017-11-27 10:48:04.000	2017-11-27 12:40:57.750
2037P	Blood cell analysis+CRP	PLT	114	10^9/L	L	125-350	2017-11-27 21:55:42.000	2017-11-27 22:39:30.550
2037P	Blood cell analysis+CRP	PLT	83	10^9/L	L	125-350	2017-11-28 10:55:36.000	2017-11-28 12:22:14.200
2037P	Blood cell analysis+CRP	P-LCR	28.6	%	H		2017-11-16 23:57:25.000	2017-11-17 01:29:23.180
2037P	Blood cell analysis+CRP	P-LCR	18.5	%	H		2017-11-18 10:28:41.000	2017-11-18 12:30:01.187
2037P	Blood cell analysis+CRP	P-LCR	33.3	%		13.00-43.00	2017-11-24 09:49:29.000	2017-11-24 11:03:37.787
2037P	Blood cell analysis+CRP	P-LCR	32.9	%		13.00-43.00	2017-11-25 10:20:07.000	2017-11-25 11:26:53.227
2037P	Blood cell analysis+CRP	P-LCR	40.8	%		13.00-43.00	2017-11-25 13:59:22.000	2017-11-25 14:49:29.163
2037P	Blood cell analysis+CRP	P-LCR	32.1	%		13.00-43.00	2017-11-26 10:23:05.000	2017-11-26 11:46:12.083
2037P	Blood cell analysis+CRP	P-LCR	29.2	%		13.00-43.00	2017-11-27 10:48:04.000	2017-11-27 12:40:57.750
2037P	Blood cell analysis+CRP	P-LCR	28.8	%		13.00-43.00	2017-11-27 21:55:42.000	2017-11-27 22:39:30.550
2037P	Blood cell analysis+CRP	P-LCR	34.4	%		13.00-43.00	2017-11-28 10:55:36.000	2017-11-28 12:22:14.200
2037P	Blood cell analysis+CRP	Platelet distribution width (PDW)	11.2	%	L	14.75-17.25	2017-11-16 23:57:25.000	2017-11-17 01:29:23.180
2037P	Blood cell analysis+CRP	Platelet distribution width (PDW)	15.9	%		14.75-17.25	2017-11-18 10:28:41.000	2017-11-18 12:30:01.187
2037P	Blood cell analysis+CRP	Platelet distribution width (PDW)	16.7	%		14.75-17.25	2017-11-24 09:49:29.000	2017-11-24 11:03:37.787
2037P	Blood cell analysis+CRP	Platelet distribution width (PDW)	16.7	%		14.75-17.25	2017-11-25 10:20:07.000	2017-11-25 11:26:53.227
2037P	Blood cell analysis+CRP	Platelet distribution width (PDW)	17.0	%		14.75-17.25	2017-11-25 13:59:22.000	2017-11-25 14:49:29.163
2037P	Blood cell analysis+CRP	Platelet distribution width (PDW)	16.8	%		14.75-17.25	2017-11-26 10:23:05.000	2017-11-26 11:46:12.083
2037P	Blood cell analysis+CRP	Platelet distribution width (PDW)	16.8	%		14.75-17.25	2017-11-27 10:48:04.000	2017-11-27 12:40:57.750
2037P	Blood cell analysis+CRP	Platelet distribution width (PDW)	17.4	%	H	14.75-17.25	2017-11-27 21:55:42.000	2017-11-27 22:39:30.550
2037P	Blood cell analysis+CRP	Platelet distribution width (PDW)	16.7	%		14.75-17.25	2017-11-28 10:55:36.000	2017-11-28 12:22:14.200
2037P	Blood cell analysis+CRP	Nucleated red blood cell: absolute value	0.01		H		2017-11-16 23:57:25.000	2017-11-17 01:29:23.180
2037P	Blood cell analysis+CRP	Nucleated red blood cell: absolute value	0.05		H		2017-11-18 10:28:41.000	2017-11-18 12:30:01.187
2037P	Blood cell analysis+CRP	Nucleated red blood cell: absolute value	0.06			0.00-0.02	2017-11-24 09:49:29.000	2017-11-24 11:03:37.787
2037P	Blood cell analysis+CRP	Nucleated red blood cell: absolute value	0.12			0.00-0.02	2017-11-25 10:20:07.000	2017-11-25 11:26:53.227
2037P	Blood cell analysis+CRP	Nucleated red blood cell: absolute value	0.10			0.00-0.02	2017-11-25 13:59:22.000	2017-11-25 14:49:29.163
2037P	Blood cell analysis+CRP	Nucleated red blood cell: absolute value	0.14			0.00-0.02	2017-11-26 10:23:05.000	2017-11-26 11:46:12.083
2037P	Blood cell analysis+CRP	Nucleated red blood cell: absolute value	0.07			0.00-0.02	2017-11-27 10:48:04.000	2017-11-27 12:40:57.750
2037P	Blood cell analysis+CRP	Nucleated red blood cell: absolute value	0.04			0.00-0.02	2017-11-27 21:55:42.000	2017-11-27 22:39:30.550
2037P	Blood cell analysis+CRP	Nucleated red blood cell: absolute value	0.05			0.00-0.02	2017-11-28 10:55:36.000	2017-11-28 12:22:14.200
2037P	Blood cell analysis+CRP	Nucleated red blood cell percentage	0.20	/100WBC	H		2017-11-16 23:57:25.000	2017-11-17 01:29:23.180
2037P	Blood cell analysis+CRP	Nucleated red blood cell percentage	4.44	/100WBC	H		2017-11-18 10:28:41.000	2017-11-18 12:30:01.187
2037P	Blood cell analysis+CRP	Nucleated red blood cell percentage	4.06	/100WBC		<1.00	2017-11-24 09:49:29.000	2017-11-24 11:03:37.787
2037P	Blood cell analysis+CRP	Nucleated red blood cell percentage	4.08	/100WBC		<1.00	2017-11-25 10:20:07.000	2017-11-25 11:26:53.227
2037P	Blood cell analysis+CRP	Nucleated red blood cell percentage	2.57	/100WBC		<1.00	2017-11-25 13:59:22.000	2017-11-25 14:49:29.163
2037P	Blood cell analysis+CRP	Nucleated red blood cell percentage	3.53	/100WBC		<1.00	2017-11-26 10:23:05.000	2017-11-26 11:46:12.083
2037P	Blood cell analysis+CRP	Nucleated red blood cell percentage	2.10	/100WBC		<1.00	2017-11-27 10:48:04.000	2017-11-27 12:40:57.750
2037P	Blood cell analysis+CRP	Nucleated red blood cell percentage	2.97	/100WBC		<1.00	2017-11-27 21:55:42.000	2017-11-27 22:39:30.550
2037P	Blood cell analysis+CRP	Nucleated red blood cell percentage	3.98	/100WBC		<1.00	2017-11-28 10:55:36.000	2017-11-28 12:22:14.200
2037P	Blood cell analysis+CRP	Neutrophil ratio	82.1	%	H	40-75	2017-11-16 23:57:25.000	2017-11-17 01:29:23.180
2037P	Blood cell analysis+CRP	Neutrophil ratio	70.4	%		40-75	2017-11-18 10:28:41.000	2017-11-18 12:30:01.187
2037P	Blood cell analysis+CRP	Neutrophil ratio	69.8	%		40-75	2017-11-24 09:49:29.000	2017-11-24 11:03:37.787
2037P	Blood cell analysis+CRP	Neutrophil ratio	84.7	%	H	40-75	2017-11-25 10:20:07.000	2017-11-25 11:26:53.227
2037P	Blood cell analysis+CRP	Neutrophil ratio	88.8	%	H	40-75	2017-11-25 13:59:22.000	2017-11-25 14:49:29.163
2037P	Blood cell analysis+CRP	Neutrophil ratio	85.7	%	H	40-75	2017-11-26 10:23:05.000	2017-11-26 11:46:12.083
2037P	Blood cell analysis+CRP	Neutrophil ratio	81.2	%	H	40-75	2017-11-27 10:48:04.000	2017-11-27 12:40:57.750
2037P	Blood cell analysis+CRP	Neutrophil ratio	65.9	%		40-75	2017-11-27 21:55:42.000	2017-11-27 22:39:30.550
2037P	Blood cell analysis+CRP	Neutrophil ratio	65.6	%		40-75	2017-11-28 10:55:36.000	2017-11-28 12:22:14.200
2037P	Blood cell analysis+CRP	Neutrophil count	4.43	10^9/L		1.80-6.30	2017-11-16 23:57:25.000	2017-11-17 01:29:23.180
2037P	Blood cell analysis+CRP	Neutrophil count	4.42	10^9/L		1.80-6.30	2017-11-18 10:28:41.000	2017-11-18 12:30:01.187
2037P	Blood cell analysis+CRP	Neutrophil count	5.05	10^9/L		1.80-6.30	2017-11-24 09:49:29.000	2017-11-24 11:03:37.787
2037P	Blood cell analysis+CRP	Neutrophil count	12.64	10^9/L	H	1.80-6.30	2017-11-25 10:20:07.000	2017-11-25 11:26:53.227
2037P	Blood cell analysis+CRP	Neutrophil count	11.94	10^9/L	H	1.80-6.30	2017-11-25 13:59:22.000	2017-11-25 14:49:29.163
2037P	Blood cell analysis+CRP	Neutrophil count	15.63	10^9/L	H	1.80-6.30	2017-11-26 10:23:05.000	2017-11-26 11:46:12.083
2037P	Blood cell analysis+CRP	Neutrophil count	7.87	10^9/L	H	1.80-6.30	2017-11-27 10:48:04.000	2017-11-27 12:40:57.750
2037P	Blood cell analysis+CRP	Neutrophil count	3.54	10^9/L		1.80-6.30	2017-11-27 21:55:42.000	2017-11-27 22:39:30.550
2037P	Blood cell analysis+CRP	Neutrophil count	4.44	10^9/L		1.80-6.30	2017-11-28 10:55:36.000	2017-11-28 12:22:14.200
2037P	Blood cell analysis+CRP	Mononuclear cells ratio	4.6	%		3-10	2017-11-16 23:57:25.000	2017-11-17 01:29:23.180
2037P	Blood cell analysis+CRP	Mononuclear cells ratio	7.9	%		3-10	2017-11-18 10:28:41.000	2017-11-18 12:30:01.187
2037P	Blood cell analysis+CRP	Mononuclear cells ratio	7.6	%		3-10	2017-11-24 09:49:29.000	2017-11-24 11:03:37.787
2037P	Blood cell analysis+CRP	Mononuclear cells ratio	7.4	%		3-10	2017-11-25 10:20:07.000	2017-11-25 11:26:53.227
2037P	Blood cell analysis+CRP	Mononuclear cells ratio	1.5	%	L	3-10	2017-11-25 13:59:22.000	2017-11-25 14:49:29.163
2037P	Blood cell analysis+CRP	Mononuclear cells ratio	6.4	%		3-10	2017-11-26 10:23:05.000	2017-11-26 11:46:12.083
2037P	Blood cell analysis+CRP	Mononuclear cells ratio	5.4	%		3-10	2017-11-27 10:48:04.000	2017-11-27 12:40:57.750
2037P	Blood cell analysis+CRP	Mononuclear cells ratio	7.7	%		3-10	2017-11-27 21:55:42.000	2017-11-27 22:39:30.550
2037P	Blood cell analysis+CRP	Mononuclear cells ratio	9.9	%		3-10	2017-11-28 10:55:36.000	2017-11-28 12:22:14.200
2037P	Blood cell analysis+CRP	Monocyte count	0.25	10^9/L		0.10-0.60	2017-11-16 23:57:25.000	2017-11-17 01:29:23.180
2037P	Blood cell analysis+CRP	Monocyte count	0.50	10^9/L		0.10-0.60	2017-11-18 10:28:41.000	2017-11-18 12:30:01.187
2037P	Blood cell analysis+CRP	Monocyte count	0.55	10^9/L		0.10-0.60	2017-11-24 09:49:29.000	2017-11-24 11:03:37.787
2037P	Blood cell analysis+CRP	Monocyte count	1.10	10^9/L	H	0.10-0.60	2017-11-25 10:20:07.000	2017-11-25 11:26:53.227
2037P	Blood cell analysis+CRP	Monocyte count	0.20	10^9/L		0.10-0.60	2017-11-25 13:59:22.000	2017-11-25 14:49:29.163
2037P	Blood cell analysis+CRP	Monocyte count	1.17	10^9/L	H	0.10-0.60	2017-11-26 10:23:05.000	2017-11-26 11:46:12.083
2037P	Blood cell analysis+CRP	Monocyte count	0.52	10^9/L		0.10-0.60	2017-11-27 10:48:04.000	2017-11-27 12:40:57.750
2037P	Blood cell analysis+CRP	Monocyte count	0.42	10^9/L		0.10-0.60	2017-11-27 21:55:42.000	2017-11-27 22:39:30.550
2037P	Blood cell analysis+CRP	Monocyte count	0.67	10^9/L	H	0.10-0.60	2017-11-28 10:55:36.000	2017-11-28 12:22:14.200
2037P	Blood cell analysis+CRP	mean platet volume (MPV)	10.5	fL		7.8-11	2017-11-16 23:57:25.000	2017-11-17 01:29:23.180
2037P	Blood cell analysis+CRP	mean platet volume (MPV)	8.5	fL		7.8-11	2017-11-18 10:28:41.000	2017-11-18 12:30:01.187
2037P	Blood cell analysis+CRP	mean platet volume (MPV)	10.1	fL		7.8-11	2017-11-24 09:49:29.000	2017-11-24 11:03:37.787
2037P	Blood cell analysis+CRP	mean platet volume (MPV)	9.8	fL		7.8-11	2017-11-25 10:20:07.000	2017-11-25 11:26:53.227
2037P	Blood cell analysis+CRP	mean platet volume (MPV)	11.1	fL	H	7.8-11	2017-11-25 13:59:22.000	2017-11-25 14:49:29.163
2037P	Blood cell analysis+CRP	mean platet volume (MPV)	10.4	fL		7.8-11	2017-11-26 10:23:05.000	2017-11-26 11:46:12.083
2037P	Blood cell analysis+CRP	mean platet volume (MPV)	10.0	fL		7.8-11	2017-11-27 10:48:04.000	2017-11-27 12:40:57.750
2037P	Blood cell analysis+CRP	mean platet volume (MPV)	9.8	fL		7.8-11	2017-11-27 21:55:42.000	2017-11-27 22:39:30.550
2037P	Blood cell analysis+CRP	mean platet volume (MPV)	10.4	fL		7.8-11	2017-11-28 10:55:36.000	2017-11-28 12:22:14.200
2037P	Blood cell analysis+CRP	MCV	72.90	fL	L	82.00-100	2017-11-16 23:57:25.000	2017-11-17 01:29:23.180
2037P	Blood cell analysis+CRP	MCV	77.30	fL	L	82.00-100	2017-11-18 10:28:41.000	2017-11-18 12:30:01.187
2037P	Blood cell analysis+CRP	MCV	78.40	fL	L	82.00-100	2017-11-24 09:49:29.000	2017-11-24 11:03:37.787
2037P	Blood cell analysis+CRP	MCV	85.30	fL		82.00-100	2017-11-25 10:20:07.000	2017-11-25 11:26:53.227
2037P	Blood cell analysis+CRP	MCV	86.80	fL		82.00-100	2017-11-25 13:59:22.000	2017-11-25 14:49:29.163
2037P	Blood cell analysis+CRP	MCV	86.60	fL		82.00-100	2017-11-26 10:23:05.000	2017-11-26 11:46:12.083
2037P	Blood cell analysis+CRP	MCV	89.90	fL		82.00-100	2017-11-27 10:48:04.000	2017-11-27 12:40:57.750
2037P	Blood cell analysis+CRP	MCV	91.20	fL		82.00-100	2017-11-27 21:55:42.000	2017-11-27 22:39:30.550
2037P	Blood cell analysis+CRP	MCV	89.50	fL		82.00-100	2017-11-28 10:55:36.000	2017-11-28 12:22:14.200
2037P	Blood cell analysis+CRP	MCHC	317	g/L		316-354	2017-11-16 23:57:25.000	2017-11-17 01:29:23.180
2037P	Blood cell analysis+CRP	MCHC	325	g/L		316-354	2017-11-18 10:28:41.000	2017-11-18 12:30:01.187
2037P	Blood cell analysis+CRP	MCHC	345	g/L		316-354	2017-11-24 09:49:29.000	2017-11-24 11:03:37.787
2037P	Blood cell analysis+CRP	MCHC	365	g/L	H	316-354	2017-11-25 10:20:07.000	2017-11-25 11:26:53.227
2037P	Blood cell analysis+CRP	MCHC	392	g/L	H	316-354	2017-11-25 13:59:22.000	2017-11-25 14:49:29.163
2037P	Blood cell analysis+CRP	MCHC	354	g/L		316-354	2017-11-26 10:23:05.000	2017-11-26 11:46:12.083
2037P	Blood cell analysis+CRP	MCHC	337	g/L		316-354	2017-11-27 10:48:04.000	2017-11-27 12:40:57.750
2037P	Blood cell analysis+CRP	MCHC	334	g/L		316-354	2017-11-27 21:55:42.000	2017-11-27 22:39:30.550
2037P	Blood cell analysis+CRP	MCHC	333	g/L		316-354	2017-11-28 10:55:36.000	2017-11-28 12:22:14.200
2037P	Blood cell analysis+CRP	MCH	23.1	pg	L	27.00-34.00	2017-11-16 23:57:25.000	2017-11-17 01:29:23.180
2037P	Blood cell analysis+CRP	MCH	25.2	pg	L	27.00-34.00	2017-11-18 10:28:41.000	2017-11-18 12:30:01.187
2037P	Blood cell analysis+CRP	MCH	27.0	pg		27.00-34.00	2017-11-24 09:49:29.000	2017-11-24 11:03:37.787
2037P	Blood cell analysis+CRP	MCH	31.2	pg		27.00-34.00	2017-11-25 10:20:07.000	2017-11-25 11:26:53.227
2037P	Blood cell analysis+CRP	MCH	34.1	pg	H	27.00-34.00	2017-11-25 13:59:22.000	2017-11-25 14:49:29.163
2037P	Blood cell analysis+CRP	MCH	30.7	pg		27.00-34.00	2017-11-26 10:23:05.000	2017-11-26 11:46:12.083
2037P	Blood cell analysis+CRP	MCH	30.3	pg		27.00-34.00	2017-11-27 10:48:04.000	2017-11-27 12:40:57.750
2037P	Blood cell analysis+CRP	MCH	30.5	pg		27.00-34.00	2017-11-27 21:55:42.000	2017-11-27 22:39:30.550
2037P	Blood cell analysis+CRP	MCH	29.8	pg		27.00-34.00	2017-11-28 10:55:36.000	2017-11-28 12:22:14.200
2037P	Blood cell analysis+CRP	Lymphocyte ratio	13.1	%	L	20-50	2017-11-16 23:57:25.000	2017-11-17 01:29:23.180
2037P	Blood cell analysis+CRP	Lymphocyte ratio	21.1	%		20-50	2017-11-18 10:28:41.000	2017-11-18 12:30:01.187
2037P	Blood cell analysis+CRP	Lymphocyte ratio	20.2	%		20-50	2017-11-24 09:49:29.000	2017-11-24 11:03:37.787
2037P	Blood cell analysis+CRP	Lymphocyte ratio	7.8	%	L	20-50	2017-11-25 10:20:07.000	2017-11-25 11:26:53.227
2037P	Blood cell analysis+CRP	Lymphocyte ratio	9.5	%	L	20-50	2017-11-25 13:59:22.000	2017-11-25 14:49:29.163
2037P	Blood cell analysis+CRP	Lymphocyte ratio	7.7	%	L	20-50	2017-11-26 10:23:05.000	2017-11-26 11:46:12.083
2037P	Blood cell analysis+CRP	Lymphocyte ratio	13.2	%	L	20-50	2017-11-27 10:48:04.000	2017-11-27 12:40:57.750
2037P	Blood cell analysis+CRP	Lymphocyte ratio	26.1	%		20-50	2017-11-27 21:55:42.000	2017-11-27 22:39:30.550
2037P	Blood cell analysis+CRP	Lymphocyte ratio	24.0	%		20-50	2017-11-28 10:55:36.000	2017-11-28 12:22:14.200
2037P	Blood cell analysis+CRP	Lymphocyte count	0.71	10^9/L	L	1.10-3.20	2017-11-16 23:57:25.000	2017-11-17 01:29:23.180
2037P	Blood cell analysis+CRP	Lymphocyte count	1.33	10^9/L		1.10-3.20	2017-11-18 10:28:41.000	2017-11-18 12:30:01.187
2037P	Blood cell analysis+CRP	Lymphocyte count	1.46	10^9/L		1.10-3.20	2017-11-24 09:49:29.000	2017-11-24 11:03:37.787
2037P	Blood cell analysis+CRP	Lymphocyte count	1.16	10^9/L		1.10-3.20	2017-11-25 10:20:07.000	2017-11-25 11:26:53.227
2037P	Blood cell analysis+CRP	Lymphocyte count	1.28	10^9/L		1.10-3.20	2017-11-25 13:59:22.000	2017-11-25 14:49:29.163
2037P	Blood cell analysis+CRP	Lymphocyte count	1.40	10^9/L		1.10-3.20	2017-11-26 10:23:05.000	2017-11-26 11:46:12.083
2037P	Blood cell analysis+CRP	Lymphocyte count	1.28	10^9/L		1.10-3.20	2017-11-27 10:48:04.000	2017-11-27 12:40:57.750
2037P	Blood cell analysis+CRP	Lymphocyte count	1.41	10^9/L		1.10-3.20	2017-11-27 21:55:42.000	2017-11-27 22:39:30.550
2037P	Blood cell analysis+CRP	Lymphocyte count	1.63	10^9/L		1.10-3.20	2017-11-28 10:55:36.000	2017-11-28 12:22:14.200
2037P	Blood cell analysis+CRP	HCT	18.3	%	L	40-50	2017-11-16 23:57:25.000	2017-11-17 01:29:23.180
2037P	Blood cell analysis+CRP	HCT	22.8	%	L	40-50	2017-11-18 10:28:41.000	2017-11-18 12:30:01.187
2037P	Blood cell analysis+CRP	HCT	17.7	%	L	40-50	2017-11-24 09:49:29.000	2017-11-24 11:03:37.787
2037P	Blood cell analysis+CRP	HCT	24.0	%	L	40-50	2017-11-25 10:20:07.000	2017-11-25 11:26:53.227
2037P	Blood cell analysis+CRP	HCT	26.3	%	L	40-50	2017-11-25 13:59:22.000	2017-11-25 14:49:29.163
2037P	Blood cell analysis+CRP	HCT	24.0	%	L	40-50	2017-11-26 10:23:05.000	2017-11-26 11:46:12.083
2037P	Blood cell analysis+CRP	HCT	27.9	%	L	40-50	2017-11-27 10:48:04.000	2017-11-27 12:40:57.750
2037P	Blood cell analysis+CRP	HCT	26.7	%	L	40-50	2017-11-27 21:55:42.000	2017-11-27 22:39:30.550
2037P	Blood cell analysis+CRP	HCT	25.0	%	L	40-50	2017-11-28 10:55:36.000	2017-11-28 12:22:14.200
2037P	Blood cell analysis+CRP	Eosnophils count	0.01	10^9/L	L	0.02-0.52	2017-11-16 23:57:25.000	2017-11-17 01:29:23.180
2037P	Blood cell analysis+CRP	Eosnophils count	0.03	10^9/L		0.02-0.52	2017-11-18 10:28:41.000	2017-11-18 12:30:01.187
2037P	Blood cell analysis+CRP	Eosnophils count	0.17	10^9/L		0.02-0.52	2017-11-24 09:49:29.000	2017-11-24 11:03:37.787
2037P	Blood cell analysis+CRP	Eosnophils count	0.01	10^9/L	L	0.02-0.52	2017-11-25 10:20:07.000	2017-11-25 11:26:53.227
2037P	Blood cell analysis+CRP	Eosnophils count	0.01	10^9/L	L	0.02-0.52	2017-11-25 13:59:22.000	2017-11-25 14:49:29.163
2037P	Blood cell analysis+CRP	Eosnophils count	0.02	10^9/L		0.02-0.52	2017-11-26 10:23:05.000	2017-11-26 11:46:12.083
2037P	Blood cell analysis+CRP	Eosnophils count	0.02	10^9/L		0.02-0.52	2017-11-27 10:48:04.000	2017-11-27 12:40:57.750
2037P	Blood cell analysis+CRP	Eosnophils count	0.01	10^9/L	L	0.02-0.52	2017-11-27 21:55:42.000	2017-11-27 22:39:30.550
2037P	Blood cell analysis+CRP	Eosnophils count	0.03	10^9/L		0.02-0.52	2017-11-28 10:55:36.000	2017-11-28 12:22:14.200
2037P	Blood cell analysis+CRP	Eosinophil ratio	0.20	%	L	0.5-8	2017-11-16 23:57:25.000	2017-11-17 01:29:23.180
2037P	Blood cell analysis+CRP	Eosinophil ratio	0.40	%	L	0.5-8	2017-11-18 10:28:41.000	2017-11-18 12:30:01.187
2037P	Blood cell analysis+CRP	Eosinophil ratio	2.40	%		0.5-8	2017-11-24 09:49:29.000	2017-11-24 11:03:37.787
2037P	Blood cell analysis+CRP	Eosinophil ratio	0.10	%	L	0.5-8	2017-11-25 10:20:07.000	2017-11-25 11:26:53.227
2037P	Blood cell analysis+CRP	Eosinophil ratio	0.10	%	L	0.5-8	2017-11-25 13:59:22.000	2017-11-25 14:49:29.163
2037P	Blood cell analysis+CRP	Eosinophil ratio	0.10	%	L	0.5-8	2017-11-26 10:23:05.000	2017-11-26 11:46:12.083
2037P	Blood cell analysis+CRP	Eosinophil ratio	0.20	%	L	0.5-8	2017-11-27 10:48:04.000	2017-11-27 12:40:57.750
2037P	Blood cell analysis+CRP	Eosinophil ratio	0.20	%	L	0.5-8	2017-11-27 21:55:42.000	2017-11-27 22:39:30.550
2037P	Blood cell analysis+CRP	Eosinophil ratio	0.40	%	L	0.5-8	2017-11-28 10:55:36.000	2017-11-28 12:22:14.200
2037P	Blood cell analysis+CRP	C-reactive protein (CRP）	5.90	mg/L		0-8	2017-11-16 23:57:25.000	2017-11-17 01:29:23.180
2037P	Blood cell analysis+CRP	C-reactive protein (CRP）	21.59	mg/L	H	0-8	2017-11-18 10:28:41.000	2017-11-18 12:30:01.187
2037P	Blood cell analysis+CRP	C-reactive protein (CRP）	45.90	mg/L	H	0-8	2017-11-24 09:49:29.000	2017-11-24 11:03:37.787
2037P	Blood cell analysis+CRP	C-reactive protein (CRP）	51.94	mg/L	H	0-8	2017-11-25 10:20:07.000	2017-11-25 11:26:53.227
2037P	Blood cell analysis+CRP	C-reactive protein (CRP）	72.16	mg/L	H	0-8	2017-11-25 13:59:22.000	2017-11-25 14:49:29.163
2037P	Blood cell analysis+CRP	C-reactive protein (CRP）	203.04	mg/L	H	0-8	2017-11-26 10:23:05.000	2017-11-26 11:46:12.083
2037P	Blood cell analysis+CRP	C-reactive protein (CRP）	308.24	mg/L	H	0-8	2017-11-27 10:48:04.000	2017-11-27 12:40:57.750
2037P	Blood cell analysis+CRP	C-reactive protein (CRP）	296.47	mg/L	H	0-8	2017-11-27 21:55:42.000	2017-11-27 22:39:30.550
2037P	Blood cell analysis+CRP	C-reactive protein (CRP）	302.88	mg/L	H	0-8	2017-11-28 10:55:36.000	2017-11-28 12:22:14.200
2037P	Blood cell analysis+CRP	Basophil ratio	0.00	%		0-1	2017-11-16 23:57:25.000	2017-11-17 01:29:23.180
2037P	Blood cell analysis+CRP	Basophil ratio	0.20	%		0-1	2017-11-18 10:28:41.000	2017-11-18 12:30:01.187
2037P	Blood cell analysis+CRP	Basophil ratio	0.00	%		0-1	2017-11-24 09:49:29.000	2017-11-24 11:03:37.787
2037P	Blood cell analysis+CRP	Basophil ratio	0.00	%		0-1	2017-11-25 10:20:07.000	2017-11-25 11:26:53.227
2037P	Blood cell analysis+CRP	Basophil ratio	0.10	%		0-1	2017-11-25 13:59:22.000	2017-11-25 14:49:29.163
2037P	Blood cell analysis+CRP	Basophil ratio	0.10	%		0-1	2017-11-26 10:23:05.000	2017-11-26 11:46:12.083
2037P	Blood cell analysis+CRP	Basophil ratio	0.00	%		0-1	2017-11-27 10:48:04.000	2017-11-27 12:40:57.750
2037P	Blood cell analysis+CRP	Basophil ratio	0.10	%		0-1	2017-11-27 21:55:42.000	2017-11-27 22:39:30.550
2037P	Blood cell analysis+CRP	Basophil ratio	0.10	%		0-1	2017-11-28 10:55:36.000	2017-11-28 12:22:14.200
2037P	Blood cell analysis+CRP	Basophil count	0.00	10^9/L		0.00-0.06	2017-11-16 23:57:25.000	2017-11-17 01:29:23.180
2037P	Blood cell analysis+CRP	Basophil count	0.01	10^9/L		0.00-0.06	2017-11-18 10:28:41.000	2017-11-18 12:30:01.187
2037P	Blood cell analysis+CRP	Basophil count	0.00	10^9/L		0.00-0.06	2017-11-24 09:49:29.000	2017-11-24 11:03:37.787
2037P	Blood cell analysis+CRP	Basophil count	0.00	10^9/L		0.00-0.06	2017-11-25 10:20:07.000	2017-11-25 11:26:53.227
2037P	Blood cell analysis+CRP	Basophil count	0.01	10^9/L		0.00-0.06	2017-11-25 13:59:22.000	2017-11-25 14:49:29.163
2037P	Blood cell analysis+CRP	Basophil count	0.02	10^9/L		0.00-0.06	2017-11-26 10:23:05.000	2017-11-26 11:46:12.083
2037P	Blood cell analysis+CRP	Basophil count	0.00	10^9/L		0.00-0.06	2017-11-27 10:48:04.000	2017-11-27 12:40:57.750
2037P	Blood cell analysis+CRP	Basophil count	0.01	10^9/L		0.00-0.06	2017-11-27 21:55:42.000	2017-11-27 22:39:30.550
2037P	Blood cell analysis+CRP	Basophil count	0.01	10^9/L		0.00-0.06	2017-11-28 10:55:36.000	2017-11-28 12:22:14.200
2037P	Blood cell analysis+CRP	Albumin (ALB)	58	g/L	L	130.00-175.00	2017-11-16 23:57:25.000	2017-11-17 01:29:23.180
2037P	Blood cell analysis+CRP	Albumin (ALB)	74	g/L	L	130.00-175.00	2017-11-18 10:28:41.000	2017-11-18 12:30:01.187
2037P	Blood cell analysis+CRP	Albumin (ALB)	61	g/L	L	130.00-175.00	2017-11-24 09:49:29.000	2017-11-24 11:03:37.787
2037P	Blood cell analysis+CRP	Albumin (ALB)	88	g/L	L	130.00-175.00	2017-11-25 10:20:07.000	2017-11-25 11:26:53.227
2037P	Blood cell analysis+CRP	Albumin (ALB)	103	g/L	L	130.00-175.00	2017-11-25 13:59:22.000	2017-11-25 14:49:29.163
2037P	Blood cell analysis+CRP	Albumin (ALB)	85	g/L	L	130.00-175.00	2017-11-26 10:23:05.000	2017-11-26 11:46:12.083
2037P	Blood cell analysis+CRP	Albumin (ALB)	94	g/L	L	130.00-175.00	2017-11-27 10:48:04.000	2017-11-27 12:40:57.750
2037P	Blood cell analysis+CRP	Albumin (ALB)	89	g/L	L	130.00-175.00	2017-11-27 21:55:42.000	2017-11-27 22:39:30.550
2037P	Blood cell analysis+CRP	Albumin (ALB)	83	g/L	L	130.00-175.00	2017-11-28 10:55:36.000	2017-11-28 12:22:14.200
2037P	Blood cell analysis	WBC	6.48	10^9/L		3.5-9.50	2017-11-17 11:52:02.000	2017-11-17 14:17:07.950
2037P	Blood cell analysis	WBC	6.07	10^9/L		3.5-9.50	2017-11-19 10:33:06.000	2017-11-19 11:08:33.130
2037P	Blood cell analysis	WBC	7.29	10^9/L		3.5-9.50	2017-11-20 10:18:52.000	2017-11-20 13:52:16.597
2037P	Blood cell analysis	WBC	5.67	10^9/L		3.5-9.50	2017-11-20 17:20:55.000	2017-11-20 17:45:33.220
2037P	Blood cell analysis	WBC	5.95	10^9/L		3.5-9.50	2017-11-21 11:12:14.000	2017-11-21 16:27:52.980
2037P	Blood cell analysis	WBC	6.18	10^9/L		3.5-9.50	2017-11-23 11:09:32.000	2017-11-23 14:15:47.817
2037P	Blood cell analysis	WBC	13.40	10^9/L	H	3.5-9.50	2017-11-24 21:23:05.000	2017-11-25 06:26:24.857
2037P	Blood cell analysis	WBC	5.54	10^9/L		3.5-9.50	2017-11-28 00:41:26.000	2017-11-28 03:52:04.380
2037P	Blood cell analysis	WBC	4.49	10^9/L		3.5-9.50	2017-11-28 00:41:26.000	2017-11-28 06:32:53.610
2037P	Blood cell analysis	WBC	2.99	10^9/L	L	3.5-9.50	2017-11-28 18:09:58.000	2017-11-28 20:01:16.240
2037P	Blood cell analysis	Thrombocytocrit (PCT)	0.23	%		0.115-0.285	2017-11-17 11:52:02.000	2017-11-17 14:17:07.950
2037P	Blood cell analysis	Thrombocytocrit (PCT)	0.19	%		0.115-0.285	2017-11-19 10:33:06.000	2017-11-19 11:08:33.130
2037P	Blood cell analysis	Thrombocytocrit (PCT)	0.12	%		0.115-0.285	2017-11-20 17:20:55.000	2017-11-20 17:45:33.220
2037P	Blood cell analysis	Thrombocytocrit (PCT)	0.16	%		0.115-0.285	2017-11-21 11:12:14.000	2017-11-21 16:27:52.980
2037P	Blood cell analysis	Thrombocytocrit (PCT)	0.11	%	L	0.115-0.285	2017-11-28 00:41:26.000	2017-11-28 03:52:04.380
2037P	Blood cell analysis	Thrombocytocrit (PCT)	0.12	%		0.115-0.285	2017-11-28 00:41:26.000	2017-11-28 06:32:53.610
2037P	Blood cell analysis	Thrombocytocrit (PCT)	0.10	%	L	0.115-0.285	2017-11-28 18:09:58.000	2017-11-28 20:01:16.240
2037P	Blood cell analysis	RDW-SD	56.5	fL	H		2017-11-17 11:52:02.000	2017-11-17 14:17:07.950
2037P	Blood cell analysis	RDW-SD	61.0	fL	H		2017-11-19 10:33:06.000	2017-11-19 11:08:33.130
2037P	Blood cell analysis	RDW-SD	58.2	fL		37.00-54.00	2017-11-20 17:20:55.000	2017-11-20 17:45:33.220
2037P	Blood cell analysis	RDW-SD	58.9	fL		37.00-54.00	2017-11-21 11:12:14.000	2017-11-21 16:27:52.980
2037P	Blood cell analysis	RDW-SD	58.6	fL		37.00-54.00	2017-11-23 11:09:32.000	2017-11-23 14:15:47.817
2037P	Blood cell analysis	RDW-SD	49.9	fL		37.00-54.00	2017-11-24 21:23:05.000	2017-11-25 06:26:24.857
2037P	Blood cell analysis	RDW-SD	52.8	fL		37.00-54.00	2017-11-28 00:41:26.000	2017-11-28 03:52:04.380
2037P	Blood cell analysis	RDW-SD	52.5	fL		37.00-54.00	2017-11-28 00:41:26.000	2017-11-28 06:32:53.610
2037P	Blood cell analysis	RDW-SD	53.8	fL		37.00-54.00	2017-11-28 18:09:58.000	2017-11-28 20:01:16.240
2037P	Blood cell analysis	RDW-CV	22.0	%	H	0.00-15.00	2017-11-17 11:52:02.000	2017-11-17 14:17:07.950
2037P	Blood cell analysis	RDW-CV	21.9	%	H	0.00-15.00	2017-11-19 10:33:06.000	2017-11-19 11:08:33.130
2037P	Blood cell analysis	RDW-CV	20.6	%	H	0.00-15.00	2017-11-20 17:20:55.000	2017-11-20 17:45:33.220
2037P	Blood cell analysis	RDW-CV	20.7	%	H	0.00-15.00	2017-11-21 11:12:14.000	2017-11-21 16:27:52.980
2037P	Blood cell analysis	RDW-CV	20.9	%	H	0.00-15.00	2017-11-23 11:09:32.000	2017-11-23 14:15:47.817
2037P	Blood cell analysis	RDW-CV	15.7	%	H	0.00-15.00	2017-11-24 21:23:05.000	2017-11-25 06:26:24.857
2037P	Blood cell analysis	RDW-CV	15.9	%	H	0.00-15.00	2017-11-28 00:41:26.000	2017-11-28 03:52:04.380
2037P	Blood cell analysis	RDW-CV	16.0	%	H	0.00-15.00	2017-11-28 00:41:26.000	2017-11-28 06:32:53.610
2037P	Blood cell analysis	RDW-CV	16.2	%	H	0.00-15.00	2017-11-28 18:09:58.000	2017-11-28 20:01:16.240
2037P	Blood cell analysis	RBC	3.11	10^12/L	L	4.3-5.8	2017-11-17 11:52:02.000	2017-11-17 14:17:07.950
2037P	Blood cell analysis	RBC	3.03	10^12/L	L	4.3-5.8	2017-11-19 10:33:06.000	2017-11-19 11:08:33.130
2037P	Blood cell analysis	RBC	2.42	10^12/L	L	4.3-5.8	2017-11-20 10:18:52.000	2017-11-20 13:52:16.597
2037P	Blood cell analysis	RBC	2.71	10^12/L	L	4.3-5.8	2017-11-20 17:20:55.000	2017-11-20 17:45:33.220
2037P	Blood cell analysis	RBC	2.86	10^12/L	L	4.3-5.8	2017-11-21 11:12:14.000	2017-11-21 16:27:52.980
2037P	Blood cell analysis	RBC	1.97	10^12/L	L	4.3-5.8	2017-11-23 11:09:32.000	2017-11-23 14:15:47.817
2037P	Blood cell analysis	RBC	3.08	10^12/L	L	4.3-5.8	2017-11-24 21:23:05.000	2017-11-25 06:26:24.857
2037P	Blood cell analysis	RBC	2.81	10^12/L	L	4.3-5.8	2017-11-28 00:41:26.000	2017-11-28 03:52:04.380
2037P	Blood cell analysis	RBC	2.63	10^12/L	L	4.3-5.8	2017-11-28 00:41:26.000	2017-11-28 06:32:53.610
2037P	Blood cell analysis	RBC	2.38	10^12/L	L	4.3-5.8	2017-11-28 18:09:58.000	2017-11-28 20:01:16.240
2037P	Blood cell analysis	PLT	228	10^9/L		125-350	2017-11-17 11:52:02.000	2017-11-17 14:17:07.950
2037P	Blood cell analysis	PLT	176	10^9/L		125-350	2017-11-19 10:33:06.000	2017-11-19 11:08:33.130
2037P	Blood cell analysis	PLT	118	10^9/L	L	125-350	2017-11-20 10:18:52.000	2017-11-20 13:52:16.597
2037P	Blood cell analysis	PLT	122	10^9/L	L	125-350	2017-11-20 17:20:55.000	2017-11-20 17:45:33.220
2037P	Blood cell analysis	PLT	140	10^9/L		125-350	2017-11-21 11:12:14.000	2017-11-21 16:27:52.980
2037P	Blood cell analysis	PLT	99	10^9/L	L	125-350	2017-11-23 11:09:32.000	2017-11-23 14:15:47.817
2037P	Blood cell analysis	PLT	42	10^9/L	L	125-350	2017-11-24 21:23:05.000	2017-11-25 06:26:24.857
2037P	Blood cell analysis	PLT	94	10^9/L	L	125-350	2017-11-28 00:41:26.000	2017-11-28 03:52:04.380
2037P	Blood cell analysis	PLT	89	10^9/L	L	125-350	2017-11-28 00:41:26.000	2017-11-28 06:32:53.610
2037P	Blood cell analysis	PLT	76	10^9/L	L	125-350	2017-11-28 18:09:58.000	2017-11-28 20:01:16.240
2037P	Blood cell analysis	P-LCR	24.9	%	H		2017-11-17 11:52:02.000	2017-11-17 14:17:07.950
2037P	Blood cell analysis	P-LCR	29.3	%	H		2017-11-19 10:33:06.000	2017-11-19 11:08:33.130
2037P	Blood cell analysis	P-LCR	27.2	%		13.00-43.00	2017-11-20 17:20:55.000	2017-11-20 17:45:33.220
2037P	Blood cell analysis	P-LCR	37.0	%		13.00-43.00	2017-11-21 11:12:14.000	2017-11-21 16:27:52.980
2037P	Blood cell analysis	P-LCR	42.1	%		13.00-43.00	2017-11-28 00:41:26.000	2017-11-28 03:52:04.380
2037P	Blood cell analysis	P-LCR	51.8	%		13.00-43.00	2017-11-28 00:41:26.000	2017-11-28 06:32:53.610
2037P	Blood cell analysis	P-LCR	51.0	%		13.00-43.00	2017-11-28 18:09:58.000	2017-11-28 20:01:16.240
2037P	Blood cell analysis	Platelet distribution width (PDW)	10.8	%	L	14.75-17.25	2017-11-17 11:52:02.000	2017-11-17 14:17:07.950
2037P	Blood cell analysis	Platelet distribution width (PDW)	10.7	%	L	14.75-17.25	2017-11-19 10:33:06.000	2017-11-19 11:08:33.130
2037P	Blood cell analysis	Platelet distribution width (PDW)	16.0	%		14.75-17.25	2017-11-20 10:18:52.000	2017-11-20 13:52:16.597
2037P	Blood cell analysis	Platelet distribution width (PDW)	11.5	%	L	14.75-17.25	2017-11-20 17:20:55.000	2017-11-20 17:45:33.220
2037P	Blood cell analysis	Platelet distribution width (PDW)	13.6	%	L	14.75-17.25	2017-11-21 11:12:14.000	2017-11-21 16:27:52.980
2037P	Blood cell analysis	Platelet distribution width (PDW)	16.6	%		14.75-17.25	2017-11-28 00:41:26.000	2017-11-28 03:52:04.380
2037P	Blood cell analysis	Platelet distribution width (PDW)	17.9	%	H	14.75-17.25	2017-11-28 00:41:26.000	2017-11-28 06:32:53.610
2037P	Blood cell analysis	Platelet distribution width (PDW)	18.6	%	H	14.75-17.25	2017-11-28 18:09:58.000	2017-11-28 20:01:16.240
2037P	Blood cell analysis	Nucleated red blood cell: absolute value	0.01		H		2017-11-17 11:52:02.000	2017-11-17 14:17:07.950
2037P	Blood cell analysis	Nucleated red blood cell: absolute value	0.04		H		2017-11-19 10:33:06.000	2017-11-19 11:08:33.130
2037P	Blood cell analysis	Nucleated red blood cell: absolute value	0.06		H		2017-11-20 17:20:55.000	2017-11-20 17:45:33.220
2037P	Blood cell analysis	Nucleated red blood cell: absolute value	0.09			0.00-0.02	2017-11-21 11:12:14.000	2017-11-21 16:27:52.980
2037P	Blood cell analysis	Nucleated red blood cell: absolute value	0.07			0.00-0.02	2017-11-23 11:09:32.000	2017-11-23 14:15:47.817
2037P	Blood cell analysis	Nucleated red blood cell: absolute value	0.34			0.00-0.02	2017-11-24 21:23:05.000	2017-11-25 06:26:24.857
2037P	Blood cell analysis	Nucleated red blood cell: absolute value	1.11			0.00-0.02	2017-11-28 00:41:26.000	2017-11-28 03:52:04.380
2037P	Blood cell analysis	Nucleated red blood cell: absolute value	1.16			0.00-0.02	2017-11-28 00:41:26.000	2017-11-28 06:32:53.610
2037P	Blood cell analysis	Nucleated red blood cell: absolute value	1.18			0.00-0.02	2017-11-28 18:09:58.000	2017-11-28 20:01:16.240
2037P	Blood cell analysis	Nucleated red blood cell percentage	0.20	/100WBC	H		2017-11-17 11:52:02.000	2017-11-17 14:17:07.950
2037P	Blood cell analysis	Nucleated red blood cell percentage	0.70	/100WBC	H		2017-11-19 10:33:06.000	2017-11-19 11:08:33.130
2037P	Blood cell analysis	Nucleated red blood cell percentage	1.10	/100WBC		<1.00	2017-11-20 17:20:55.000	2017-11-20 17:45:33.220
2037P	Blood cell analysis	Nucleated red blood cell percentage	1.50	/100WBC		<1.00	2017-11-21 11:12:14.000	2017-11-21 16:27:52.980
2037P	Blood cell analysis	Nucleated red blood cell percentage	1.10	/100WBC		<1.00	2017-11-23 11:09:32.000	2017-11-23 14:15:47.817
2037P	Blood cell analysis	Nucleated red blood cell percentage	2.50	/100WBC		<1.00	2017-11-24 21:23:05.000	2017-11-25 06:26:24.857
2037P	Blood cell analysis	Nucleated red blood cell percentage	20.00	/100WBC		<1.00	2017-11-28 00:41:26.000	2017-11-28 03:52:04.380
2037P	Blood cell analysis	Nucleated red blood cell percentage	25.80	/100WBC		<1.00	2017-11-28 00:41:26.000	2017-11-28 06:32:53.610
2037P	Blood cell analysis	Nucleated red blood cell percentage	39.50	/100WBC		<1.00	2017-11-28 18:09:58.000	2017-11-28 20:01:16.240
2037P	Blood cell analysis	Neutrophil ratio	58.2	%		40-75	2017-11-17 11:52:02.000	2017-11-17 14:17:07.950
2037P	Blood cell analysis	Neutrophil ratio	72.0	%		40-75	2017-11-19 10:33:06.000	2017-11-19 11:08:33.130
2037P	Blood cell analysis	Neutrophil ratio	75.1	%	H	40-75	2017-11-20 10:18:52.000	2017-11-20 13:52:16.597
2037P	Blood cell analysis	Neutrophil ratio	63.5	%		40-75	2017-11-20 17:20:55.000	2017-11-20 17:45:33.220
2037P	Blood cell analysis	Neutrophil ratio	73.0	%		40-75	2017-11-21 11:12:14.000	2017-11-21 16:27:52.980
2037P	Blood cell analysis	Neutrophil ratio	82.5	%	H	40-75	2017-11-23 11:09:32.000	2017-11-23 14:15:47.817
2037P	Blood cell analysis	Neutrophil ratio	95.5	%	H	40-75	2017-11-24 21:23:05.000	2017-11-25 06:26:24.857
2037P	Blood cell analysis	Neutrophil ratio	80.3	%	H	40-75	2017-11-28 00:41:26.000	2017-11-28 03:52:04.380
2037P	Blood cell analysis	Neutrophil ratio	88.2	%	H	40-75	2017-11-28 00:41:26.000	2017-11-28 06:32:53.610
2037P	Blood cell analysis	Neutrophil ratio	83.3	%	H	40-75	2017-11-28 18:09:58.000	2017-11-28 20:01:16.240
2037P	Blood cell analysis	Neutrophil count	3.77	10^9/L		1.80-6.30	2017-11-17 11:52:02.000	2017-11-17 14:17:07.950
2037P	Blood cell analysis	Neutrophil count	4.37	10^9/L		1.80-6.30	2017-11-19 10:33:06.000	2017-11-19 11:08:33.130
2037P	Blood cell analysis	Neutrophil count	5.46	10^9/L		1.80-6.30	2017-11-20 10:18:52.000	2017-11-20 13:52:16.597
2037P	Blood cell analysis	Neutrophil count	3.60	10^9/L		1.80-6.30	2017-11-20 17:20:55.000	2017-11-20 17:45:33.220
2037P	Blood cell analysis	Neutrophil count	4.34	10^9/L		1.80-6.30	2017-11-21 11:12:14.000	2017-11-21 16:27:52.980
2037P	Blood cell analysis	Neutrophil count	5.10	10^9/L		1.80-6.30	2017-11-23 11:09:32.000	2017-11-23 14:15:47.817
2037P	Blood cell analysis	Neutrophil count	12.79	10^9/L	H	1.80-6.30	2017-11-24 21:23:05.000	2017-11-25 06:26:24.857
2037P	Blood cell analysis	Neutrophil count	4.45	10^9/L		1.80-6.30	2017-11-28 00:41:26.000	2017-11-28 03:52:04.380
2037P	Blood cell analysis	Neutrophil count	3.96	10^9/L		1.80-6.30	2017-11-28 00:41:26.000	2017-11-28 06:32:53.610
2037P	Blood cell analysis	Neutrophil count	2.49	10^9/L		1.80-6.30	2017-11-28 18:09:58.000	2017-11-28 20:01:16.240
2037P	Blood cell analysis	Mononuclear cells ratio	9.1	%		3-10	2017-11-17 11:52:02.000	2017-11-17 14:17:07.950
2037P	Blood cell analysis	Mononuclear cells ratio	8.6	%		3-10	2017-11-19 10:33:06.000	2017-11-19 11:08:33.130
2037P	Blood cell analysis	Mononuclear cells ratio	9.0	%		3-10	2017-11-20 10:18:52.000	2017-11-20 13:52:16.597
2037P	Blood cell analysis	Mononuclear cells ratio	9.5	%		3-10	2017-11-20 17:20:55.000	2017-11-20 17:45:33.220
2037P	Blood cell analysis	Mononuclear cells ratio	4.4	%		3-10	2017-11-21 11:12:14.000	2017-11-21 16:27:52.980
2037P	Blood cell analysis	Mononuclear cells ratio	3.6	%		3-10	2017-11-23 11:09:32.000	2017-11-23 14:15:47.817
2037P	Blood cell analysis	Mononuclear cells ratio	1.7	%	L	3-10	2017-11-24 21:23:05.000	2017-11-25 06:26:24.857
2037P	Blood cell analysis	Mononuclear cells ratio	7.6	%		3-10	2017-11-28 00:41:26.000	2017-11-28 03:52:04.380
2037P	Blood cell analysis	Mononuclear cells ratio	4.9	%		3-10	2017-11-28 00:41:26.000	2017-11-28 06:32:53.610
2037P	Blood cell analysis	Mononuclear cells ratio	4.0	%		3-10	2017-11-28 18:09:58.000	2017-11-28 20:01:16.240
2037P	Blood cell analysis	Monocyte count	0.59	10^9/L		0.10-0.60	2017-11-17 11:52:02.000	2017-11-17 14:17:07.950
2037P	Blood cell analysis	Monocyte count	0.52	10^9/L		0.10-0.60	2017-11-19 10:33:06.000	2017-11-19 11:08:33.130
2037P	Blood cell analysis	Monocyte count	0.66	10^9/L	H	0.10-0.60	2017-11-20 10:18:52.000	2017-11-20 13:52:16.597
2037P	Blood cell analysis	Monocyte count	0.54	10^9/L		0.10-0.60	2017-11-20 17:20:55.000	2017-11-20 17:45:33.220
2037P	Blood cell analysis	Monocyte count	0.26	10^9/L		0.10-0.60	2017-11-21 11:12:14.000	2017-11-21 16:27:52.980
2037P	Blood cell analysis	Monocyte count	0.22	10^9/L		0.10-0.60	2017-11-23 11:09:32.000	2017-11-23 14:15:47.817
2037P	Blood cell analysis	Monocyte count	0.23	10^9/L		0.10-0.60	2017-11-24 21:23:05.000	2017-11-25 06:26:24.857
2037P	Blood cell analysis	Monocyte count	0.42	10^9/L		0.10-0.60	2017-11-28 00:41:26.000	2017-11-28 03:52:04.380
2037P	Blood cell analysis	Monocyte count	0.22	10^9/L		0.10-0.60	2017-11-28 00:41:26.000	2017-11-28 06:32:53.610
2037P	Blood cell analysis	Monocyte count	0.12	10^9/L		0.10-0.60	2017-11-28 18:09:58.000	2017-11-28 20:01:16.240
2037P	Blood cell analysis	mean platet volume (MPV)	9.9	fL		7.8-11	2017-11-17 11:52:02.000	2017-11-17 14:17:07.950
2037P	Blood cell analysis	mean platet volume (MPV)	10.6	fL		7.8-11	2017-11-19 10:33:06.000	2017-11-19 11:08:33.130
2037P	Blood cell analysis	mean platet volume (MPV)	8.9	fL		7.8-11	2017-11-20 10:18:52.000	2017-11-20 13:52:16.597
2037P	Blood cell analysis	mean platet volume (MPV)	10.1	fL		7.8-11	2017-11-20 17:20:55.000	2017-11-20 17:45:33.220
2037P	Blood cell analysis	mean platet volume (MPV)	11.5	fL	H	7.8-11	2017-11-21 11:12:14.000	2017-11-21 16:27:52.980
2037P	Blood cell analysis	mean platet volume (MPV)	11.9	fL	H	7.8-11	2017-11-28 00:41:26.000	2017-11-28 03:52:04.380
2037P	Blood cell analysis	mean platet volume (MPV)	13.5	fL	H	7.8-11	2017-11-28 00:41:26.000	2017-11-28 06:32:53.610
2037P	Blood cell analysis	mean platet volume (MPV)	13.5	fL	H	7.8-11	2017-11-28 18:09:58.000	2017-11-28 20:01:16.240
2037P	Blood cell analysis	MCV	73.60	fL	L	82.00-100	2017-11-17 11:52:02.000	2017-11-17 14:17:07.950
2037P	Blood cell analysis	MCV	77.20	fL	L	82.00-100	2017-11-19 10:33:06.000	2017-11-19 11:08:33.130
2037P	Blood cell analysis	MCV	76.50	fL	L	82.00-100	2017-11-20 10:18:52.000	2017-11-20 13:52:16.597
2037P	Blood cell analysis	MCV	78.20	fL	L	82.00-100	2017-11-20 17:20:55.000	2017-11-20 17:45:33.220
2037P	Blood cell analysis	MCV	78.00	fL	L	82.00-100	2017-11-21 11:12:14.000	2017-11-21 16:27:52.980
2037P	Blood cell analysis	MCV	77.70	fL	L	82.00-100	2017-11-23 11:09:32.000	2017-11-23 14:15:47.817
2037P	Blood cell analysis	MCV	88.30	fL		82.00-100	2017-11-24 21:23:05.000	2017-11-25 06:26:24.857
2037P	Blood cell analysis	MCV	91.10	fL		82.00-100	2017-11-28 00:41:26.000	2017-11-28 03:52:04.380
2037P	Blood cell analysis	MCV	90.90	fL		82.00-100	2017-11-28 00:41:26.000	2017-11-28 06:32:53.610
2037P	Blood cell analysis	MCV	91.20	fL		82.00-100	2017-11-28 18:09:58.000	2017-11-28 20:01:16.240
2037P	Blood cell analysis	MCHC	332	g/L		316-354	2017-11-17 11:52:02.000	2017-11-17 14:17:07.950
2037P	Blood cell analysis	MCHC	321	g/L		316-354	2017-11-19 10:33:06.000	2017-11-19 11:08:33.130
2037P	Blood cell analysis	MCHC	322	g/L		316-354	2017-11-20 10:18:52.000	2017-11-20 13:52:16.597
2037P	Blood cell analysis	MCHC	330	g/L		316-354	2017-11-20 17:20:55.000	2017-11-20 17:45:33.220
2037P	Blood cell analysis	MCHC	327	g/L		316-354	2017-11-21 11:12:14.000	2017-11-21 16:27:52.980
2037P	Blood cell analysis	MCHC	333	g/L		316-354	2017-11-23 11:09:32.000	2017-11-23 14:15:47.817
2037P	Blood cell analysis	MCHC	353	g/L		316-354	2017-11-24 21:23:05.000	2017-11-25 06:26:24.857
2037P	Blood cell analysis	MCHC	328	g/L		316-354	2017-11-28 00:41:26.000	2017-11-28 03:52:04.380
2037P	Blood cell analysis	MCHC	335	g/L		316-354	2017-11-28 00:41:26.000	2017-11-28 06:32:53.610
2037P	Blood cell analysis	MCHC	332	g/L		316-354	2017-11-28 18:09:58.000	2017-11-28 20:01:16.240
2037P	Blood cell analysis	MCH	24.4	pg	L	27.00-34.00	2017-11-17 11:52:02.000	2017-11-17 14:17:07.950
2037P	Blood cell analysis	MCH	24.8	pg	L	27.00-34.00	2017-11-19 10:33:06.000	2017-11-19 11:08:33.130
2037P	Blood cell analysis	MCH	24.6	pg	L	27.00-34.00	2017-11-20 10:18:52.000	2017-11-20 13:52:16.597
2037P	Blood cell analysis	MCH	25.8	pg	L	27.00-34.00	2017-11-20 17:20:55.000	2017-11-20 17:45:33.220
2037P	Blood cell analysis	MCH	25.5	pg	L	27.00-34.00	2017-11-21 11:12:14.000	2017-11-21 16:27:52.980
2037P	Blood cell analysis	MCH	25.9	pg	L	27.00-34.00	2017-11-23 11:09:32.000	2017-11-23 14:15:47.817
2037P	Blood cell analysis	MCH	31.2	pg		27.00-34.00	2017-11-24 21:23:05.000	2017-11-25 06:26:24.857
2037P	Blood cell analysis	MCH	29.9	pg		27.00-34.00	2017-11-28 00:41:26.000	2017-11-28 03:52:04.380
2037P	Blood cell analysis	MCH	30.4	pg		27.00-34.00	2017-11-28 00:41:26.000	2017-11-28 06:32:53.610
2037P	Blood cell analysis	MCH	30.3	pg		27.00-34.00	2017-11-28 18:09:58.000	2017-11-28 20:01:16.240
2037P	Blood cell analysis	Lymphocyte ratio	31.9	%		20-50	2017-11-17 11:52:02.000	2017-11-17 14:17:07.950
2037P	Blood cell analysis	Lymphocyte ratio	17.1	%	L	20-50	2017-11-19 10:33:06.000	2017-11-19 11:08:33.130
2037P	Blood cell analysis	Lymphocyte ratio	14.9	%	L	20-50	2017-11-20 10:18:52.000	2017-11-20 13:52:16.597
2037P	Blood cell analysis	Lymphocyte ratio	24.7	%		20-50	2017-11-20 17:20:55.000	2017-11-20 17:45:33.220
2037P	Blood cell analysis	Lymphocyte ratio	20.8	%		20-50	2017-11-21 11:12:14.000	2017-11-21 16:27:52.980
2037P	Blood cell analysis	Lymphocyte ratio	12.6	%	L	20-50	2017-11-23 11:09:32.000	2017-11-23 14:15:47.817
2037P	Blood cell analysis	Lymphocyte ratio	1.4	%	L	20-50	2017-11-24 21:23:05.000	2017-11-25 06:26:24.857
2037P	Blood cell analysis	Lymphocyte ratio	11.9	%	L	20-50	2017-11-28 00:41:26.000	2017-11-28 03:52:04.380
2037P	Blood cell analysis	Lymphocyte ratio	6.7	%	L	20-50	2017-11-28 00:41:26.000	2017-11-28 06:32:53.610
2037P	Blood cell analysis	Lymphocyte ratio	12.0	%	L	20-50	2017-11-28 18:09:58.000	2017-11-28 20:01:16.240
2037P	Blood cell analysis	Lymphocyte count	2.07	10^9/L		1.10-3.20	2017-11-17 11:52:02.000	2017-11-17 14:17:07.950
2037P	Blood cell analysis	Lymphocyte count	1.04	10^9/L	L	1.10-3.20	2017-11-19 10:33:06.000	2017-11-19 11:08:33.130
2037P	Blood cell analysis	Lymphocyte count	1.09	10^9/L	L	1.10-3.20	2017-11-20 10:18:52.000	2017-11-20 13:52:16.597
2037P	Blood cell analysis	Lymphocyte count	1.40	10^9/L		1.10-3.20	2017-11-20 17:20:55.000	2017-11-20 17:45:33.220
2037P	Blood cell analysis	Lymphocyte count	1.24	10^9/L		1.10-3.20	2017-11-21 11:12:14.000	2017-11-21 16:27:52.980
2037P	Blood cell analysis	Lymphocyte count	0.78	10^9/L	L	1.10-3.20	2017-11-23 11:09:32.000	2017-11-23 14:15:47.817
2037P	Blood cell analysis	Lymphocyte count	0.19	10^9/L	L	1.10-3.20	2017-11-24 21:23:05.000	2017-11-25 06:26:24.857
2037P	Blood cell analysis	Lymphocyte count	0.66	10^9/L	L	1.10-3.20	2017-11-28 00:41:26.000	2017-11-28 03:52:04.380
2037P	Blood cell analysis	Lymphocyte count	0.30	10^9/L	L	1.10-3.20	2017-11-28 00:41:26.000	2017-11-28 06:32:53.610
2037P	Blood cell analysis	Lymphocyte count	0.36	10^9/L	L	1.10-3.20	2017-11-28 18:09:58.000	2017-11-28 20:01:16.240
2037P	Blood cell analysis	HCT	22.9	%	L	40-50	2017-11-17 11:52:02.000	2017-11-17 14:17:07.950
2037P	Blood cell analysis	HCT	23.4	%	L	40-50	2017-11-19 10:33:06.000	2017-11-19 11:08:33.130
2037P	Blood cell analysis	HCT	18.5	%	L	40-50	2017-11-20 10:18:52.000	2017-11-20 13:52:16.597
2037P	Blood cell analysis	HCT	21.2	%	L	40-50	2017-11-20 17:20:55.000	2017-11-20 17:45:33.220
2037P	Blood cell analysis	HCT	22.3	%	L	40-50	2017-11-21 11:12:14.000	2017-11-21 16:27:52.980
2037P	Blood cell analysis	HCT	15.3	%	L	40-50	2017-11-23 11:09:32.000	2017-11-23 14:15:47.817
2037P	Blood cell analysis	HCT	27.2	%	L	40-50	2017-11-24 21:23:05.000	2017-11-25 06:26:24.857
2037P	Blood cell analysis	HCT	25.6	%	L	40-50	2017-11-28 00:41:26.000	2017-11-28 03:52:04.380
2037P	Blood cell analysis	HCT	23.9	%	L	40-50	2017-11-28 00:41:26.000	2017-11-28 06:32:53.610
2037P	Blood cell analysis	HCT	21.7	%	L	40-50	2017-11-28 18:09:58.000	2017-11-28 20:01:16.240
2037P	Blood cell analysis	Eosnophils count	0.03	10^9/L		0.02-0.52	2017-11-17 11:52:02.000	2017-11-17 14:17:07.950
2037P	Blood cell analysis	Eosnophils count	0.12	10^9/L		0.02-0.52	2017-11-19 10:33:06.000	2017-11-19 11:08:33.130
2037P	Blood cell analysis	Eosnophils count	0.07	10^9/L		0.02-0.52	2017-11-20 10:18:52.000	2017-11-20 13:52:16.597
2037P	Blood cell analysis	Eosnophils count	0.11	10^9/L		0.02-0.52	2017-11-20 17:20:55.000	2017-11-20 17:45:33.220
2037P	Blood cell analysis	Eosnophils count	0.09	10^9/L		0.02-0.52	2017-11-21 11:12:14.000	2017-11-21 16:27:52.980
2037P	Blood cell analysis	Eosnophils count	0.07	10^9/L		0.02-0.52	2017-11-23 11:09:32.000	2017-11-23 14:15:47.817
2037P	Blood cell analysis	Eosnophils count	0.17	10^9/L		0.02-0.52	2017-11-24 21:23:05.000	2017-11-25 06:26:24.857
2037P	Blood cell analysis	Eosnophils count	0.00	10^9/L	L	0.02-0.52	2017-11-28 00:41:26.000	2017-11-28 03:52:04.380
2037P	Blood cell analysis	Eosnophils count	0.00	10^9/L	L	0.02-0.52	2017-11-28 00:41:26.000	2017-11-28 06:32:53.610
2037P	Blood cell analysis	Eosnophils count	0.00	10^9/L	L	0.02-0.52	2017-11-28 18:09:58.000	2017-11-28 20:01:16.240
2037P	Blood cell analysis	Eosinophil ratio	0.50	%		0.5-8	2017-11-17 11:52:02.000	2017-11-17 14:17:07.950
2037P	Blood cell analysis	Eosinophil ratio	2.00	%		0.5-8	2017-11-19 10:33:06.000	2017-11-19 11:08:33.130
2037P	Blood cell analysis	Eosinophil ratio	0.90	%		0.5-8	2017-11-20 10:18:52.000	2017-11-20 13:52:16.597
2037P	Blood cell analysis	Eosinophil ratio	1.90	%		0.5-8	2017-11-20 17:20:55.000	2017-11-20 17:45:33.220
2037P	Blood cell analysis	Eosinophil ratio	1.50	%		0.5-8	2017-11-21 11:12:14.000	2017-11-21 16:27:52.980
2037P	Blood cell analysis	Eosinophil ratio	1.10	%		0.5-8	2017-11-23 11:09:32.000	2017-11-23 14:15:47.817
2037P	Blood cell analysis	Eosinophil ratio	1.30	%		0.5-8	2017-11-24 21:23:05.000	2017-11-25 06:26:24.857
2037P	Blood cell analysis	Eosinophil ratio	0.00	%	L	0.5-8	2017-11-28 00:41:26.000	2017-11-28 03:52:04.380
2037P	Blood cell analysis	Eosinophil ratio	0.00	%	L	0.5-8	2017-11-28 00:41:26.000	2017-11-28 06:32:53.610
2037P	Blood cell analysis	Eosinophil ratio	0.00	%	L	0.5-8	2017-11-28 18:09:58.000	2017-11-28 20:01:16.240
2037P	Blood cell analysis	Basophil ratio	0.30	%		0-1	2017-11-17 11:52:02.000	2017-11-17 14:17:07.950
2037P	Blood cell analysis	Basophil ratio	0.30	%		0-1	2017-11-19 10:33:06.000	2017-11-19 11:08:33.130
2037P	Blood cell analysis	Basophil ratio	0.10	%		0-1	2017-11-20 10:18:52.000	2017-11-20 13:52:16.597
2037P	Blood cell analysis	Basophil ratio	0.40	%		0-1	2017-11-20 17:20:55.000	2017-11-20 17:45:33.220
2037P	Blood cell analysis	Basophil ratio	0.30	%		0-1	2017-11-21 11:12:14.000	2017-11-21 16:27:52.980
2037P	Blood cell analysis	Basophil ratio	0.20	%		0-1	2017-11-23 11:09:32.000	2017-11-23 14:15:47.817
2037P	Blood cell analysis	Basophil ratio	0.10	%		0-1	2017-11-24 21:23:05.000	2017-11-25 06:26:24.857
2037P	Blood cell analysis	Basophil ratio	0.20	%		0-1	2017-11-28 00:41:26.000	2017-11-28 03:52:04.380
2037P	Blood cell analysis	Basophil ratio	0.20	%		0-1	2017-11-28 00:41:26.000	2017-11-28 06:32:53.610
2037P	Blood cell analysis	Basophil ratio	0.70	%		0-1	2017-11-28 18:09:58.000	2017-11-28 20:01:16.240
2037P	Blood cell analysis	Basophil count	0.02	10^9/L		0.00-0.06	2017-11-17 11:52:02.000	2017-11-17 14:17:07.950
2037P	Blood cell analysis	Basophil count	0.02	10^9/L		0.00-0.06	2017-11-19 10:33:06.000	2017-11-19 11:08:33.130
2037P	Blood cell analysis	Basophil count	0.01	10^9/L		0.00-0.06	2017-11-20 10:18:52.000	2017-11-20 13:52:16.597
2037P	Blood cell analysis	Basophil count	0.02	10^9/L		0.00-0.06	2017-11-20 17:20:55.000	2017-11-20 17:45:33.220
2037P	Blood cell analysis	Basophil count	0.02	10^9/L		0.00-0.06	2017-11-21 11:12:14.000	2017-11-21 16:27:52.980
2037P	Blood cell analysis	Basophil count	0.01	10^9/L		0.00-0.06	2017-11-23 11:09:32.000	2017-11-23 14:15:47.817
2037P	Blood cell analysis	Basophil count	0.02	10^9/L		0.00-0.06	2017-11-24 21:23:05.000	2017-11-25 06:26:24.857
2037P	Blood cell analysis	Basophil count	0.01	10^9/L		0.00-0.06	2017-11-28 00:41:26.000	2017-11-28 03:52:04.380
2037P	Blood cell analysis	Basophil count	0.01	10^9/L		0.00-0.06	2017-11-28 00:41:26.000	2017-11-28 06:32:53.610
2037P	Blood cell analysis	Basophil count	0.02	10^9/L		0.00-0.06	2017-11-28 18:09:58.000	2017-11-28 20:01:16.240
2037P	Blood cell analysis	Albumin (ALB)	76	g/L	L	130.00-175.00	2017-11-17 11:52:02.000	2017-11-17 14:17:07.950
2037P	Blood cell analysis	Albumin (ALB)	75	g/L	L	130.00-175.00	2017-11-19 10:33:06.000	2017-11-19 11:08:33.130
2037P	Blood cell analysis	Albumin (ALB)	59	g/L	L	130.00-175.00	2017-11-20 10:18:52.000	2017-11-20 13:52:16.597
2037P	Blood cell analysis	Albumin (ALB)	70	g/L	L	130.00-175.00	2017-11-20 17:20:55.000	2017-11-20 17:45:33.220
2037P	Blood cell analysis	Albumin (ALB)	73	g/L	L	130.00-175.00	2017-11-21 11:12:14.000	2017-11-21 16:27:52.980
2037P	Blood cell analysis	Albumin (ALB)	51	g/L	L	130.00-175.00	2017-11-23 11:09:32.000	2017-11-23 14:15:47.817
2037P	Blood cell analysis	Albumin (ALB)	96	g/L	L	130.00-175.00	2017-11-24 21:23:05.000	2017-11-25 06:26:24.857
2037P	Blood cell analysis	Albumin (ALB)	84	g/L	L	130.00-175.00	2017-11-28 00:41:26.000	2017-11-28 03:52:04.380
2037P	Blood cell analysis	Albumin (ALB)	80	g/L	L	130.00-175.00	2017-11-28 00:41:26.000	2017-11-28 06:32:53.610
2037P	Blood cell analysis	Albumin (ALB)	72	g/L	L	130.00-175.00	2017-11-28 18:09:58.000	2017-11-28 20:01:16.240
2037P	Amylase (Rate method)	AMY	81	U/L		0-135	2017-11-16 23:57:25.000	2017-11-17 01:37:33.387
2037P	Amylase (Rate method)	AMY	68	U/L		0-135	2017-11-26 10:23:05.000	2017-11-26 12:09:57.117
2037P	Alpha-fetoprotein Determination	AFP	3.80	ng/ml		1-10	2017-11-16 23:57:25.000	2017-11-17 09:44:34.953
2037P	Activity assay of plasma factor Ⅷ	Activity assay of plasma factor Ⅷ	149	%		60-150	2017-11-27 21:55:42.000	2017-11-28 09:26:36.953
2037P	Activity assay of plasma factor Ⅷ	Activity assay of plasma factor Ⅷ	202	%	H	60-150	2017-11-28 04:30:37.000	2017-11-28 09:56:29.763

## Sheet: Body temperatures
Date	Time point	Temperature
2017-11-16	22	36.8℃
2017-11-17	6	36.4℃
2017-11-17	10	36.5℃
2017-11-17	14	37.4℃
2017-11-17	18	38.0℃
2017-11-18	6	36.8℃
2017-11-18	10	36.9℃
2017-11-18	14	37.0℃
2017-11-18	18	37.5℃
2017-11-19	6	36.8℃
2017-11-19	10	36.2℃
2017-11-19	14	36.7℃
2017-11-19	18	36.5℃
2017-11-20	6	36.6℃
2017-11-20	10	36.6℃
2017-11-20	14	36.6℃
2017-11-20	18	36.4℃
2017-11-21	6	36.8℃
2017-11-21	10	36.5℃
2017-11-21	14	36.6℃
2017-11-21	18	37.2℃
2017-11-22	6	36.7℃
2017-11-22	10	36.8℃
2017-11-22	14	36.6℃
2017-11-22	18	36.6℃
2017-11-23	6	37.0℃
2017-11-23	10	36.7℃
2017-11-23	14	36.6℃
2017-11-23	18	37.6℃
2017-11-24	6	36.4℃
2017-11-24	10	36.9℃
2017-11-24	14	36.4℃
2017-11-24	18	36℃
2017-11-25	6	37.0℃
2017-11-25	10	37.0℃
2017-11-25	14	39.4℃
2017-11-25	18	37.6℃
2017-11-26	6	38.5℃
2017-11-26	10	37.7℃
2017-11-26	14	39.9℃
2017-11-26	18	39.8℃
2017-11-26	22	38.4℃
2017-11-27	6	38.5℃
2017-11-27	10	37.9℃
2017-11-27	14	38.0℃
2017-11-27	2	38.2℃
2017-11-27	18	38.9℃
2017-11-28	6	38.7℃
2017-11-28	10	38.5℃
2017-11-28	14	38.8℃
2017-11-29	6	37.6℃
2017-11-28	22	39.5℃
2017-11-28	2	37.5℃
2017-11-28	18	37.7℃
2017-11-29	10	37.1℃
2017-11-29	2	37.9℃
2017-11-25	22	37.6℃
2017-11-26	2	38.0℃
