# Supplementary material for: Molecular characterization of carbapenem-resistant Klebsiella pneumoniae isolates with focus on antimicrobial resistance
Source: BMC Genomics. 2019 Nov 7;20:822. doi: 10.1186/s12864-019-6225-9 (PMC6839148; doi:10.1186/s12864-019-6225-9)
Supplement: Supplementary file 1 — Additional file 1: Figure S1. Circle diagram of K. pneumoniae genome sequenced via Oxford Nanopore sequencing technology. Figure S2. Distribution of protein-coding genes predicted in 1567D strain. Figure S3. COG classification 1567D stain for the carbapenem-resistant K. pneumoniae. Figure S4. Distribution of K. pneumoniae genes annotated in GO term. Figure S5. Annotation of KEGG pathways in the carbapenem-resistant K. pneumoniae. Figure S6. Phylogenetic tree assessing the relatedness of the carbapenem-resistant K. pneumoniae strains in Fuzhou (purple) and in Hangzhou (green) to the reference genome database (blue). Table S1. Information of strains and patient diagnosis. Table S2. Phenotypes of 1566D, a.k.a., medical records of 1566P. Table S3. Phenotypes of 1567D, a.k.a., medical records of 1567P. Table S4. Phenotypes of 2035D, a.k.a., medical records of 2035P. Table S5. Phenotypes of 2036D, a.k.a., medical records of 2036P. Table S6. Phenotypes of 2037D, a.k.a., medical records of 2037P. Table S7. Phenotypes of 2038D, a.k.a., medical records of 2038P. Table S8. Phenotypes of 2039D, a.k.a., medical records of 2039P. Table S9. Illumina MiSeq sequencing yields. Table S10. Oxford Nanopore sequencing yields. Table S11. Detection and validation of SNPs in seven strains. Table S12. A total of 92 all-variation SNPs in seven strains. Red refers to 40 all-variation loci; Bold stands for 24 strain’s unique SNP loci. [file 12864_2019_6225_MOESM1_ESM.zip › Supp Table 7_2038P.xlsx]

## Sheet: Check reports
Patient ID	Test Items	Descriptions	Results	Units	Status	Range	Application Date	Report Date
2038P	Widal's reaction	A	Negative (-)			Negative (-)	2017-12-08 11:19:21.930	2017-12-10 11:17:35.847
2038P	Widal's reaction	O antigen	Negative (-)			Negative (-)	2017-12-08 11:19:21.930	2017-12-10 11:17:35.847
2038P	Widal's reaction	B	Negative (-)			Negative (-)	2017-12-08 11:19:21.930	2017-12-10 11:17:35.847
2038P	Widal's reaction	C	Negative (-)			Negative (-)	2017-12-08 11:19:21.930	2017-12-10 11:17:35.847
2038P	Widal's reaction	H antigen	Negative (-)			Negative (-)	2017-12-08 11:19:21.930	2017-12-10 11:17:35.847
2038P	Urine routine 2	Hyaline cas	0.0	/ul		0-0.69	2017-12-02 14:01:17.000	2017-12-02 21:35:16.013
2038P	Urine routine 2	Squamous cells	3	/ul		0-28	2017-12-02 14:01:17.000	2017-12-02 21:35:16.013
2038P	Urine routine 2	Yeast	0.0	/ul		0-1	2017-12-02 14:01:17.000	2017-12-02 21:35:16.013
2038P	Urine routine 2	PH	6.0	-		5.5-7.5	2017-12-02 14:01:17.000	2017-12-02 21:35:16.013
2038P	Urine routine 2	Color	Yellow			Canary yellow-amber	2017-12-02 14:01:17.000	2017-12-02 21:35:16.013
2038P	Urine routine 2	Sperm	0.00	/ul		0-6	2017-12-02 14:01:17.000	2017-12-02 21:35:16.013
2038P	Urine routine 2	Viscose	59.73	/ul	H	0-28	2017-12-02 14:01:17.000	2017-12-02 21:35:16.013
2038P	Urine routine 2	Pathologic casts	0.0	/ul			2017-12-02 14:01:17.000	2017-12-02 21:35:16.013
2038P	Urine routine 2	Nitrites NIT	Negative	umol/L		Negative	2017-12-02 14:01:17.000	2017-12-02 21:35:16.013
2038P	Urine routine 2	GLU	Negative	mmol/L		Negative	2017-12-02 14:01:17.000	2017-12-02 21:35:16.013
2038P	Urine routine 2	Occult blood (OB)	Negative			Negative	2017-12-02 14:01:17.000	2017-12-02 21:35:16.013
2038P	Urine routine 2	Ketone body	Negative	mmol/L		Negative	2017-12-02 14:01:17.000	2017-12-02 21:35:16.013
2038P	Urine routine 2	Micro-albumin	>0.15	g/L	H	Negative	2017-12-02 14:01:17.000	2017-12-02 21:35:16.013
2038P	Urine routine 2	Ascorbic acid	0.6	mmol/L	H		2017-12-02 14:01:17.000	2017-12-02 21:35:16.013
2038P	Urine routine 2	Unclassified crystal	0.0	/ul		0-28	2017-12-02 14:01:17.000	2017-12-02 21:35:16.013
2038P	Urine routine 2	Bilirubin	Negative	umol/L		Negative	2017-12-02 14:01:17.000	2017-12-02 21:35:16.013
2038P	Urine routine 2	Protein	1+ 0.3	g/L		Negative	2017-12-02 14:01:17.000	2017-12-02 21:35:16.013
2038P	Urine routine 2	Specific gravity	>=1.030	-	H	1.015-1.025	2017-12-02 14:01:17.000	2017-12-02 21:35:16.013
2038P	Urine routine 2	Bacteria	3.6			0-7	2017-12-02 14:01:17.000	2017-12-02 21:35:16.013
2038P	Urine routine 2	WBC	Negative			Negative	2017-12-02 14:01:17.000	2017-12-02 21:35:16.013
2038P	Urine routine 2	Urobilinogen	Normal	umol/L		3-16	2017-12-02 14:01:17.000	2017-12-02 21:35:16.013
2038P	Urine routine 2	WBCC	0.0	/ul		0-2	2017-12-02 14:01:17.000	2017-12-02 21:35:16.013
2038P	Urine routine 2	Non-squarmocellular	0.0	/ul		0-6	2017-12-02 14:01:17.000	2017-12-02 21:35:16.013
2038P	Urine routine 2	Clarity/turbidity	Clear	-		Clear	2017-12-02 14:01:17.000	2017-12-02 21:35:16.013
2038P	Urine routine 2	WBC	0.9	/ul		0-28	2017-12-02 14:01:17.000	2017-12-02 21:35:16.013
2038P	Urine routine 2	RBC	1.8	/ul		0-17	2017-12-02 14:01:17.000	2017-12-02 21:35:16.013
2038P	Tuberculosis Infected T Cells	Antigen B	1		H		2017-12-04 08:29:30.793	2017-12-07 10:40:39.000
2038P	Tuberculosis Infected T Cells	T-SPOT	Negative			Negative (-)	2017-12-04 08:29:30.793	2017-12-07 10:40:39.000
2038P	Tuberculosis Infected T Cells	Antigen A	0				2017-12-04 08:29:30.793	2017-12-07 10:40:39.000
2038P	Tuberculosis Infected T Cells	Positive control	Normal				2017-12-04 08:29:30.793	2017-12-07 10:40:39.000
2038P	Tuberculosis Infected T Cells	Negative control	0				2017-12-04 08:29:30.793	2017-12-07 10:40:39.000
2038P	Troponin I	High-sensitivity troponin I	0.03	ug/L	H	0-0.01	2017-12-02 14:59:51.243	2017-12-02 17:27:56.803
2038P	Troponin I	High-sensitivity troponin I	<0.01	ug/L		0-0.01	2017-12-04 11:04:42.360	2017-12-04 13:06:59.807
2038P	Troponin I	High-sensitivity troponin I	<0.01	ug/L		0-0.01	2017-12-05 11:38:56.920	2017-12-05 13:43:58.633
2038P	TORCH Qualitative (8 Items)(new)	Cytomegalovirus IgG	Positive		H	Negative (-)	2017-12-06 10:28:54.247	2017-12-08 12:11:05.000
2038P	TORCH Qualitative (8 Items)(new)	Herpes simplex virus type I antibody IgM	Negative			Negative (-)	2017-12-06 10:28:54.247	2017-12-08 12:11:05.000
2038P	TORCH Qualitative (8 Items)(new)	Toxoplasma antibody IgM	Negative			Negative (-)	2017-12-06 10:28:54.247	2017-12-08 12:11:05.000
2038P	TORCH Qualitative (8 Items)(new)	Rubella virus antibody IgG	Positive		H	Negative (-)	2017-12-06 10:28:54.247	2017-12-08 12:11:05.000
2038P	TORCH Qualitative (8 Items)(new)	Rubella virus antibody IgM	Negative			Negative (-)	2017-12-06 10:28:54.247	2017-12-08 12:11:05.000
2038P	TORCH Qualitative (8 Items)(new)	Toxoplasma antibody IgG	Weak positive		Q	Negative (-)	2017-12-06 10:28:54.247	2017-12-08 12:11:05.000
2038P	TORCH Qualitative (8 Items)(new)	Herpes simplex virus type II antibody IgM	Negative			Negative (-)	2017-12-06 10:28:54.247	2017-12-08 12:11:05.000
2038P	TORCH Qualitative (8 Items)(new)	CMV-M	Negative			Negative (-)	2017-12-06 10:28:54.247	2017-12-08 12:11:05.000
2038P	Stool routine+fecal parasites	Ascaris	Negative			Negative	2017-12-03 11:44:04.410	2017-12-03 12:21:11.623
2038P	Stool routine+fecal parasites	Japonicum	Negative			Negative	2017-12-03 11:44:04.410	2017-12-03 12:21:11.623
2038P	Stool routine+fecal parasites	Whipworm	Negative			Negative	2017-12-03 11:44:04.410	2017-12-03 12:21:11.623
2038P	Stool routine+fecal parasites	Other	Negative			Negative	2017-12-03 11:44:04.410	2017-12-03 12:21:11.623
2038P	Stool routine+fecal parasites	WBC	Negative			Negative	2017-12-03 11:44:04.410	2017-12-03 12:21:11.623
2038P	Stool routine+fecal parasites	Mucus	Negative			Negative	2017-12-03 11:44:04.410	2017-12-03 12:21:11.623
2038P	Stool routine+fecal parasites	Feces color	Yellow			Yellow-Brown	2017-12-03 11:44:04.410	2017-12-03 12:21:11.623
2038P	Stool routine+fecal parasites	Pinworm	Negative			Negative	2017-12-03 11:44:04.410	2017-12-03 12:21:11.623
2038P	Stool routine+fecal parasites	Feces appearance	Soft			Soft	2017-12-03 11:44:04.410	2017-12-03 12:21:11.623
2038P	Stool routine+fecal parasites	Pustule	Negative			Negative	2017-12-03 11:44:04.410	2017-12-03 12:21:11.623
2038P	Stool routine+fecal parasites	RBC	Negative			Negative	2017-12-03 11:44:04.410	2017-12-03 12:21:11.623
2038P	Stool routine+fecal parasites	Blood	Negative			Negative	2017-12-03 11:44:04.410	2017-12-03 12:21:11.623
2038P	Stool routine+fecal parasites	Hookworm	Negative			Negative	2017-12-03 11:44:04.410	2017-12-03 12:21:11.623
2038P	Stool OB (Monoclonal strip method)	Occult blood (mAb)	Negative			Negative	2017-12-03 11:44:04.410	2017-12-03 12:21:11.623
2038P	Serum lipase determination	APO-B:APO-A1	1.39			0.01-20	2017-12-02 14:59:51.243	2017-12-02 17:25:42.407
2038P	Serum lipase determination	AST/ALT	8.00		H	0.01-5	2017-12-02 14:59:51.243	2017-12-02 17:25:42.407
2038P	Serum lipase determination	Lipase	5	u/L		0-60	2017-12-02 14:59:51.243	2017-12-02 17:25:42.407
2038P	Serum lipase determination	Urea/Cr	0.04			0.01-10	2017-12-02 14:59:51.243	2017-12-02 17:25:42.407
2038P	Serum lipase determination	Lipase	15	u/L		0-60	2017-12-04 11:04:42.360	2017-12-04 12:28:21.897
2038P	Routine biochemistry examination	K	4.08	mmol/l		3.5-5.3	2017-12-02 14:59:51.243	2017-12-02 17:25:42.407
2038P	Routine biochemistry examination	Ca	2.01	mmol/l		2.01-2.6	2017-12-02 14:59:51.243	2017-12-02 17:25:42.407
2038P	Routine biochemistry examination	HDL-C	0.39	mmol/l	L	0.91-2	2017-12-02 14:59:51.243	2017-12-02 17:25:42.407
2038P	Routine biochemistry examination	APO-B	0.78	g/L		0.6-1.15	2017-12-02 14:59:51.243	2017-12-02 17:25:42.407
2038P	Routine biochemistry examination	AG	18.1	mmol/l	H	7.5-16	2017-12-02 14:59:51.243	2017-12-02 17:25:42.407
2038P	Routine biochemistry examination	Total Cholesterol (TC)	2.75	mmol/l	L	3.1-5.7	2017-12-02 14:59:51.243	2017-12-02 17:25:42.407
2038P	Routine biochemistry examination	LD or LDH	973	U/L	H	109-245	2017-12-02 14:59:51.243	2017-12-02 17:25:42.407
2038P	Routine biochemistry examination	GLU	5.91	mmol/L		3.9-6.1	2017-12-02 14:59:51.243	2017-12-02 17:25:42.407
2038P	Routine biochemistry examination	γ-GT	22	U/L		10-60	2017-12-02 14:59:51.243	2017-12-02 17:25:42.407
2038P	Routine biochemistry examination	ALP	58	U/L		45-125	2017-12-02 14:59:51.243	2017-12-02 17:25:42.407
2038P	Routine biochemistry examination	Na	138	mmol/l		137-147	2017-12-02 14:59:51.243	2017-12-02 17:25:42.407
2038P	Routine biochemistry examination	A/G	0.57		L	1.1-2.5	2017-12-02 14:59:51.243	2017-12-02 17:25:42.407
2038P	Routine biochemistry examination	LDL-C	1.78	mmol/l		0-3.61	2017-12-02 14:59:51.243	2017-12-02 17:25:42.407
2038P	Routine biochemistry examination	APO-A1	0.56	g/L	L	1-1.65	2017-12-02 14:59:51.243	2017-12-02 17:25:42.407
2038P	Routine biochemistry examination	Osmotic pressure	267.99	mOsm/Kg(H2O)	L	275-350	2017-12-02 14:59:51.243	2017-12-02 17:25:42.407
2038P	Routine biochemistry examination	Aspartate aminotransferase (AST)	56	U/L	H	15-40	2017-12-02 14:59:51.243	2017-12-02 17:25:42.407
2038P	Routine biochemistry examination	Direct Bilirubin (DBIL)	3.0	umol/L		0-8.6	2017-12-02 14:59:51.243	2017-12-02 17:25:42.407
2038P	Routine biochemistry examination	Bicarbonate	22	mmol/l		21-29	2017-12-02 14:59:51.243	2017-12-02 17:25:42.407
2038P	Routine biochemistry examination	Urea	2.4	mmol/l	L	2.9-8.2	2017-12-02 14:59:51.243	2017-12-02 17:25:42.407
2038P	Routine biochemistry examination	DBIL/TBIL	0.57				2017-12-02 14:59:51.243	2017-12-02 17:25:42.407
2038P	Routine biochemistry examination	Serum creatinine (Scr)	59	umol/L		57-97	2017-12-02 14:59:51.243	2017-12-02 17:25:42.407
2038P	Routine biochemistry examination	Mg	0.76	mmol/l		0.6-1.19	2017-12-02 14:59:51.243	2017-12-02 17:25:42.407
2038P	Routine biochemistry examination	Cl	102	mmol/l		96-108	2017-12-02 14:59:51.243	2017-12-02 17:25:42.407
2038P	Routine biochemistry examination	P	1.15	mmol/l		0.8-1.62	2017-12-02 14:59:51.243	2017-12-02 17:25:42.407
2038P	Routine biochemistry examination	Indirect Bilirubin (IBIL)	2.3	umol/L		0.5-20.0	2017-12-02 14:59:51.243	2017-12-02 17:25:42.407
2038P	Routine biochemistry examination	Total bilirubin (TBIL)	5.3	umol/L		3.0-25.0	2017-12-02 14:59:51.243	2017-12-02 17:25:42.407
2038P	Routine biochemistry examination	GLB	37	g/L		20-40	2017-12-02 14:59:51.243	2017-12-02 17:25:42.407
2038P	Routine biochemistry examination	CK	37	U/L		26-174	2017-12-02 14:59:51.243	2017-12-02 17:25:42.407
2038P	Routine biochemistry examination	Albumin (ALB)	21	g/L	L	34-54	2017-12-02 14:59:51.243	2017-12-02 17:25:42.407
2038P	Routine biochemistry examination	UA	233	umol/L		155-428	2017-12-02 14:59:51.243	2017-12-02 17:25:42.407
2038P	Routine biochemistry examination	Alanine aminotransfease (ALT)	7	U/L	L	9-50	2017-12-02 14:59:51.243	2017-12-02 17:25:42.407
2038P	Routine biochemistry examination	CK-MB	30.0	U/L		0-35	2017-12-02 14:59:51.243	2017-12-02 17:25:42.407
2038P	Routine biochemistry examination	TG	0.89	mmol/l		0.45-1.7	2017-12-02 14:59:51.243	2017-12-02 17:25:42.407
2038P	Routine biochemistry examination	LDL-C	2.15	mmol/l		0-3.61	2017-12-04 11:04:42.360	2017-12-04 12:28:21.897
2038P	Routine biochemistry examination	TG	1.28	mmol/l		0.45-1.7	2017-12-04 11:04:42.360	2017-12-04 12:28:21.897
2038P	Routine biochemistry examination	LD or LDH	835	U/L	H	109-245	2017-12-04 11:04:42.360	2017-12-04 12:28:21.897
2038P	Routine biochemistry examination	Urea/Cr	0.08			0.01-10	2017-12-04 11:04:42.360	2017-12-04 12:28:21.897
2038P	Routine biochemistry examination	GLB	38	g/L		20-40	2017-12-04 11:04:42.360	2017-12-04 12:28:21.897
2038P	Routine biochemistry examination	AG	16.3	mmol/l	H	7.5-16	2017-12-04 11:04:42.360	2017-12-04 12:28:21.897
2038P	Routine biochemistry examination	CK	27	U/L		26-174	2017-12-04 11:04:42.360	2017-12-04 12:28:21.897
2038P	Routine biochemistry examination	Alanine aminotransfease (ALT)	10	U/L		9-50	2017-12-04 11:04:42.360	2017-12-04 12:28:21.897
2038P	Routine biochemistry examination	Total Cholesterol (TC)	3.06	mmol/l	L	3.1-5.7	2017-12-04 11:04:42.360	2017-12-04 12:28:21.897
2038P	Routine biochemistry examination	Direct Bilirubin (DBIL)	4.0	umol/L		0-8.6	2017-12-04 11:04:42.360	2017-12-04 12:28:21.897
2038P	Routine biochemistry examination	Na	137	mmol/l		137-147	2017-12-04 11:04:42.360	2017-12-04 12:28:21.897
2038P	Routine biochemistry examination	Urea	4.9	mmol/l		2.9-8.2	2017-12-04 11:04:42.360	2017-12-04 12:28:21.897
2038P	Routine biochemistry examination	A/G	0.66		L	1.1-2.5	2017-12-04 11:04:42.360	2017-12-04 12:28:21.897
2038P	Routine biochemistry examination	Cl	97	mmol/l		96-108	2017-12-04 11:04:42.360	2017-12-04 12:28:21.897
2038P	Routine biochemistry examination	Mg	0.71	mmol/l		0.6-1.19	2017-12-04 11:04:42.360	2017-12-04 12:28:21.897
2038P	Routine biochemistry examination	Osmotic pressure	266.71	mOsm/Kg(H2O)	L	275-350	2017-12-04 11:04:42.360	2017-12-04 12:28:21.897
2038P	Routine biochemistry examination	APO-A1	0.54	g/L	L	1-1.65	2017-12-04 11:04:42.360	2017-12-04 12:28:21.897
2038P	Routine biochemistry examination	ALP	53	U/L		45-125	2017-12-04 11:04:42.360	2017-12-04 12:28:21.897
2038P	Routine biochemistry examination	DBIL/TBIL	0.68				2017-12-04 11:04:42.360	2017-12-04 12:28:21.897
2038P	Routine biochemistry examination	γ-GT	21	U/L		10-60	2017-12-04 11:04:42.360	2017-12-04 12:28:21.897
2038P	Routine biochemistry examination	Serum creatinine (Scr)	62	umol/L		57-97	2017-12-04 11:04:42.360	2017-12-04 12:28:21.897
2038P	Routine biochemistry examination	Indirect Bilirubin (IBIL)	1.9	umol/L		0.5-20.0	2017-12-04 11:04:42.360	2017-12-04 12:28:21.897
2038P	Routine biochemistry examination	Albumin (ALB)	25	g/L	L	34-54	2017-12-04 11:04:42.360	2017-12-04 12:28:21.897
2038P	Routine biochemistry examination	HDL-C	0.33	mmol/l	L	0.91-2	2017-12-04 11:04:42.360	2017-12-04 12:28:21.897
2038P	Routine biochemistry examination	Ca	2.13	mmol/l		2.01-2.6	2017-12-04 11:04:42.360	2017-12-04 12:28:21.897
2038P	Routine biochemistry examination	UA	163	umol/L		155-428	2017-12-04 11:04:42.360	2017-12-04 12:28:21.897
2038P	Routine biochemistry examination	Aspartate aminotransferase (AST)	52	U/L	H	15-40	2017-12-04 11:04:42.360	2017-12-04 12:28:21.897
2038P	Routine biochemistry examination	APO-B	0.98	g/L		0.6-1.15	2017-12-04 11:04:42.360	2017-12-04 12:28:21.897
2038P	Routine biochemistry examination	Total bilirubin (TBIL)	5.9	umol/L		3.0-25.0	2017-12-04 11:04:42.360	2017-12-04 12:28:21.897
2038P	Routine biochemistry examination	P	0.82	mmol/l		0.8-1.62	2017-12-04 11:04:42.360	2017-12-04 12:28:21.897
2038P	Routine biochemistry examination	APO-B:APO-A1	1.81			0.01-20	2017-12-04 11:04:42.360	2017-12-04 12:28:21.897
2038P	Routine biochemistry examination	K	3.30	mmol/l	L	3.5-5.3	2017-12-04 11:04:42.360	2017-12-04 12:28:21.897
2038P	Routine biochemistry examination	CK-MB	22.4	U/L		0-35	2017-12-04 11:04:42.360	2017-12-04 12:28:21.897
2038P	Routine biochemistry examination	AST/ALT	5.20		H	0.01-5	2017-12-04 11:04:42.360	2017-12-04 12:28:21.897
2038P	Routine biochemistry examination	Bicarbonate	27	mmol/l		21-29	2017-12-04 11:04:42.360	2017-12-04 12:28:21.897
2038P	Routine biochemistry examination	GLU	6.94	mmol/L	H	3.9-6.1	2017-12-04 11:04:42.360	2017-12-04 12:28:21.897
2038P	Routine biochemistry examination	K	3.92	mmol/l		3.5-5.3	2017-12-06 10:28:54.247	2017-12-06 12:12:47.020
2038P	Routine biochemistry examination	Aspartate aminotransferase (AST)	52	U/L	H	15-40	2017-12-06 10:28:54.247	2017-12-06 12:12:47.020
2038P	Routine biochemistry examination	Osmotic pressure	268.61	mOsm/Kg(H2O)	L	275-350	2017-12-06 10:28:54.247	2017-12-06 12:12:47.020
2038P	Routine biochemistry examination	γ-GT	19	U/L		10-60	2017-12-06 10:28:54.247	2017-12-06 12:12:47.020
2038P	Routine biochemistry examination	Total Cholesterol (TC)	3.37	mmol/l		3.1-5.7	2017-12-06 10:28:54.247	2017-12-06 12:12:47.020
2038P	Routine biochemistry examination	ALP	58	U/L		45-125	2017-12-06 10:28:54.247	2017-12-06 12:12:47.020
2038P	Routine biochemistry examination	APO-A1	0.60	g/L	L	1-1.65	2017-12-06 10:28:54.247	2017-12-06 12:12:47.020
2038P	Routine biochemistry examination	APO-B:APO-A1	1.67			0.01-20	2017-12-06 10:28:54.247	2017-12-06 12:12:47.020
2038P	Routine biochemistry examination	Serum creatinine (Scr)	68	umol/L		57--97	2017-12-06 10:28:54.247	2017-12-06 12:12:47.020
2038P	Routine biochemistry examination	Bicarbonate	30	mmol/l	H	21-29	2017-12-06 10:28:54.247	2017-12-06 12:12:47.020
2038P	Routine biochemistry examination	Alanine aminotransfease (ALT)	18	U/L		9-50	2017-12-06 10:28:54.247	2017-12-06 12:12:47.020
2038P	Routine biochemistry examination	LDL-C	2.12	mmol/l		0-3.61	2017-12-06 10:28:54.247	2017-12-06 12:12:47.020
2038P	Routine biochemistry examination	CK	27	U/L		26-174	2017-12-06 10:28:54.247	2017-12-06 12:12:47.020
2038P	Routine biochemistry examination	Albumin (ALB)	27	g/L	L	34-54	2017-12-06 10:28:54.247	2017-12-06 12:12:47.020
2038P	Routine biochemistry examination	GLB	41	g/L	H	20-40	2017-12-06 10:28:54.247	2017-12-06 12:12:47.020
2038P	Routine biochemistry examination	UA	119	umol/L	L	155-428	2017-12-06 10:28:54.247	2017-12-06 12:12:47.020
2038P	Routine biochemistry examination	CK-MB	19.8	U/L		0-35	2017-12-06 10:28:54.247	2017-12-06 12:12:47.020
2038P	Routine biochemistry examination	A/G	0.66		L	1.1-2.5	2017-12-06 10:28:54.247	2017-12-06 12:12:47.020
2038P	Routine biochemistry examination	TG	1.66	mmol/l		0.45-1.7	2017-12-06 10:28:54.247	2017-12-06 12:12:47.020
2038P	Routine biochemistry examination	Na	138	mmol/l		137-147	2017-12-06 10:28:54.247	2017-12-06 12:12:47.020
2038P	Routine biochemistry examination	Mg	0.82	mmol/l		0.6-1.19	2017-12-06 10:28:54.247	2017-12-06 12:12:47.020
2038P	Routine biochemistry examination	LD or LDH	720	U/L	H	109-245	2017-12-06 10:28:54.247	2017-12-06 12:12:47.020
2038P	Routine biochemistry examination	Cl	95	mmol/l	L	96-108	2017-12-06 10:28:54.247	2017-12-06 12:12:47.020
2038P	Routine biochemistry examination	Urea	8.2	mmol/l		2.9--8.2	2017-12-06 10:28:54.247	2017-12-06 12:12:47.020
2038P	Routine biochemistry examination	Total bilirubin (TBIL)	8.6	umol/L		3.0-25.0	2017-12-06 10:28:54.247	2017-12-06 12:12:47.020
2038P	Routine biochemistry examination	Indirect Bilirubin (IBIL)	3.3	umol/L		0.5-20.0	2017-12-06 10:28:54.247	2017-12-06 12:12:47.020
2038P	Routine biochemistry examination	Direct Bilirubin (DBIL)	5.3	umol/L		0-8.6	2017-12-06 10:28:54.247	2017-12-06 12:12:47.020
2038P	Routine biochemistry examination	Ca	2.10	mmol/l		2.01-2.6	2017-12-06 10:28:54.247	2017-12-06 12:12:47.020
2038P	Routine biochemistry examination	HDL-C	0.38	mmol/l	L	0.91-2	2017-12-06 10:28:54.247	2017-12-06 12:12:47.020
2038P	Routine biochemistry examination	DBIL/TBIL	0.62				2017-12-06 10:28:54.247	2017-12-06 12:12:47.020
2038P	Routine biochemistry examination	Urea/Cr	0.12			0.01-10	2017-12-06 10:28:54.247	2017-12-06 12:12:47.020
2038P	Routine biochemistry examination	GLU	6.28	mmol/L	H	3.9-6.1	2017-12-06 10:28:54.247	2017-12-06 12:12:47.020
2038P	Routine biochemistry examination	AG	16.9	mmol/l	H	7.5-16	2017-12-06 10:28:54.247	2017-12-06 12:12:47.020
2038P	Routine biochemistry examination	APO-B	1.00	g/L		0.6-1.15	2017-12-06 10:28:54.247	2017-12-06 12:12:47.020
2038P	Routine biochemistry examination	P	1.23	mmol/l		0.8-1.62	2017-12-06 10:28:54.247	2017-12-06 12:12:47.020
2038P	Routine biochemistry examination	AST/ALT	2.89			0.01-5	2017-12-06 10:28:54.247	2017-12-06 12:12:47.020
2038P	Routine biochemistry examination	Aspartate aminotransferase (AST)	41	U/L	H	15-40	2017-12-14 11:06:38.290	2017-12-14 13:05:11.580
2038P	Routine biochemistry examination	Indirect Bilirubin (IBIL)	1.6	umol/L		0.5-20.0	2017-12-14 11:06:38.290	2017-12-14 13:05:11.580
2038P	Routine biochemistry examination	CK-MB	19.0	U/L		0-35	2017-12-14 11:06:38.290	2017-12-14 13:05:11.580
2038P	Routine biochemistry examination	γ-GT	13	U/L		10-60	2017-12-14 11:06:38.290	2017-12-14 13:05:11.580
2038P	Routine biochemistry examination	P	1.22	mmol/l		0.8-1.62	2017-12-14 11:06:38.290	2017-12-14 13:05:11.580
2038P	Routine biochemistry examination	AST/ALT	1.86			0.01-5	2017-12-14 11:06:38.290	2017-12-14 13:05:11.580
2038P	Routine biochemistry examination	AG	18.0	mmol/l	H	7.5-16	2017-12-14 11:06:38.290	2017-12-14 13:05:11.580
2038P	Routine biochemistry examination	Cl	92	mmol/l	L	96-108	2017-12-14 11:06:38.290	2017-12-14 13:05:11.580
2038P	Routine biochemistry examination	DBIL/TBIL	0.69				2017-12-14 11:06:38.290	2017-12-14 13:05:11.580
2038P	Routine biochemistry examination	Na	132	mmol/l	L	137-147	2017-12-14 11:06:38.290	2017-12-14 13:05:11.580
2038P	Routine biochemistry examination	LDL-C	1.34	mmol/l		0-3.61	2017-12-14 11:06:38.290	2017-12-14 13:05:11.580
2038P	Routine biochemistry examination	TG	1.91	mmol/l	H	0.45-1.7	2017-12-14 11:06:38.290	2017-12-14 13:05:11.580
2038P	Routine biochemistry examination	Direct Bilirubin (DBIL)	3.6	umol/L		0-8.6	2017-12-14 11:06:38.290	2017-12-14 13:05:11.580
2038P	Routine biochemistry examination	Ca	2.11	mmol/l		2.01-2.6	2017-12-14 11:06:38.290	2017-12-14 13:05:11.580
2038P	Routine biochemistry examination	GLU	9.30	mmol/L	H	3.9-6.1	2017-12-14 11:06:38.290	2017-12-14 13:05:11.580
2038P	Routine biochemistry examination	Albumin (ALB)	29	g/L	L	34-54	2017-12-14 11:06:38.290	2017-12-14 13:05:11.580
2038P	Routine biochemistry examination	Serum creatinine (Scr)	82	umol/L		57--97	2017-12-14 11:06:38.290	2017-12-14 13:05:11.580
2038P	Routine biochemistry examination	A/G	0.67		L	1.1-2.5	2017-12-14 11:06:38.290	2017-12-14 13:05:11.580
2038P	Routine biochemistry examination	Mg	0.89	mmol/l		0.6-1.19	2017-12-14 11:06:38.290	2017-12-14 13:05:11.580
2038P	Routine biochemistry examination	UA	180	umol/L		155-428	2017-12-14 11:06:38.290	2017-12-14 13:05:11.580
2038P	Routine biochemistry examination	K	4.03	mmol/l		3.5-5.3	2017-12-14 11:06:38.290	2017-12-14 13:05:11.580
2038P	Routine biochemistry examination	APO-A1	0.88	g/L	L	1-1.65	2017-12-14 11:06:38.290	2017-12-14 13:05:11.580
2038P	Routine biochemistry examination	Osmotic pressure	258.33	mOsm/Kg(H2O)	L	275-350	2017-12-14 11:06:38.290	2017-12-14 13:05:11.580
2038P	Routine biochemistry examination	Urea/Cr	0.07			0.01-10	2017-12-14 11:06:38.290	2017-12-14 13:05:11.580
2038P	Routine biochemistry examination	Urea	5.9	mmol/l		2.9--8.2	2017-12-14 11:06:38.290	2017-12-14 13:05:11.580
2038P	Routine biochemistry examination	APO-B	0.68	g/L		0.6-1.15	2017-12-14 11:06:38.290	2017-12-14 13:05:11.580
2038P	Routine biochemistry examination	APO-B:APO-A1	0.77			0.01-20	2017-12-14 11:06:38.290	2017-12-14 13:05:11.580
2038P	Routine biochemistry examination	Total Cholesterol (TC)	2.95	mmol/l	L	3.1-5.7	2017-12-14 11:06:38.290	2017-12-14 13:05:11.580
2038P	Routine biochemistry examination	ALP	55	U/L		45-125	2017-12-14 11:06:38.290	2017-12-14 13:05:11.580
2038P	Routine biochemistry examination	GLB	43	g/L	H	20-40	2017-12-14 11:06:38.290	2017-12-14 13:05:11.580
2038P	Routine biochemistry examination	Bicarbonate	26	mmol/l		21-29	2017-12-14 11:06:38.290	2017-12-14 13:05:11.580
2038P	Routine biochemistry examination	Total bilirubin (TBIL)	5.2	umol/L		3.0-25.0	2017-12-14 11:06:38.290	2017-12-14 13:05:11.580
2038P	Routine biochemistry examination	LD or LDH	488	U/L	H	109-245	2017-12-14 11:06:38.290	2017-12-14 13:05:11.580
2038P	Routine biochemistry examination	Alanine aminotransfease (ALT)	22	U/L		9-50	2017-12-14 11:06:38.290	2017-12-14 13:05:11.580
2038P	Routine biochemistry examination	CK	37	U/L		26-174	2017-12-14 11:06:38.290	2017-12-14 13:05:11.580
2038P	Routine biochemistry examination	HDL-C	0.59	mmol/l	L	0.91-2	2017-12-14 11:06:38.290	2017-12-14 13:05:11.580
2038P	Routine biochemistry examination	K	4.40	mmol/l		3.5-5.3	2017-12-17 15:11:48.190	2017-12-17 15:51:57.210
2038P	Routine biochemistry examination	A/G	0.78		L	1.1-2.5	2017-12-17 15:11:48.190	2017-12-17 15:51:57.210
2038P	Routine biochemistry examination	Osmotic pressure	262.30	mOsm/Kg(H2O)	L	275-350	2017-12-17 15:11:48.190	2017-12-17 15:51:57.210
2038P	Routine biochemistry examination	AG	16.4	mmol/l	H	7.5-16	2017-12-17 15:11:48.190	2017-12-17 15:51:57.210
2038P	Routine biochemistry examination	DBIL/TBIL	0.47				2017-12-17 15:11:48.190	2017-12-17 15:51:57.210
2038P	Routine biochemistry examination	P	1.03	mmol/l		0.8-1.62	2017-12-17 15:11:48.190	2017-12-17 15:51:57.210
2038P	Routine biochemistry examination	Bicarbonate	27	mmol/l		21-29	2017-12-17 15:11:48.190	2017-12-17 15:51:57.210
2038P	Routine biochemistry examination	Mg	0.76	mmol/l		0.6-1.19	2017-12-17 15:11:48.190	2017-12-17 15:51:57.210
2038P	Routine biochemistry examination	Alanine aminotransfease (ALT)	24	U/L		9-50	2017-12-17 15:11:48.190	2017-12-17 15:51:57.210
2038P	Routine biochemistry examination	TG	3.76	mmol/l	H	0.45-1.7	2017-12-17 15:11:48.190	2017-12-17 15:51:57.210
2038P	Routine biochemistry examination	γ-GT	15	U/L		10-60	2017-12-17 15:11:48.190	2017-12-17 15:51:57.210
2038P	Routine biochemistry examination	Ca	2.07	mmol/l		2.01-2.6	2017-12-17 15:11:48.190	2017-12-17 15:51:57.210
2038P	Routine biochemistry examination	Aspartate aminotransferase (AST)	31	U/L		15-40	2017-12-17 15:11:48.190	2017-12-17 15:51:57.210
2038P	Routine biochemistry examination	GLB	41	g/L	H	20-40	2017-12-17 15:11:48.190	2017-12-17 15:51:57.210
2038P	Routine biochemistry examination	CK	22	U/L	L	26-174	2017-12-17 15:11:48.190	2017-12-17 15:51:57.210
2038P	Routine biochemistry examination	Na	135	mmol/l	L	137-147	2017-12-17 15:11:48.190	2017-12-17 15:51:57.210
2038P	Routine biochemistry examination	Urea/Cr	0.06			0.01-10	2017-12-17 15:11:48.190	2017-12-17 15:51:57.210
2038P	Routine biochemistry examination	CK-MB	12.2	U/L		0-35	2017-12-17 15:11:48.190	2017-12-17 15:51:57.210
2038P	Routine biochemistry examination	LDL-C	1.49	mmol/l		0-3.61	2017-12-17 15:11:48.190	2017-12-17 15:51:57.210
2038P	Routine biochemistry examination	Total bilirubin (TBIL)	4.3	umol/L		3.0-25.0	2017-12-17 15:11:48.190	2017-12-17 15:51:57.210
2038P	Routine biochemistry examination	AST/ALT	1.29			0.01-5	2017-12-17 15:11:48.190	2017-12-17 15:51:57.210
2038P	Routine biochemistry examination	Serum creatinine (Scr)	75	umol/L		57--97	2017-12-17 15:11:48.190	2017-12-17 15:51:57.210
2038P	Routine biochemistry examination	Urea	4.7	mmol/l		2.9--8.2	2017-12-17 15:11:48.190	2017-12-17 15:51:57.210
2038P	Routine biochemistry examination	Total Cholesterol (TC)	3.25	mmol/l		3.1-5.7	2017-12-17 15:11:48.190	2017-12-17 15:51:57.210
2038P	Routine biochemistry examination	APO-B:APO-A1	0.81			0.01-20	2017-12-17 15:11:48.190	2017-12-17 15:51:57.210
2038P	Routine biochemistry examination	Cl	96	mmol/l		96-108	2017-12-17 15:11:48.190	2017-12-17 15:51:57.210
2038P	Routine biochemistry examination	APO-B	0.74	g/L		0.6-1.15	2017-12-17 15:11:48.190	2017-12-17 15:51:57.210
2038P	Routine biochemistry examination	APO-A1	0.91	g/L	L	1-1.65	2017-12-17 15:11:48.190	2017-12-17 15:51:57.210
2038P	Routine biochemistry examination	LD or LDH	357	U/L	H	109-245	2017-12-17 15:11:48.190	2017-12-17 15:51:57.210
2038P	Routine biochemistry examination	UA	166	umol/L		155-428	2017-12-17 15:11:48.190	2017-12-17 15:51:57.210
2038P	Routine biochemistry examination	GLU	5.06	mmol/L		3.9-6.1	2017-12-17 15:11:48.190	2017-12-17 15:51:57.210
2038P	Routine biochemistry examination	HDL-C	0.49	mmol/l	L	0.91-2	2017-12-17 15:11:48.190	2017-12-17 15:51:57.210
2038P	Routine biochemistry examination	ALP	72	U/L		45-125	2017-12-17 15:11:48.190	2017-12-17 15:51:57.210
2038P	Routine biochemistry examination	Albumin (ALB)	32	g/L	L	34-54	2017-12-17 15:11:48.190	2017-12-17 15:51:57.210
2038P	Routine biochemistry examination	Direct Bilirubin (DBIL)	2.0	umol/L		0-8.6	2017-12-17 15:11:48.190	2017-12-17 15:51:57.210
2038P	Routine biochemistry examination	Indirect Bilirubin (IBIL)	2.3	umol/L		0.5-20.0	2017-12-17 15:11:48.190	2017-12-17 15:51:57.210
2038P	Routine biochemistry examination	Serum creatinine (Scr)	72	umol/L		57--97	2017-12-20 16:27:30.370	2017-12-20 17:06:14.790
2038P	Routine biochemistry examination	GLB	37	g/L		20-40	2017-12-20 16:27:30.370	2017-12-20 17:06:14.790
2038P	Routine biochemistry examination	Aspartate aminotransferase (AST)	28	U/L		15-40	2017-12-20 16:27:30.370	2017-12-20 17:06:14.790
2038P	Routine biochemistry examination	CK	23	U/L	L	26-174	2017-12-20 16:27:30.370	2017-12-20 17:06:14.790
2038P	Routine biochemistry examination	Bicarbonate	26	mmol/l		21-29	2017-12-20 16:27:30.370	2017-12-20 17:06:14.790
2038P	Routine biochemistry examination	Direct Bilirubin (DBIL)	4.4	umol/L		0-8.6	2017-12-20 16:27:30.370	2017-12-20 17:06:14.790
2038P	Routine biochemistry examination	APO-B:APO-A1	0.88			0.01-20	2017-12-20 16:27:30.370	2017-12-20 17:06:14.790
2038P	Routine biochemistry examination	AST/ALT	1.47			0.01-5	2017-12-20 16:27:30.370	2017-12-20 17:06:14.790
2038P	Routine biochemistry examination	AG	15.1	mmol/l		7.5-16	2017-12-20 16:27:30.370	2017-12-20 17:06:14.790
2038P	Routine biochemistry examination	Alanine aminotransfease (ALT)	19	U/L		9-50	2017-12-20 16:27:30.370	2017-12-20 17:06:14.790
2038P	Routine biochemistry examination	CK-MB	10.7	U/L		0-35	2017-12-20 16:27:30.370	2017-12-20 17:06:14.790
2038P	Routine biochemistry examination	Mg	0.75	mmol/l		0.6-1.19	2017-12-20 16:27:30.370	2017-12-20 17:06:14.790
2038P	Routine biochemistry examination	HDL-C	0.59	mmol/l	L	0.91-2	2017-12-20 16:27:30.370	2017-12-20 17:06:14.790
2038P	Routine biochemistry examination	Na	132	mmol/l	L	137-147	2017-12-20 16:27:30.370	2017-12-20 17:06:14.790
2038P	Routine biochemistry examination	TG	1.75	mmol/l	H	0.45-1.7	2017-12-20 16:27:30.370	2017-12-20 17:06:14.790
2038P	Routine biochemistry examination	K	4.14	mmol/l		3.5-5.3	2017-12-20 16:27:30.370	2017-12-20 17:06:14.790
2038P	Routine biochemistry examination	Total Cholesterol (TC)	3.21	mmol/l		3.1-5.7	2017-12-20 16:27:30.370	2017-12-20 17:06:14.790
2038P	Routine biochemistry examination	ALP	69	U/L		45-125	2017-12-20 16:27:30.370	2017-12-20 17:06:14.790
2038P	Routine biochemistry examination	Cl	95	mmol/l	L	96-108	2017-12-20 16:27:30.370	2017-12-20 17:06:14.790
2038P	Routine biochemistry examination	APO-A1	0.89	g/L	L	1-1.65	2017-12-20 16:27:30.370	2017-12-20 17:06:14.790
2038P	Routine biochemistry examination	Urea	3.6	mmol/l		2.9--8.2	2017-12-20 16:27:30.370	2017-12-20 17:06:14.790
2038P	Routine biochemistry examination	DBIL/TBIL	0.43				2017-12-20 16:27:30.370	2017-12-20 17:06:14.790
2038P	Routine biochemistry examination	GLU	5.56	mmol/L		3.9-6.1	2017-12-20 16:27:30.370	2017-12-20 17:06:14.790
2038P	Routine biochemistry examination	γ-GT	14	U/L		10-60	2017-12-20 16:27:30.370	2017-12-20 17:06:14.790
2038P	Routine biochemistry examination	Albumin (ALB)	34	g/L		34-54	2017-12-20 16:27:30.370	2017-12-20 17:06:14.790
2038P	Routine biochemistry examination	Osmotic pressure	256.81	mOsm/Kg(H2O)	L	275-350	2017-12-20 16:27:30.370	2017-12-20 17:06:14.790
2038P	Routine biochemistry examination	A/G	0.92		L	1.1-2.5	2017-12-20 16:27:30.370	2017-12-20 17:06:14.790
2038P	Routine biochemistry examination	Urea/Cr	0.05			0.01-10	2017-12-20 16:27:30.370	2017-12-20 17:06:14.790
2038P	Routine biochemistry examination	LDL-C	1.75	mmol/l		0-3.61	2017-12-20 16:27:30.370	2017-12-20 17:06:14.790
2038P	Routine biochemistry examination	Ca	2.07	mmol/l		2.01-2.6	2017-12-20 16:27:30.370	2017-12-20 17:06:14.790
2038P	Routine biochemistry examination	APO-B	0.78	g/L		0.6-1.15	2017-12-20 16:27:30.370	2017-12-20 17:06:14.790
2038P	Routine biochemistry examination	LD or LDH	393	U/L	H	109-245	2017-12-20 16:27:30.370	2017-12-20 17:06:14.790
2038P	Routine biochemistry examination	P	0.49	mmol/l	L	0.8-1.62	2017-12-20 16:27:30.370	2017-12-20 17:06:14.790
2038P	Routine biochemistry examination	Indirect Bilirubin (IBIL)	5.8	umol/L		0.5-20.0	2017-12-20 16:27:30.370	2017-12-20 17:06:14.790
2038P	Routine biochemistry examination	UA	198	umol/L		155-428	2017-12-20 16:27:30.370	2017-12-20 17:06:14.790
2038P	Routine biochemistry examination	Total bilirubin (TBIL)	10.2	umol/L		3.0-25.0	2017-12-20 16:27:30.370	2017-12-20 17:06:14.790
2038P	Routine biochemistry examination	DBIL/TBIL	0.41				2017-12-27 15:22:40.773	2017-12-27 16:28:27.833
2038P	Routine biochemistry examination	GLU	6.00	mmol/L		3.9-6.1	2017-12-27 15:22:40.773	2017-12-27 16:28:27.833
2038P	Routine biochemistry examination	Aspartate aminotransferase (AST)	18	U/L		15-40	2017-12-27 15:22:40.773	2017-12-27 16:28:27.833
2038P	Routine biochemistry examination	γ-GT	11	U/L		10-60	2017-12-27 15:22:40.773	2017-12-27 16:28:27.833
2038P	Routine biochemistry examination	Cl	103	mmol/l		96-108	2017-12-27 15:22:40.773	2017-12-27 16:28:27.833
2038P	Routine biochemistry examination	Indirect Bilirubin (IBIL)	12.2	umol/L		0.5-20.0	2017-12-27 15:22:40.773	2017-12-27 16:28:27.833
2038P	Routine biochemistry examination	ALP	70	U/L		45-125	2017-12-27 15:22:40.773	2017-12-27 16:28:27.833
2038P	Routine biochemistry examination	UA	280	umol/L		155-428	2017-12-27 15:22:40.773	2017-12-27 16:28:27.833
2038P	Routine biochemistry examination	GLB	28	g/L		20-40	2017-12-27 15:22:40.773	2017-12-27 16:28:27.833
2038P	Routine biochemistry examination	CK	38	U/L		26-174	2017-12-27 15:22:40.773	2017-12-27 16:28:27.833
2038P	Routine biochemistry examination	Na	138	mmol/l		137-147	2017-12-27 15:22:40.773	2017-12-27 16:28:27.833
2038P	Routine biochemistry examination	P	1.30	mmol/l		0.8-1.62	2017-12-27 15:22:40.773	2017-12-27 16:28:27.833
2038P	Routine biochemistry examination	Urea	6.7	mmol/l		2.9--8.2	2017-12-27 15:22:40.773	2017-12-27 16:28:27.833
2038P	Routine biochemistry examination	Total bilirubin (TBIL)	20.8	umol/L		3.0-25.0	2017-12-27 15:22:40.773	2017-12-27 16:28:27.833
2038P	Routine biochemistry examination	Serum creatinine (Scr)	69	umol/L		57--97	2017-12-27 15:22:40.773	2017-12-27 16:28:27.833
2038P	Routine biochemistry examination	Mg	0.81	mmol/l		0.6-1.19	2017-12-27 15:22:40.773	2017-12-27 16:28:27.833
2038P	Routine biochemistry examination	K	3.72	mmol/l		3.5-5.3	2017-12-27 15:22:40.773	2017-12-27 16:28:27.833
2038P	Routine biochemistry examination	AG	14.7	mmol/l		7.5-16	2017-12-27 15:22:40.773	2017-12-27 16:28:27.833
2038P	Routine biochemistry examination	AST/ALT	1.20			0.01-5	2017-12-27 15:22:40.773	2017-12-27 16:28:27.833
2038P	Routine biochemistry examination	LDL-C	0.38	mmol/l		0-3.61	2017-12-27 15:22:40.773	2017-12-27 16:28:27.833
2038P	Routine biochemistry examination	Urea/Cr	0.10			0.01-10	2017-12-27 15:22:40.773	2017-12-27 16:28:27.833
2038P	Routine biochemistry examination	Alanine aminotransfease (ALT)	15	U/L		9-50	2017-12-27 15:22:40.773	2017-12-27 16:28:27.833
2038P	Routine biochemistry examination	LD or LDH	289	U/L	H	109-245	2017-12-27 15:22:40.773	2017-12-27 16:28:27.833
2038P	Routine biochemistry examination	CK-MB	37.1	U/L	H	0-35	2017-12-27 15:22:40.773	2017-12-27 16:28:27.833
2038P	Routine biochemistry examination	Total Cholesterol (TC)	1.00	mmol/l	L	3.1-5.7	2017-12-27 15:22:40.773	2017-12-27 16:28:27.833
2038P	Routine biochemistry examination	A/G	1.21			1.1-2.5	2017-12-27 15:22:40.773	2017-12-27 16:28:27.833
2038P	Routine biochemistry examination	APO-B	0.16	g/L	L	0.6-1.15	2017-12-27 15:22:40.773	2017-12-27 16:28:27.833
2038P	Routine biochemistry examination	HDL-C	0.35	mmol/l	L	0.91-2	2017-12-27 15:22:40.773	2017-12-27 16:28:27.833
2038P	Routine biochemistry examination	Direct Bilirubin (DBIL)	8.6	umol/L		0-8.6	2017-12-27 15:22:40.773	2017-12-27 16:28:27.833
2038P	Routine biochemistry examination	Bicarbonate	24	mmol/l		21-29	2017-12-27 15:22:40.773	2017-12-27 16:28:27.833
2038P	Routine biochemistry examination	TG	0.75	mmol/l		0.45-1.7	2017-12-27 15:22:40.773	2017-12-27 16:28:27.833
2038P	Routine biochemistry examination	APO-B:APO-A1	0.28			0.01-20	2017-12-27 15:22:40.773	2017-12-27 16:28:27.833
2038P	Routine biochemistry examination	Ca	2.05	mmol/l		2.01-2.6	2017-12-27 15:22:40.773	2017-12-27 16:28:27.833
2038P	Routine biochemistry examination	APO-A1	0.58	g/L	L	1-1.65	2017-12-27 15:22:40.773	2017-12-27 16:28:27.833
2038P	Routine biochemistry examination	Albumin (ALB)	34	g/L		34-54	2017-12-27 15:22:40.773	2017-12-27 16:28:27.833
2038P	Routine biochemistry examination	Osmotic pressure	268.38	mOsm/Kg(H2O)	L	275-350	2017-12-27 15:22:40.773	2017-12-27 16:28:27.833
2038P	Routine biochemistry examination	K	3.57	mmol/l		3.5-5.3	2017-12-31 08:19:15.377	2017-12-31 09:34:36.873
2038P	Routine biochemistry examination	APO-A1	0.66	g/L	L	1-1.65	2017-12-31 08:19:15.377	2017-12-31 09:34:36.873
2038P	Routine biochemistry examination	HDL-C	0.40	mmol/l	L	0.91-2	2017-12-31 08:19:15.377	2017-12-31 09:34:36.873
2038P	Routine biochemistry examination	Direct Bilirubin (DBIL)	7.4	umol/L		0-8.6	2017-12-31 08:19:15.377	2017-12-31 09:34:36.873
2038P	Routine biochemistry examination	P	1.31	mmol/l		0.8-1.62	2017-12-31 08:19:15.377	2017-12-31 09:34:36.873
2038P	Routine biochemistry examination	TG	0.70	mmol/l		0.45-1.7	2017-12-31 08:19:15.377	2017-12-31 09:34:36.873
2038P	Routine biochemistry examination	APO-B:APO-A1	0.24			0.01-20	2017-12-31 08:19:15.377	2017-12-31 09:34:36.873
2038P	Routine biochemistry examination	AG	19.6	mmol/l	H	7.5-16	2017-12-31 08:19:15.377	2017-12-31 09:34:36.873
2038P	Routine biochemistry examination	CK	50	U/L		26-174	2017-12-31 08:19:15.377	2017-12-31 09:34:36.873
2038P	Routine biochemistry examination	Serum creatinine (Scr)	75	umol/L		57--97	2017-12-31 08:19:15.377	2017-12-31 09:34:36.873
2038P	Routine biochemistry examination	Na	144	mmol/l		137-147	2017-12-31 08:19:15.377	2017-12-31 09:34:36.873
2038P	Routine biochemistry examination	GLB	32	g/L		20-40	2017-12-31 08:19:15.377	2017-12-31 09:34:36.873
2038P	Routine biochemistry examination	ALP	88	U/L		45-125	2017-12-31 08:19:15.377	2017-12-31 09:34:36.873
2038P	Routine biochemistry examination	Bicarbonate	21	mmol/l		21-29	2017-12-31 08:19:15.377	2017-12-31 09:34:36.873
2038P	Routine biochemistry examination	Total Cholesterol (TC)	1.00	mmol/l	L	3.1-5.7	2017-12-31 08:19:15.377	2017-12-31 09:34:36.873
2038P	Routine biochemistry examination	Urea/Cr	0.06			0.01-10	2017-12-31 08:19:15.377	2017-12-31 09:34:36.873
2038P	Routine biochemistry examination	DBIL/TBIL	0.22				2017-12-31 08:19:15.377	2017-12-31 09:34:36.873
2038P	Routine biochemistry examination	Indirect Bilirubin (IBIL)	25.5	umol/L	H	0.5-20.0	2017-12-31 08:19:15.377	2017-12-31 09:34:36.873
2038P	Routine biochemistry examination	γ-GT	14	U/L		10-60	2017-12-31 08:19:15.377	2017-12-31 09:34:36.873
2038P	Routine biochemistry examination	Urea	4.2	mmol/l		2.9--8.2	2017-12-31 08:19:15.377	2017-12-31 09:34:36.873
2038P	Routine biochemistry examination	A/G	1.22			1.1-2.5	2017-12-31 08:19:15.377	2017-12-31 09:34:36.873
2038P	Routine biochemistry examination	UA	229	umol/L		155-428	2017-12-31 08:19:15.377	2017-12-31 09:34:36.873
2038P	Routine biochemistry examination	Aspartate aminotransferase (AST)	21	U/L		15-40	2017-12-31 08:19:15.377	2017-12-31 09:34:36.873
2038P	Routine biochemistry examination	Osmotic pressure	279.07	mOsm/Kg(H2O)		275-350	2017-12-31 08:19:15.377	2017-12-31 09:34:36.873
2038P	Routine biochemistry examination	Albumin (ALB)	39	g/L		34-54	2017-12-31 08:19:15.377	2017-12-31 09:34:36.873
2038P	Routine biochemistry examination	CK-MB	49.1	U/L	H	0-35	2017-12-31 08:19:15.377	2017-12-31 09:34:36.873
2038P	Routine biochemistry examination	Cl	107	mmol/l		96-108	2017-12-31 08:19:15.377	2017-12-31 09:34:36.873
2038P	Routine biochemistry examination	LD or LDH	270	U/L	H	109-245	2017-12-31 08:19:15.377	2017-12-31 09:34:36.873
2038P	Routine biochemistry examination	GLU	5.25	mmol/L		3.9-6.1	2017-12-31 08:19:15.377	2017-12-31 09:34:36.873
2038P	Routine biochemistry examination	Mg	0.80	mmol/l		0.6-1.19	2017-12-31 08:19:15.377	2017-12-31 09:34:36.873
2038P	Routine biochemistry examination	Alanine aminotransfease (ALT)	18	U/L		9-50	2017-12-31 08:19:15.377	2017-12-31 09:34:36.873
2038P	Routine biochemistry examination	Ca	2.15	mmol/l		2.01-2.6	2017-12-31 08:19:15.377	2017-12-31 09:34:36.873
2038P	Routine biochemistry examination	Total bilirubin (TBIL)	32.9	umol/L	H	3.0-25.0	2017-12-31 08:19:15.377	2017-12-31 09:34:36.873
2038P	Routine biochemistry examination	LDL-C	0.36	mmol/l		0-3.61	2017-12-31 08:19:15.377	2017-12-31 09:34:36.873
2038P	Routine biochemistry examination	AST/ALT	1.17			0.01-5	2017-12-31 08:19:15.377	2017-12-31 09:34:36.873
2038P	Routine biochemistry examination	APO-B	0.16	g/L	L	0.6-1.15	2017-12-31 08:19:15.377	2017-12-31 09:34:36.873
2038P	Renal function	eGFR estimated value 2	132.27	ml/min		>90	2017-12-03 11:44:04.410	2017-12-03 15:41:05.063
2038P	Renal function	Urea	3.3	mmol/l		2.9-8.2	2017-12-03 11:44:04.410	2017-12-03 15:41:05.063
2038P	Renal function	Cystatin C (CysC)	0.63	mg/L		0-1.06	2017-12-03 11:44:04.410	2017-12-03 15:41:05.063
2038P	Renal function	UA	214	umol/L		155-428	2017-12-03 11:44:04.410	2017-12-03 15:41:05.063
2038P	Renal function	Serum creatinine (Scr)	58	umol/L		57-97	2017-12-03 11:44:04.410	2017-12-03 15:41:05.063
2038P	Renal function	Urea	6.8	mmol/l		2.9--8.2	2017-12-05 11:38:56.920	2017-12-05 14:33:20.760
2038P	Renal function	Serum creatinine (Scr)	64	umol/L		57--97	2017-12-05 11:38:56.920	2017-12-05 14:33:20.760
2038P	Renal function	eGFR estimated value 2	117.91	ml/min		>90	2017-12-05 11:38:56.920	2017-12-05 14:33:20.760
2038P	Renal function	Cystatin C (CysC)	0.72	mg/L		0-1.06	2017-12-05 11:38:56.920	2017-12-05 14:33:20.760
2038P	Renal function	UA	141	umol/L	L	155-428	2017-12-05 11:38:56.920	2017-12-05 14:33:20.760
2038P	Renal function	UA	109	umol/L	L	155-428	2017-12-07 11:38:04.600	2017-12-07 13:01:41.410
2038P	Renal function	Serum creatinine (Scr)	61	umol/L		57--97	2017-12-07 11:38:04.600	2017-12-07 13:01:41.410
2038P	Renal function	Cystatin C (CysC)	0.76	mg/L		0-1.06	2017-12-07 11:38:04.600	2017-12-07 13:01:41.410
2038P	Renal function	Urea	5.3	mmol/l		2.9--8.2	2017-12-07 11:38:04.600	2017-12-07 13:01:41.410
2038P	Renal function	eGFR estimated value 2	114.38	ml/min		>90	2017-12-07 11:38:04.600	2017-12-07 13:01:41.410
2038P	Renal function	UA	139	umol/L	L	155-428	2017-12-08 11:19:21.930	2017-12-08 13:48:40.330
2038P	Renal function	Urea	5.5	mmol/l		2.9--8.2	2017-12-08 11:19:21.930	2017-12-08 13:48:40.330
2038P	Renal function	Serum creatinine (Scr)	66	umol/L		57--97	2017-12-08 11:19:21.930	2017-12-08 13:48:40.330
2038P	Renal function	Cystatin C (CysC)	0.94	mg/L		0-1.06	2017-12-08 11:19:21.930	2017-12-08 13:48:40.330
2038P	Renal function	eGFR estimated value 2	96.64	ml/min		>90	2017-12-08 11:19:21.930	2017-12-08 13:48:40.330
2038P	Renal function	Urea	5.7	mmol/l		2.9--8.2	2017-12-09 09:57:23.217	2017-12-09 12:38:10.237
2038P	Renal function	Cystatin C (CysC)	1.09	mg/L	H	0-1.06	2017-12-09 09:57:23.217	2017-12-09 12:38:10.237
2038P	Renal function	eGFR estimated value 2	84.78	ml/min	L	>90	2017-12-09 09:57:23.217	2017-12-09 12:38:10.237
2038P	Renal function	UA	166	umol/L		155-428	2017-12-09 09:57:23.217	2017-12-09 12:38:10.237
2038P	Renal function	Serum creatinine (Scr)	75	umol/L		57--97	2017-12-09 09:57:23.217	2017-12-09 12:38:10.237
2038P	Renal function	Urea	4.2	mmol/l		2.9--8.2	2017-12-10 12:32:27.533	2017-12-10 14:13:53.400
2038P	Renal function	UA	143	umol/L	L	155-428	2017-12-10 12:32:27.533	2017-12-10 14:13:53.400
2038P	Renal function	Serum creatinine (Scr)	75	umol/L		57--97	2017-12-10 12:32:27.533	2017-12-10 14:13:53.400
2038P	Renal function	Cystatin C (CysC)	0.98	mg/L		0-1.06	2017-12-10 12:32:27.533	2017-12-10 14:13:53.400
2038P	Renal function	eGFR estimated value 2	91.58	ml/min		>90	2017-12-10 12:32:27.533	2017-12-10 14:13:53.400
2038P	Renal function	Urea	5.3	mmol/l		2.9--8.2	2017-12-12 12:18:15.727	2017-12-12 15:37:01.190
2038P	Renal function	UA	160	umol/L		155-428	2017-12-12 12:18:15.727	2017-12-12 15:37:01.190
2038P	Renal function	Cystatin C (CysC)	1.03	mg/L		0-1.06	2017-12-12 12:18:15.727	2017-12-12 15:37:01.190
2038P	Renal function	Serum creatinine (Scr)	78	umol/L		57--97	2017-12-12 12:18:15.727	2017-12-12 15:37:01.190
2038P	Renal function	eGFR estimated value 2	87.70	ml/min	L	>90	2017-12-12 12:18:15.727	2017-12-12 15:37:01.190
2038P	procalcitonin test	PCT	5.050	ng/ml	H	0.000-0.050	2017-12-03 11:44:04.410	2017-12-04 10:36:56.213
2038P	procalcitonin test	PCT	4.120	ng/ml	H	0.000-0.050	2017-12-02 14:59:51.243	2017-12-04 10:37:55.747
2038P	procalcitonin test	PCT	3.580	ng/ml	H	0.000-0.050	2017-12-04 11:04:42.360	2017-12-05 10:14:16.387
2038P	procalcitonin test	PCT	1.600	ng/ml	H	0.000-0.050	2017-12-05 11:38:56.920	2017-12-06 10:07:58.503
2038P	procalcitonin test	PCT	1.130	ng/ml	H	0.000-0.050	2017-12-07 11:38:04.600	2017-12-08 11:01:18.510
2038P	procalcitonin test	PCT	0.509	ng/ml	H	0.000-0.050	2017-12-09 09:57:27.440	2017-12-11 09:28:37.977
2038P	procalcitonin test	PCT	0.272	ng/ml	H	0.000-0.050	2017-12-10 12:32:10.670	2017-12-11 09:28:50.390
2038P	procalcitonin test	PCT	0.131	ng/ml	H	0.000-0.050	2017-12-12 12:17:34.760	2017-12-13 09:47:17.773
2038P	procalcitonin test	PCT	0.067	ng/ml	H	0.000-0.050	2017-12-14 11:06:40.380	2017-12-15 09:33:20.790
2038P	procalcitonin test	PCT	0.075	ng/ml	H	0.000-0.050	2017-12-17 15:11:48.190	2017-12-18 10:08:06.410
2038P	procalcitonin test	PCT	0.098	ng/ml	H	0.000-0.050	2017-12-20 16:27:00.410	2017-12-21 10:08:51.953
2038P	procalcitonin test	PCT	0.096	ng/ml	H	0.000-0.050	2017-12-27 15:23:04.090	2017-12-28 10:50:14.567
2038P	procalcitonin test	PCT	0.113	ng/ml	H	0.000-0.050	2017-12-31 08:18:45.543	2018-01-01 09:31:17.633
2038P	Prealbumin (PAB)	Prealbumin (PA)	79	mg/L	L	180-420	2017-12-02 14:59:51.243	2017-12-02 17:25:42.407
2038P	Plasmodium blood test	Plasmodium blood test	No Plasmodium was found				2017-12-08 11:19:21.930	2017-12-08 13:54:49.567
2038P	Plasmodium blood test	Plasmodium blood test	No Plasmodium was found				2017-12-08 11:19:21.930	2017-12-08 15:05:34.453
2038P	plasma lactate (Dry)	plasma lactate	1.60	mmol/L		0.5-2.2	2017-12-03 11:44:04.410	2017-12-03 15:41:38.687
2038P	plasma lactate (Dry)	plasma lactate	2.10	mmol/L		0.5-2.2	2017-12-04 11:04:42.360	2017-12-04 12:48:31.470
2038P	plasma lactate (Dry)	plasma lactate	2.70	mmol/L	H	0.5-2.2	2017-12-05 11:38:56.920	2017-12-05 16:54:30.987
2038P	plasma lactate (Dry)	plasma lactate	2.90	mmol/L	H	0.5-2.2	2017-12-09 09:57:22.443	2017-12-09 11:39:42.830
2038P	plasma lactate (Dry)	plasma lactate	1.60	mmol/L		0.5-2.2	2017-12-14 11:06:44.053	2017-12-14 13:11:34.353
2038P	plasma lactate (Dry)	plasma lactate	1.50	mmol/L		0.5-2.2	2017-12-17 15:11:48.190	2017-12-17 15:51:32.863
2038P	plasma lactate (Dry chemical method)	plasma lactate	2.20	mmol/L		0.5-2.2	2017-12-10 12:32:22.690	2017-12-10 14:04:06.540
2038P	plasma lactate (Dry chemical method)	plasma lactate	1.80	mmol/L		0.5-2.2	2017-12-12 12:17:24.943	2017-12-12 15:41:34.427
2038P	NT-ProBNP	NT-BNP	200	pg/ml	H	0-125	2017-12-02 14:59:51.243	2017-12-02 17:27:56.803
2038P	NT-ProBNP	NT-BNP	534	pg/ml	H	0-125	2017-12-04 11:04:42.360	2017-12-04 13:06:59.807
2038P	NT-ProBNP	NT-BNP	184	pg/ml	H	0-125	2017-12-05 11:38:56.920	2017-12-05 13:43:58.633
2038P	NT-ProBNP	NT-BNP	82	pg/ml		0--125	2017-12-06 10:28:54.247	2017-12-06 12:09:56.623
2038P	NT-ProBNP	NT-BNP	78	pg/ml		0--125	2017-12-07 11:38:04.600	2017-12-07 13:15:42.773
2038P	Mycobacterium tuberculosis smear examination	Acid-fast bacilli smears	No acid-fast bacillus was found			Negative	2017-12-02 14:59:51.243	2017-12-05 16:47:23.020
2038P	Mycobacterium tuberculosis smear examination	Acid-fast bacilli smears	No acid-fast bacillus was found			Negative	2017-12-09 10:22:52.760	2017-12-11 11:07:38.233
2038P	Mycobacterium tuberculosis smear examination	Acid-fast bacilli smears	No acid-fast bacillus was found			Negative	2017-12-21 09:48:14.363	2017-12-21 17:17:06.177
2038P	Liver function	DBIL/TBIL	0.59				2017-12-09 09:57:23.217	2017-12-09 12:38:10.237
2038P	Liver function	Total bilirubin (TBIL)	6.8	umol/L		3.0-25.0	2017-12-09 09:57:23.217	2017-12-09 12:38:10.237
2038P	Liver function	Alanine aminotransfease (ALT)	22	U/L		9-50	2017-12-09 09:57:23.217	2017-12-09 12:38:10.237
2038P	Liver function	GLB	45	g/L	H	20-40	2017-12-09 09:57:23.217	2017-12-09 12:38:10.237
2038P	Liver function	Direct Bilirubin (DBIL)	4.0	umol/L		0-8.6	2017-12-09 09:57:23.217	2017-12-09 12:38:10.237
2038P	Liver function	Prealbumin (PA)	194	mg/L		180-420	2017-12-09 09:57:23.217	2017-12-09 12:38:10.237
2038P	Liver function	Cholinesterase (ChE)	4592	U/L	L	5000-13500	2017-12-09 09:57:23.217	2017-12-09 12:38:10.237
2038P	Liver function	A/G	0.60		L	1.1-2.5	2017-12-09 09:57:23.217	2017-12-09 12:38:10.237
2038P	Liver function	Indirect Bilirubin (IBIL)	2.8	umol/L		0.5-20.0	2017-12-09 09:57:23.217	2017-12-09 12:38:10.237
2038P	Liver function	Total bile acid (TBA)	3.4	umol/L		0.2--14	2017-12-09 09:57:23.217	2017-12-09 12:38:10.237
2038P	Liver function	AST/ALT	2.64			0.01-5	2017-12-09 09:57:23.217	2017-12-09 12:38:10.237
2038P	Liver function	ALP	57	U/L		45-125	2017-12-09 09:57:23.217	2017-12-09 12:38:10.237
2038P	Liver function	Albumin (ALB)	27	g/L	L	34-54	2017-12-09 09:57:23.217	2017-12-09 12:38:10.237
2038P	Liver function	Aspartate aminotransferase (AST)	58	U/L	H	15-40	2017-12-09 09:57:23.217	2017-12-09 12:38:10.237
2038P	Liver function	γ-GT	17	U/L		10-60	2017-12-09 09:57:23.217	2017-12-09 12:38:10.237
2038P	HCV	anti－HCV (ELISA)	Negative (-)			Negative (-)	2017-12-02 14:59:51.243	2017-12-04 11:41:52.910
2038P	HBV (dilution)	HBcAb	7.68(Positive)	S/CO	H	0-1	2017-12-02 14:59:51.243	2017-12-03 08:38:07.783
2038P	HBV (dilution)	HBeAb	0.34(Positive)	s/co	H	1-999	2017-12-02 14:59:51.243	2017-12-03 08:38:07.783
2038P	HBV (dilution)	HBsAg (dilution)	0.00(Negative)	IU/ml		0-0.05	2017-12-02 14:59:51.243	2017-12-03 08:38:07.783
2038P	HBV (dilution)	HBsAb	4.22(Negative)	mIU/ml		0-10	2017-12-02 14:59:51.243	2017-12-03 08:38:07.783
2038P	HBV (dilution)	HBeAg	0.294(Negative)	s/co		0-1	2017-12-02 14:59:51.243	2017-12-03 08:38:07.783
2038P	Glucose (Fasting)	Urea/Cr	0.06			0.01-10	2017-12-03 11:44:04.410	2017-12-03 15:41:05.063
2038P	Glucose (Fasting)	GLU	9.45	mmol/L	H	3.9-6.1	2017-12-03 11:44:04.410	2017-12-03 15:41:05.063
2038P	Glucose (Fasting)	Osmotic pressure	265.61	mOsm/Kg(H2O)	L	275-350	2017-12-03 11:44:04.410	2017-12-03 15:41:05.063
2038P	Glucose (Fasting)	GLU	13.32	mmol/L	H	3.9-6.1	2017-12-05 11:38:56.920	2017-12-05 14:33:20.760
2038P	Glucose (Fasting)	GLU	6.24	mmol/L	H	3.9-6.1	2017-12-07 11:38:04.600	2017-12-07 13:01:41.410
2038P	Glucose (Fasting)	Osmotic pressure	268.33	mOsm/Kg(H2O)	L	275-350	2017-12-08 11:19:21.930	2017-12-08 13:48:40.330
2038P	Glucose (Fasting)	Urea/Cr	0.08			0.01-10	2017-12-08 11:19:21.930	2017-12-08 13:48:40.330
2038P	Glucose (Fasting)	GLU	6.13	mmol/L	H	3.9-6.1	2017-12-08 11:19:21.930	2017-12-08 13:48:40.330
2038P	Glucose (Fasting)	GLU	6.05	mmol/L		3.9-6.1	2017-12-09 09:57:23.217	2017-12-09 12:38:10.237
2038P	Glucose (Fasting)	GLU	6.41	mmol/L	H	3.9-6.1	2017-12-10 12:32:27.533	2017-12-10 14:13:53.400
2038P	Glucose (Fasting)	Urea/Cr	0.07			0.01-10	2017-12-12 12:18:15.727	2017-12-12 15:37:01.190
2038P	Glucose (Fasting)	Osmotic pressure	266.40	mOsm/Kg(H2O)	L	275-350	2017-12-12 12:18:15.727	2017-12-12 15:37:01.190
2038P	Glucose (Fasting)	GLU	6.00	mmol/L		3.9-6.1	2017-12-12 12:18:15.727	2017-12-12 15:37:01.190
2038P	General bacterial smear	WBC	<25	/ul		0-28	2017-12-04 11:04:42.360	2017-12-05 10:36:49.590
2038P	General bacterial smear	Pathogen microscopic examination	No suspicious pathogen was found				2017-12-04 11:04:42.360	2017-12-05 10:36:49.590
2038P	General bacterial smear	Squamous cells	>10	/ul		0-28	2017-12-04 11:04:42.360	2017-12-05 10:36:49.590
2038P	General bacterial smear	Pathogen microscopic examination	No suspicious pathogen was found				2017-12-02 14:59:51.243	2017-12-05 16:47:31.773
2038P	General bacterial smear	Squamous cells	>10	/ul		0-28	2017-12-02 14:59:51.243	2017-12-05 16:47:31.773
2038P	General bacterial smear	WBC	>25	/ul		0-28	2017-12-02 14:59:51.243	2017-12-05 16:47:31.773
2038P	General bacterial smear	Pathogen microscopic examination	No suspicious pathogen was found				2017-12-09 10:22:38.957	2017-12-10 11:25:10.443
2038P	General bacterial smear	WBC	<25	/ul		0-28	2017-12-09 10:22:38.957	2017-12-10 11:25:10.443
2038P	General bacterial smear	Squamous cells	<10	/ul		0-28	2017-12-09 10:22:38.957	2017-12-10 11:25:10.443
2038P	General bacterial smear	WBC	<25	/ul		0-28	2017-12-21 09:48:21.800	2017-12-22 08:32:37.370
2038P	General bacterial smear	Pathogen microscopic examination	Find Gram-positive cocci		H		2017-12-21 09:48:21.800	2017-12-22 08:32:37.370
2038P	General bacterial smear	Squamous cells	>10	/ul		0-28	2017-12-21 09:48:21.800	2017-12-22 08:32:37.370
2038P	Galactomannan detection (GM)	Galactomannan (GM)	0.31			0-0.5	2017-12-02 14:59:51.243	2017-12-06 16:21:46.000
2038P	Galactomannan detection (GM)	Galactomannan (GM)	0.07			0-0.5	2017-12-04 11:04:42.360	2017-12-06 16:22:00.000
2038P	Galactomannan detection (GM)	Galactomannan (GM)	0.14			0-0.5	2017-12-09 09:57:25.160	2017-12-13 15:33:07.000
2038P	Galactomannan detection (GM)	Galactomannan (GM)	0.14			0-0.5	2017-12-14 11:06:42.117	2017-12-15 16:22:55.000
2038P	Galactomannan detection (GM)	Galactomannan (GM)	0.07			0-0.5	2017-12-17 15:11:48.190	2017-12-20 16:23:51.000
2038P	Galactomannan detection (GM)	Galactomannan (GM)	0.42			0-0.5	2017-12-20 16:26:51.557	2017-12-22 15:34:55.000
2038P	Galactomannan detection (GM)	Galactomannan (GM)	0.12			0-0.5	2017-12-27 15:22:35.507	2017-12-29 14:34:08.000
2038P	Fungal D-glucan detection	Fungus (1-3)-β-D glucan (G test)	≥600	pg/ml		0.00~60.00;60~100pg/ml is intermediary; Positive>100gp/ml	2017-12-02 14:59:51.243	2017-12-06 16:21:46.000
2038P	Fungal D-glucan detection	Fungus (1-3)-β-D glucan (G test)	404.7	pg/ml	H	0.00~60.00;60~100pg/ml is intermediary; Positive>100gp/ml	2017-12-04 11:04:42.360	2017-12-06 16:22:00.000
2038P	Fungal D-glucan detection	Fungus (1-3)-β-D glucan (G test)	362.0	pg/ml	H	0.00~60.00;60~100pg/ml is intermediary; Positive>100gp/ml	2017-12-09 09:57:25.160	2017-12-13 15:33:07.000
2038P	Fungal D-glucan detection	Fungus (1-3)-β-D glucan (G test)	391.3	pg/ml	H	0.00~60.00;60~100pg/ml is intermediary; Positive>100gp/ml	2017-12-14 11:06:42.117	2017-12-15 16:22:55.000
2038P	Fungal D-glucan detection	Fungus (1-3)-β-D glucan (G test)	280.6	pg/ml	H	0.00~60.00;60~100pg/ml is intermediary; Positive>100gp/ml	2017-12-17 15:11:48.190	2017-12-20 16:23:51.000
2038P	Fungal D-glucan detection	Fungus (1-3)-β-D glucan (G test)	371.1	pg/ml	H	0.00~60.00;60~100pg/ml is intermediary; Positive>100gp/ml	2017-12-20 16:26:51.557	2017-12-22 15:34:55.000
2038P	Fungal D-glucan detection	Fungus (1-3)-β-D glucan (G test)	66.3	pg/ml	H	0.00~60.00;60~100pg/ml is intermediary; Positive>100gp/ml	2017-12-27 15:22:35.507	2017-12-29 14:34:08.000
2038P	Erythrocyte sedimentation rate	ESR	62.0	mm/h	H	0-15	2017-12-17 15:11:48.190	2017-12-17 17:12:28.687
2038P	Erythrocyte sedimentation rate	ESR	78.0	mm/h	H	0-15	2017-12-20 16:26:48.587	2017-12-20 17:13:58.343
2038P	Erythrocyte sedimentation rate	ESR	14.0	mm/h		0-15	2017-12-27 15:22:31.967	2017-12-27 16:35:55.760
2038P	Erythrocyte sedimentation rate	ESR	7.0	mm/h		0-15	2017-12-31 08:18:43.133	2017-12-31 09:26:17.050
2038P	Electrolyte test	Bicarbonate	26	mmol/l		21-29	2017-12-03 11:44:04.410	2017-12-03 15:41:05.063
2038P	Electrolyte test	AG	13.8	mmol/l		7.5-16	2017-12-03 11:44:04.410	2017-12-03 15:41:05.063
2038P	Electrolyte test	Ca	2.06	mmol/l		2.01-2.6	2017-12-03 11:44:04.410	2017-12-03 15:41:05.063
2038P	Electrolyte test	K	3.76	mmol/l		3.5-5.3	2017-12-03 11:44:04.410	2017-12-03 15:41:05.063
2038P	Electrolyte test	Na	136	mmol/l	L	137-147	2017-12-03 11:44:04.410	2017-12-03 15:41:05.063
2038P	Electrolyte test	P	0.55	mmol/l	L	0.8-1.62	2017-12-03 11:44:04.410	2017-12-03 15:41:05.063
2038P	Electrolyte test	Cl	100	mmol/l		96-108	2017-12-03 11:44:04.410	2017-12-03 15:41:05.063
2038P	Electrolyte test	Mg	0.70	mmol/l		0.6-1.19	2017-12-03 11:44:04.410	2017-12-03 15:41:05.063
2038P	Electrolyte test	Ca	2.16	mmol/l		2.01-2.6	2017-12-05 11:38:56.920	2017-12-05 14:33:20.760
2038P	Electrolyte test	Mg	0.84	mmol/l		0.6-1.19	2017-12-05 11:38:56.920	2017-12-05 14:33:20.760
2038P	Electrolyte test	Cl	94	mmol/l	L	96-108	2017-12-05 11:38:56.920	2017-12-05 14:33:20.760
2038P	Electrolyte test	Na	135	mmol/l	L	137-147	2017-12-05 11:38:56.920	2017-12-05 14:33:20.760
2038P	Electrolyte test	P	1.06	mmol/l		0.8-1.62	2017-12-05 11:38:56.920	2017-12-05 14:33:20.760
2038P	Electrolyte test	AG	16.6	mmol/l	H	7.5-16	2017-12-05 11:38:56.920	2017-12-05 14:33:20.760
2038P	Electrolyte test	K	4.61	mmol/l		3.5-5.3	2017-12-05 11:38:56.920	2017-12-05 14:33:20.760
2038P	Electrolyte test	Urea/Cr	0.11			0.01-10	2017-12-05 11:38:56.920	2017-12-05 14:33:20.760
2038P	Electrolyte test	Bicarbonate	29	mmol/l		21-29	2017-12-05 11:38:56.920	2017-12-05 14:33:20.760
2038P	Electrolyte test	Osmotic pressure	265.42	mOsm/Kg(H2O)	L	275-350	2017-12-05 11:38:56.920	2017-12-05 14:33:20.760
2038P	Electrolyte test	Ca	2.04	mmol/l		2.01-2.6	2017-12-07 11:38:04.600	2017-12-07 13:01:41.410
2038P	Electrolyte test	Cl	97	mmol/l		96-108	2017-12-07 11:38:04.600	2017-12-07 13:01:41.410
2038P	Electrolyte test	Bicarbonate	27	mmol/l		21-29	2017-12-07 11:38:04.600	2017-12-07 13:01:41.410
2038P	Electrolyte test	Osmotic pressure	264.63	mOsm/Kg(H2O)	L	275-350	2017-12-07 11:38:04.600	2017-12-07 13:01:41.410
2038P	Electrolyte test	K	4.35	mmol/l		3.5-5.3	2017-12-07 11:38:04.600	2017-12-07 13:01:41.410
2038P	Electrolyte test	Urea/Cr	0.09			0.01-10	2017-12-07 11:38:04.600	2017-12-07 13:01:41.410
2038P	Electrolyte test	P	1.22	mmol/l		0.8-1.62	2017-12-07 11:38:04.600	2017-12-07 13:01:41.410
2038P	Electrolyte test	Na	136	mmol/l	L	137-147	2017-12-07 11:38:04.600	2017-12-07 13:01:41.410
2038P	Electrolyte test	AG	16.4	mmol/l	H	7.5-16	2017-12-07 11:38:04.600	2017-12-07 13:01:41.410
2038P	Electrolyte test	Mg	0.78	mmol/l		0.6-1.19	2017-12-07 11:38:04.600	2017-12-07 13:01:41.410
2038P	Electrolyte test	Na	138	mmol/l		137-147	2017-12-08 11:19:21.930	2017-12-08 13:48:40.330
2038P	Electrolyte test	K	4.40	mmol/l		3.5-5.3	2017-12-08 11:19:21.930	2017-12-08 13:48:40.330
2038P	Electrolyte test	Ca	2.12	mmol/l		2.01-2.6	2017-12-08 11:19:21.930	2017-12-08 13:48:40.330
2038P	Electrolyte test	Mg	0.81	mmol/l		0.6-1.19	2017-12-08 11:19:21.930	2017-12-08 13:48:40.330
2038P	Electrolyte test	P	0.99	mmol/l		0.8-1.62	2017-12-08 11:19:21.930	2017-12-08 13:48:40.330
2038P	Electrolyte test	Bicarbonate	26	mmol/l		21-29	2017-12-08 11:19:21.930	2017-12-08 13:48:40.330
2038P	Electrolyte test	Cl	99	mmol/l		96-108	2017-12-08 11:19:21.930	2017-12-08 13:48:40.330
2038P	Electrolyte test	AG	17.4	mmol/l	H	7.5-16	2017-12-08 11:19:21.930	2017-12-08 13:48:40.330
2038P	Electrolyte test	Mg	0.87	mmol/l		0.6-1.19	2017-12-09 09:57:23.217	2017-12-09 12:38:10.237
2038P	Electrolyte test	Ca	2.09	mmol/l		2.01-2.6	2017-12-09 09:57:23.217	2017-12-09 12:38:10.237
2038P	Electrolyte test	Na	136	mmol/l	L	137-147	2017-12-09 09:57:23.217	2017-12-09 12:38:10.237
2038P	Electrolyte test	Osmotic pressure	264.60	mOsm/Kg(H2O)	L	275-350	2017-12-09 09:57:23.217	2017-12-09 12:38:10.237
2038P	Electrolyte test	Bicarbonate	26	mmol/l		21-29	2017-12-09 09:57:23.217	2017-12-09 12:38:10.237
2038P	Electrolyte test	AG	19.1	mmol/l	H	7.5-16	2017-12-09 09:57:23.217	2017-12-09 12:38:10.237
2038P	Electrolyte test	P	1.26	mmol/l		0.8-1.62	2017-12-09 09:57:23.217	2017-12-09 12:38:10.237
2038P	Electrolyte test	Cl	95	mmol/l	L	96-108	2017-12-09 09:57:23.217	2017-12-09 12:38:10.237
2038P	Electrolyte test	K	4.06	mmol/l		3.5-5.3	2017-12-09 09:57:23.217	2017-12-09 12:38:10.237
2038P	Electrolyte test	Urea/Cr	0.08			0.01-10	2017-12-09 09:57:23.217	2017-12-09 12:38:10.237
2038P	Electrolyte test	Na	132	mmol/l	L	137-147	2017-12-10 12:32:27.533	2017-12-10 14:13:53.400
2038P	Electrolyte test	Mg	0.77	mmol/l		0.6-1.19	2017-12-10 12:32:27.533	2017-12-10 14:13:53.400
2038P	Electrolyte test	AG	16.9	mmol/l	H	7.5-16	2017-12-10 12:32:27.533	2017-12-10 14:13:53.400
2038P	Electrolyte test	Bicarbonate	24	mmol/l		21-29	2017-12-10 12:32:27.533	2017-12-10 14:13:53.400
2038P	Electrolyte test	Urea/Cr	0.06			0.01-10	2017-12-10 12:32:27.533	2017-12-10 14:13:53.400
2038P	Electrolyte test	Osmotic pressure	257.16	mOsm/Kg(H2O)	L	275-350	2017-12-10 12:32:27.533	2017-12-10 14:13:53.400
2038P	Electrolyte test	P	1.11	mmol/l		0.8-1.62	2017-12-10 12:32:27.533	2017-12-10 14:13:53.400
2038P	Electrolyte test	K	3.94	mmol/l		3.5-5.3	2017-12-10 12:32:27.533	2017-12-10 14:13:53.400
2038P	Electrolyte test	Cl	95	mmol/l	L	96-108	2017-12-10 12:32:27.533	2017-12-10 14:13:53.400
2038P	Electrolyte test	Ca	2.10	mmol/l		2.01-2.6	2017-12-10 12:32:27.533	2017-12-10 14:13:53.400
2038P	Electrolyte test	Bicarbonate	26	mmol/l		21-29	2017-12-12 12:18:15.727	2017-12-12 15:37:01.190
2038P	Electrolyte test	Mg	0.80	mmol/l		0.6-1.19	2017-12-12 12:18:15.727	2017-12-12 15:37:01.190
2038P	Electrolyte test	Na	137	mmol/l		137-147	2017-12-12 12:18:15.727	2017-12-12 15:37:01.190
2038P	Electrolyte test	AG	19.0	mmol/l	H	7.5-16	2017-12-12 12:18:15.727	2017-12-12 15:37:01.190
2038P	Electrolyte test	K	3.96	mmol/l		3.5-5.3	2017-12-12 12:18:15.727	2017-12-12 15:37:01.190
2038P	Electrolyte test	Ca	2.17	mmol/l		2.01-2.6	2017-12-12 12:18:15.727	2017-12-12 15:37:01.190
2038P	Electrolyte test	P	1.27	mmol/l		0.8-1.62	2017-12-12 12:18:15.727	2017-12-12 15:37:01.190
2038P	Electrolyte test	Cl	96	mmol/l		96-108	2017-12-12 12:18:15.727	2017-12-12 15:37:01.190
2038P	EB virus	EB virus capsid antigen IgM antibody	Negative			Negative (-)	2017-12-02 14:01:17.000	2017-12-05 16:37:01.000
2038P	EB virus	EB virus capsid antigen IgG antibody	Positive		H	Negative (-)	2017-12-02 14:01:17.000	2017-12-05 16:37:01.000
2038P	EB virus	EB virus nuclear antigen IgG antibody	Positive		H	Negative (-)	2017-12-02 14:01:17.000	2017-12-05 16:37:01.000
2038P	EB virus	Epstein-Barr virus early antigen IGM antibody	Negative			Negative (-)	2017-12-02 14:01:17.000	2017-12-05 16:37:01.000
2038P	CytomegalovirusIgM CMV-M	Cytomegalovirus IgM quantification	0.53	AU/mL		0-2	2017-12-06 10:28:54.247	2017-12-07 13:20:34.010
2038P	Cytomegalovirus DNA quantification (other body fluids) (Liver Research Institute)	Cytomegalovirus DNA quantification	No viral nucleic acid was detected	copies/ml		0-400	2017-12-20 16:26:45.250	2017-12-27 08:13:19.653
2038P	Cryptococcus antigen	Cryptococcus antigen	Negative			Negative	2017-12-02 14:59:51.243	2017-12-04 09:52:46.663
2038P	Coagulation function (7 items)	Antithrombin Ⅲ (AT Ⅲ)	70.2	%	L	75-125	2017-12-02 14:59:51.243	2017-12-02 17:29:01.750
2038P	Coagulation function (7 items)	PT	16.4	S	H	11.0-14.5	2017-12-02 14:59:51.243	2017-12-02 17:29:01.750
2038P	Coagulation function (7 items)	TT	19.6	S		14.0-21.0	2017-12-02 14:59:51.243	2017-12-02 17:29:01.750
2038P	Coagulation function (7 items)	Fibrinogen and fibrin degradation products (FDPs)	12.77	ug/ml	H	0-5	2017-12-02 14:59:51.243	2017-12-02 17:29:01.750
2038P	Coagulation function (7 items)	Prothrombin activity (PTA)	65.00	%	L	80-130	2017-12-02 14:59:51.243	2017-12-02 17:29:01.750
2038P	Coagulation function (7 items)	PT-INR	1.33		H	0.72-1.20	2017-12-02 14:59:51.243	2017-12-02 17:29:01.750
2038P	Coagulation function (7 items)	D-dimer (DD)(FEU)	2.90	mg/L	H	0-0.55	2017-12-02 14:59:51.243	2017-12-02 17:29:01.750
2038P	Coagulation function (7 items)	APTT	39.4	S		26.0-40.0	2017-12-02 14:59:51.243	2017-12-02 17:29:01.750
2038P	Coagulation function (7 items)	Fibrinogen (FIB)	6.21	g/L	H	2-4	2017-12-02 14:59:51.243	2017-12-02 17:29:01.750
2038P	Coagulation function (7 items)	PT-INR	1.25		H	0.72-1.20	2017-12-03 11:44:04.410	2017-12-03 16:02:22.640
2038P	Coagulation function (7 items)	PT	15.7	S	H	11.0-14.5	2017-12-03 11:44:04.410	2017-12-03 16:02:22.640
2038P	Coagulation function (7 items)	TT	20.3	S		14.0-21.0	2017-12-03 11:44:04.410	2017-12-03 16:02:22.640
2038P	Coagulation function (7 items)	Fibrinogen (FIB)	7.96	g/L	H	2-4	2017-12-03 11:44:04.410	2017-12-03 16:02:22.640
2038P	Coagulation function (7 items)	Prothrombin activity (PTA)	71.00	%	L	80-130	2017-12-03 11:44:04.410	2017-12-03 16:02:22.640
2038P	Coagulation function (7 items)	D-dimer (DD)(FEU)	3.89	mg/L	H	0-0.55	2017-12-03 11:44:04.410	2017-12-03 16:02:22.640
2038P	Coagulation function (7 items)	Fibrinogen and fibrin degradation products (FDPs)	14.95	ug/ml	H	0-5	2017-12-03 11:44:04.410	2017-12-03 16:02:22.640
2038P	Coagulation function (7 items)	APTT	44.9	S	H	26.0-40.0	2017-12-03 11:44:04.410	2017-12-03 16:02:22.640
2038P	Coagulation function (7 items)	Antithrombin Ⅲ (AT Ⅲ)	80.6	%		75-125	2017-12-03 11:44:04.410	2017-12-03 16:02:22.640
2038P	Coagulation function (7 items)	Antithrombin Ⅲ (AT Ⅲ)	100.3	%		75-125	2017-12-04 11:04:42.360	2017-12-04 13:06:36.843
2038P	Coagulation function (7 items)	Fibrinogen (FIB)	7.71	g/L	H	2-4	2017-12-04 11:04:42.360	2017-12-04 13:06:36.843
2038P	Coagulation function (7 items)	TT	18.8	S		14.0-21.0	2017-12-04 11:04:42.360	2017-12-04 13:06:36.843
2038P	Coagulation function (7 items)	Prothrombin activity (PTA)	91.00	%		80-130	2017-12-04 11:04:42.360	2017-12-04 13:06:36.843
2038P	Coagulation function (7 items)	PT	13.8	S		11.0-14.5	2017-12-04 11:04:42.360	2017-12-04 13:06:36.843
2038P	Coagulation function (7 items)	Fibrinogen and fibrin degradation products (FDPs)	19.49	ug/ml	H	0-5	2017-12-04 11:04:42.360	2017-12-04 13:06:36.843
2038P	Coagulation function (7 items)	D-dimer (DD)(FEU)	3.18	mg/L	H	0-0.55	2017-12-04 11:04:42.360	2017-12-04 13:06:36.843
2038P	Coagulation function (7 items)	PT-INR	1.06			0.72-1.20	2017-12-04 11:04:42.360	2017-12-04 13:06:36.843
2038P	Coagulation function (7 items)	APTT	33.9	S		26.0-40.0	2017-12-04 11:04:42.360	2017-12-04 13:06:36.843
2038P	Coagulation function (7 items)	Prothrombin activity (PTA)	76.00	%	L	80-130	2017-12-05 11:38:56.920	2017-12-05 13:31:00.627
2038P	Coagulation function (7 items)	APTT	35.4	S		26--40	2017-12-05 11:38:56.920	2017-12-05 13:31:00.627
2038P	Coagulation function (7 items)	D-dimer (DD)(FEU)	1.77	mg/L	H	0-0.55	2017-12-05 11:38:56.920	2017-12-05 13:31:00.627
2038P	Coagulation function (7 items)	Antithrombin Ⅲ (AT Ⅲ)	96.2	%		75-125	2017-12-05 11:38:56.920	2017-12-05 13:31:00.627
2038P	Coagulation function (7 items)	Fibrinogen and fibrin degradation products (FDPs)	9.51	ug/ml	H	0-5	2017-12-05 11:38:56.920	2017-12-05 13:31:00.627
2038P	Coagulation function (7 items)	Fibrinogen (FIB)	7.58	g/L	H	2-4	2017-12-05 11:38:56.920	2017-12-05 13:31:00.627
2038P	Coagulation function (7 items)	TT	19.5	S		14.0-21.0	2017-12-05 11:38:56.920	2017-12-05 13:31:00.627
2038P	Coagulation function (7 items)	PT-INR	1.19			0.72-1.20	2017-12-05 11:38:56.920	2017-12-05 13:31:00.627
2038P	Coagulation function (7 items)	PT	15.1	S	H	11--14.5	2017-12-05 11:38:56.920	2017-12-05 13:31:00.627
2038P	Coagulation function (7 items)	PT-INR	1.14			0.72-1.20	2017-12-06 10:28:54.247	2017-12-06 11:39:53.340
2038P	Coagulation function (7 items)	TT	19.2	S		14.0-21.0	2017-12-06 10:28:54.247	2017-12-06 11:39:53.340
2038P	Coagulation function (7 items)	PT	14.6	S	H	11--14.5	2017-12-06 10:28:54.247	2017-12-06 11:39:53.340
2038P	Coagulation function (7 items)	D-dimer (DD)(FEU)	3.33	mg/L	H	0-0.55	2017-12-06 10:28:54.247	2017-12-06 11:39:53.340
2038P	Coagulation function (7 items)	Fibrinogen and fibrin degradation products (FDPs)	11.76	ug/ml	H	0-5	2017-12-06 10:28:54.247	2017-12-06 11:39:53.340
2038P	Coagulation function (7 items)	Antithrombin Ⅲ (AT Ⅲ)	105.7	%		75-125	2017-12-06 10:28:54.247	2017-12-06 11:39:53.340
2038P	Coagulation function (7 items)	Prothrombin activity (PTA)	81.00	%		80-130	2017-12-06 10:28:54.247	2017-12-06 11:39:53.340
2038P	Coagulation function (7 items)	Fibrinogen (FIB)	6.92	g/L	H	2-4	2017-12-06 10:28:54.247	2017-12-06 11:39:53.340
2038P	Coagulation function (7 items)	APTT	32.1	S		26--40	2017-12-06 10:28:54.247	2017-12-06 11:39:53.340
2038P	Coagulation function (7 items)	Fibrinogen (FIB)	6.37	g/L	H	2-4	2017-12-07 11:38:04.600	2017-12-07 13:23:00.030
2038P	Coagulation function (7 items)	Fibrinogen and fibrin degradation products (FDPs)	12.94	ug/ml	H	0-5	2017-12-07 11:38:04.600	2017-12-07 13:23:00.030
2038P	Coagulation function (7 items)	Antithrombin Ⅲ (AT Ⅲ)	89.0	%		75-125	2017-12-07 11:38:04.600	2017-12-07 13:23:00.030
2038P	Coagulation function (7 items)	PT	15.4	S	H	11--14.5	2017-12-07 11:38:04.600	2017-12-07 13:23:00.030
2038P	Coagulation function (7 items)	PT-INR	1.22		H	0.72-1.20	2017-12-07 11:38:04.600	2017-12-07 13:23:00.030
2038P	Coagulation function (7 items)	Prothrombin activity (PTA)	73.00	%	L	80-130	2017-12-07 11:38:04.600	2017-12-07 13:23:00.030
2038P	Coagulation function (7 items)	APTT	38.7	S		26--40	2017-12-07 11:38:04.600	2017-12-07 13:23:00.030
2038P	Coagulation function (7 items)	D-dimer (DD)(FEU)	3.47	mg/L	H	0-0.55	2017-12-07 11:38:04.600	2017-12-07 13:23:00.030
2038P	Coagulation function (7 items)	TT	19.2	S		14.0-21.0	2017-12-07 11:38:04.600	2017-12-07 13:23:00.030
2038P	Coagulation function (7 items)	APTT	34.2	S		26--40	2017-12-09 09:57:24.423	2017-12-09 11:17:16.910
2038P	Coagulation function (7 items)	Prothrombin activity (PTA)	70.00	%	L	80-130	2017-12-09 09:57:24.423	2017-12-09 11:17:16.910
2038P	Coagulation function (7 items)	Fibrinogen and fibrin degradation products (FDPs)	8.22	ug/ml	H	0-5	2017-12-09 09:57:24.423	2017-12-09 11:17:16.910
2038P	Coagulation function (7 items)	PT-INR	1.26		H	0.72-1.20	2017-12-09 09:57:24.423	2017-12-09 11:17:16.910
2038P	Coagulation function (7 items)	Fibrinogen (FIB)	5.12	g/L	H	2-4	2017-12-09 09:57:24.423	2017-12-09 11:17:16.910
2038P	Coagulation function (7 items)	TT	19.3	S		14.0-21.0	2017-12-09 09:57:24.423	2017-12-09 11:17:16.910
2038P	Coagulation function (7 items)	PT	15.8	S	H	11--14.5	2017-12-09 09:57:24.423	2017-12-09 11:17:16.910
2038P	Coagulation function (7 items)	Antithrombin Ⅲ (AT Ⅲ)	75.0	%		75-125	2017-12-09 09:57:24.423	2017-12-09 11:17:16.910
2038P	Coagulation function (7 items)	D-dimer (DD)(FEU)	2.23	mg/L	H	0-0.55	2017-12-09 09:57:24.423	2017-12-09 11:17:16.910
2038P	Coagulation function (7 items)	PT-INR	1.19			0.72-1.20	2017-12-10 12:32:19.343	2017-12-10 14:38:40.530
2038P	Coagulation function (7 items)	Fibrinogen and fibrin degradation products (FDPs)	8.03	ug/ml	H	0-5	2017-12-10 12:32:19.343	2017-12-10 14:38:40.530
2038P	Coagulation function (7 items)	D-dimer (DD)(FEU)	2.07	mg/L	H	0-0.55	2017-12-10 12:32:19.343	2017-12-10 14:38:40.530
2038P	Coagulation function (7 items)	APTT	37.5	S		26--40	2017-12-10 12:32:19.343	2017-12-10 14:38:40.530
2038P	Coagulation function (7 items)	PT	15.1	S	H	11--14.5	2017-12-10 12:32:19.343	2017-12-10 14:38:40.530
2038P	Coagulation function (7 items)	TT	18.7	S		14.0-21.0	2017-12-10 12:32:19.343	2017-12-10 14:38:40.530
2038P	Coagulation function (7 items)	Fibrinogen (FIB)	4.53	g/L	H	2-4	2017-12-10 12:32:19.343	2017-12-10 14:38:40.530
2038P	Coagulation function (7 items)	Antithrombin Ⅲ (AT Ⅲ)	70.4	%	L	75-125	2017-12-10 12:32:19.343	2017-12-10 14:38:40.530
2038P	Coagulation function (7 items)	Prothrombin activity (PTA)	76.00	%	L	80-130	2017-12-10 12:32:19.343	2017-12-10 14:38:40.530
2038P	Coagulation function (7 items)	PT	14.7	S	H	11--14.5	2017-12-12 12:17:39.493	2017-12-12 14:18:19.390
2038P	Coagulation function (7 items)	D-dimer (DD)(FEU)	1.64	mg/L	H	0-0.55	2017-12-12 12:17:39.493	2017-12-12 14:18:19.390
2038P	Coagulation function (7 items)	Fibrinogen (FIB)	4.63	g/L	H	2-4	2017-12-12 12:17:39.493	2017-12-12 14:18:19.390
2038P	Coagulation function (7 items)	Fibrinogen and fibrin degradation products (FDPs)	6.93	ug/ml	H	0-5	2017-12-12 12:17:39.493	2017-12-12 14:18:19.390
2038P	Coagulation function (7 items)	Prothrombin activity (PTA)	80.00	%		80-130	2017-12-12 12:17:39.493	2017-12-12 14:18:19.390
2038P	Coagulation function (7 items)	APTT	37.8	S		26--40	2017-12-12 12:17:39.493	2017-12-12 14:18:19.390
2038P	Coagulation function (7 items)	PT-INR	1.15			0.72-1.20	2017-12-12 12:17:39.493	2017-12-12 14:18:19.390
2038P	Coagulation function (7 items)	TT	18.6	S		14.0-21.0	2017-12-12 12:17:39.493	2017-12-12 14:18:19.390
2038P	Coagulation function (7 items)	Antithrombin Ⅲ (AT Ⅲ)	83.9	%		75-125	2017-12-12 12:17:39.493	2017-12-12 14:18:19.390
2038P	Cholinesterase (ChE)	Cholinesterase (ChE)	4875	U/L	L	5000-13500	2017-12-02 14:59:51.243	2017-12-02 17:25:42.407
2038P	CD antigen (flow cytometry)	CD4+ relative value	8	%	L	34-52	2017-12-02 14:59:51.243	2017-12-04 10:54:17.817
2038P	CD antigen (flow cytometry)	Lymphocyte (CD45+) absolute value	868		L	1100--3200	2017-12-02 14:59:51.243	2017-12-04 10:54:17.817
2038P	CD antigen (flow cytometry)	CD8+ absolute value	543			190--1140	2017-12-02 14:59:51.243	2017-12-04 10:54:17.817
2038P	CD antigen (flow cytometry)	CD8+ relative value	63	%	H	21-39	2017-12-02 14:59:51.243	2017-12-04 10:54:17.817
2038P	CD antigen (flow cytometry)	CD3+absolute value	675		L	690--2540	2017-12-02 14:59:51.243	2017-12-04 10:54:17.817
2038P	CD antigen (flow cytometry)	CD4+absolute value	67		L	410--1590	2017-12-02 14:59:51.243	2017-12-04 10:54:17.817
2038P	CD antigen (flow cytometry)	Lymphocyte (CD45+) relative value	100	%	H		2017-12-02 14:59:51.243	2017-12-04 10:54:17.817
2038P	CD antigen (flow cytometry)	CD3+relative value	78	%		65-79	2017-12-02 14:59:51.243	2017-12-04 10:54:17.817
2038P	Blood Plasmodium examination	Non-P. falciparum lactate dehydrogenase	Negative				2017-12-08 11:19:21.930	2017-12-08 13:54:49.567
2038P	Blood Plasmodium examination	Plasmodium falciparum lactate dehydrogenase	Negative				2017-12-08 11:19:21.930	2017-12-08 13:54:49.567
2038P	Blood Plasmodium examination	Non-P. falciparum lactate dehydrogenase	Negative				2017-12-08 11:19:21.930	2017-12-08 15:05:34.453
2038P	Blood Plasmodium examination	Plasmodium falciparum lactate dehydrogenase	Negative				2017-12-08 11:19:21.930	2017-12-08 15:05:34.453
2038P	Blood group monospecific antibody screening(blood transfusion branch)	RhD blood grouping	Positive		H		2017-12-02 14:59:51.243	2017-12-04 10:35:32.933
2038P	Blood group monospecific antibody screening(blood transfusion branch)	RBC antibody screening	Negative			Negative (-)	2017-12-02 14:59:51.243	2017-12-04 10:35:32.933
2038P	Blood group monospecific antibody screening(blood transfusion branch)	ABO blood grouping	A				2017-12-02 14:59:51.243	2017-12-04 10:35:32.933
2038P	Blood gas analysis G8	Carbonate concentration	32.5	mmol/L	H	22--26	2017-12-15 11:51:37.760	2017-12-15 12:36:15.683
2038P	Blood gas analysis G8	Na	133	mmol/L	L	135.0-148.0	2017-12-15 11:51:37.760	2017-12-15 12:36:15.683
2038P	Blood gas analysis G8	PaCO2	50.1	mmHg	H	35.0-45.0	2017-12-15 11:51:37.760	2017-12-15 12:36:15.683
2038P	Blood gas analysis G8	Oxygen saturation	97.00	%		94.0-98.0	2017-12-15 11:51:37.760	2017-12-15 12:36:15.683
2038P	Blood gas analysis G8	Sugar	5.8	mmol/L	H	3.5-5.3	2017-12-15 11:51:37.760	2017-12-15 12:36:15.683
2038P	Blood gas analysis G8	Ionized calcium	0.79	mmol/L	L	1.15-1.35	2017-12-15 11:51:37.760	2017-12-15 12:36:15.683
2038P	Blood gas analysis G8	Hb	116.0	g/L		110.0-170.0	2017-12-15 11:51:37.760	2017-12-15 12:36:15.683
2038P	Blood gas analysis G8	Total carbon dioxide	34	mmHg	H	23--27	2017-12-15 11:51:37.760	2017-12-15 12:36:15.683
2038P	Blood gas analysis G8	HCT	34.0	%		34.0-48.0	2017-12-15 11:51:37.760	2017-12-15 12:36:15.683
2038P	Blood gas analysis G8	PH	7.42			7.350-7.450	2017-12-15 11:51:37.760	2017-12-15 12:36:15.683
2038P	Blood gas analysis G8	Alkali super	8.00	mmol/L	H	-3.00-3.00	2017-12-15 11:51:37.760	2017-12-15 12:36:15.683
2038P	Blood gas analysis G8	Oxygen partial pressure	90.00	mmHg		80.0-108.0	2017-12-15 11:51:37.760	2017-12-15 12:36:15.683
2038P	Blood gas analysis G8	K	4.00	mmol/L		3.40-4.50	2017-12-15 11:51:37.760	2017-12-15 12:36:15.683
2038P	Blood cell analysis+CRP	Lymphocyte count	0.92	10^9/L	L	1.10-3.20	2017-12-02 14:59:51.243	2017-12-02 16:53:39.437
2038P	Blood cell analysis+CRP	RBC	3.95	10^12/L	L	4.3-5.8	2017-12-02 14:59:51.243	2017-12-02 16:53:39.437
2038P	Blood cell analysis+CRP	Hemoglobin (HGB)	124	g/L	L	130.00-175.00	2017-12-02 14:59:51.243	2017-12-02 16:53:39.437
2038P	Blood cell analysis+CRP	Platelet distribution width (PDW)	15.8	%		14.75-17.25	2017-12-02 14:59:51.243	2017-12-02 16:53:39.437
2038P	Blood cell analysis+CRP	P-LCR	15.1	%	H		2017-12-02 14:59:51.243	2017-12-02 16:53:39.437
2038P	Blood cell analysis+CRP	MCH	31.4	pg		27.00-34.00	2017-12-02 14:59:51.243	2017-12-02 16:53:39.437
2038P	Blood cell analysis+CRP	C-reactive protein (CRP）	178.46	mg/L	H	0-8	2017-12-02 14:59:51.243	2017-12-02 16:53:39.437
2038P	Blood cell analysis+CRP	Thrombocytocrit (PCT)	0.31	%	H	0.115-0.285	2017-12-02 14:59:51.243	2017-12-02 16:53:39.437
2038P	Blood cell analysis+CRP	Neutrophil count	10.44	10^9/L	H	1.80-6.30	2017-12-02 14:59:51.243	2017-12-02 16:53:39.437
2038P	Blood cell analysis+CRP	PLT	372	10^9/L	H	125-350	2017-12-02 14:59:51.243	2017-12-02 16:53:39.437
2038P	Blood cell analysis+CRP	Lymphocyte ratio	7.1	%	L	20-50	2017-12-02 14:59:51.243	2017-12-02 16:53:39.437
2038P	Blood cell analysis+CRP	Eosinophil ratio	0.00	%	L	0.5-8	2017-12-02 14:59:51.243	2017-12-02 16:53:39.437
2038P	Blood cell analysis+CRP	HCT	35.7	%	L	40-50	2017-12-02 14:59:51.243	2017-12-02 16:53:39.437
2038P	Blood cell analysis+CRP	MCHC	347	g/L		316-354	2017-12-02 14:59:51.243	2017-12-02 16:53:39.437
2038P	Blood cell analysis+CRP	RDW-SD	44.4	fL		37--54	2017-12-02 14:59:51.243	2017-12-02 16:53:39.437
2038P	Blood cell analysis+CRP	WBC	12.95	10^9/L	H	3.5-9.50	2017-12-02 14:59:51.243	2017-12-02 16:53:39.437
2038P	Blood cell analysis+CRP	Basophil count	0.05	10^9/L		0.00-0.06	2017-12-02 14:59:51.243	2017-12-02 16:53:39.437
2038P	Blood cell analysis+CRP	Monocyte count	1.54	10^9/L	H	0.10-0.60	2017-12-02 14:59:51.243	2017-12-02 16:53:39.437
2038P	Blood cell analysis+CRP	Basophil ratio	0.40	%		0-1	2017-12-02 14:59:51.243	2017-12-02 16:53:39.437
2038P	Blood cell analysis+CRP	Nucleated red blood cell percentage	0.28	/100WBC		0-1	2017-12-02 14:59:51.243	2017-12-02 16:53:39.437
2038P	Blood cell analysis+CRP	Neutrophil ratio	80.6	%	H	40-75	2017-12-02 14:59:51.243	2017-12-02 16:53:39.437
2038P	Blood cell analysis+CRP	mean platet volume (MPV)	8.3	fL		7.8-11	2017-12-02 14:59:51.243	2017-12-02 16:53:39.437
2038P	Blood cell analysis+CRP	Mononuclear cells ratio	11.9	%	H	3-10	2017-12-02 14:59:51.243	2017-12-02 16:53:39.437
2038P	Blood cell analysis+CRP	Eosnophils count	0.00	10^9/L	L	0.02-0.52	2017-12-02 14:59:51.243	2017-12-02 16:53:39.437
2038P	Blood cell analysis+CRP	Nucleated red blood cell percentage	0.03		H	0-0.02	2017-12-02 14:59:51.243	2017-12-02 16:53:39.437
2038P	Blood cell analysis+CRP	MCV	90.50	fL		82.00-100	2017-12-02 14:59:51.243	2017-12-02 16:53:39.437
2038P	Blood cell analysis+CRP	RDW-CV	13.7	%		0.00-15.00	2017-12-02 14:59:51.243	2017-12-02 16:53:39.437
2038P	Blood cell analysis+CRP	Nucleated red blood cell: absolute value	0.03		H	0-0.02	2017-12-03 11:44:04.410	2017-12-03 14:51:39.987
2038P	Blood cell analysis+CRP	WBC	10.56	10^9/L	H	3.5-9.50	2017-12-03 11:44:04.410	2017-12-03 14:51:39.987
2038P	Blood cell analysis+CRP	MCHC	356	g/L	H	316-354	2017-12-03 11:44:04.410	2017-12-03 14:51:39.987
2038P	Blood cell analysis+CRP	Basophil count	0.03	10^9/L		0.00-0.06	2017-12-03 11:44:04.410	2017-12-03 14:51:39.987
2038P	Blood cell analysis+CRP	PLT	371	10^9/L	H	125-350	2017-12-03 11:44:04.410	2017-12-03 14:51:39.987
2038P	Blood cell analysis+CRP	Platelet distribution width (PDW)	15.4	%		14.75-17.25	2017-12-03 11:44:04.410	2017-12-03 14:51:39.987
2038P	Blood cell analysis+CRP	C-reactive protein (CRP）	184.61	mg/L	H	0-8	2017-12-03 11:44:04.410	2017-12-03 14:51:39.987
2038P	Blood cell analysis+CRP	MCH	32.1	pg		27.00-34.00	2017-12-03 11:44:04.410	2017-12-03 14:51:39.987
2038P	Blood cell analysis+CRP	Monocyte count	0.55	10^9/L		0.10-0.60	2017-12-03 11:44:04.410	2017-12-03 14:51:39.987
2038P	Blood cell analysis+CRP	HCT	34.4	%	L	40-50	2017-12-03 11:44:04.410	2017-12-03 14:51:39.987
2038P	Blood cell analysis+CRP	Hemoglobin (HGB)	122	g/L	L	130.00-175.00	2017-12-03 11:44:04.410	2017-12-03 14:51:39.987
2038P	Blood cell analysis+CRP	Eosnophils count	0.01	10^9/L	L	0.02-0.52	2017-12-03 11:44:04.410	2017-12-03 14:51:39.987
2038P	Blood cell analysis+CRP	Thrombocytocrit (PCT)	0.29	%	H	0.115-0.285	2017-12-03 11:44:04.410	2017-12-03 14:51:39.987
2038P	Blood cell analysis+CRP	Lymphocyte ratio	5.7	%	L	20-50	2017-12-03 11:44:04.410	2017-12-03 14:51:39.987
2038P	Blood cell analysis+CRP	Neutrophil ratio	88.7	%	H	40-75	2017-12-03 11:44:04.410	2017-12-03 14:51:39.987
2038P	Blood cell analysis+CRP	RDW-CV	13.4	%		0.00-15.00	2017-12-03 11:44:04.410	2017-12-03 14:51:39.987
2038P	Blood cell analysis+CRP	Mononuclear cells ratio	5.2	%		3-10	2017-12-03 11:44:04.410	2017-12-03 14:51:39.987
2038P	Blood cell analysis+CRP	RBC	3.82	10^12/L	L	4.3-5.8	2017-12-03 11:44:04.410	2017-12-03 14:51:39.987
2038P	Blood cell analysis+CRP	Eosinophil ratio	0.10	%	L	0.5-8	2017-12-03 11:44:04.410	2017-12-03 14:51:39.987
2038P	Blood cell analysis+CRP	RDW-SD	43.5	fL		37--54	2017-12-03 11:44:04.410	2017-12-03 14:51:39.987
2038P	Blood cell analysis+CRP	Nucleated red blood cell percentage	0.37	/100WBC		0-1	2017-12-03 11:44:04.410	2017-12-03 14:51:39.987
2038P	Blood cell analysis+CRP	Basophil ratio	0.30	%		0-1	2017-12-03 11:44:04.410	2017-12-03 14:51:39.987
2038P	Blood cell analysis+CRP	mean platet volume (MPV)	7.9	fL		7.8-11	2017-12-03 11:44:04.410	2017-12-03 14:51:39.987
2038P	Blood cell analysis+CRP	Lymphocyte count	0.60	10^9/L	L	1.10-3.20	2017-12-03 11:44:04.410	2017-12-03 14:51:39.987
2038P	Blood cell analysis+CRP	MCV	90.10	fL		82.00-100	2017-12-03 11:44:04.410	2017-12-03 14:51:39.987
2038P	Blood cell analysis+CRP	Neutrophil count	9.37	10^9/L	H	1.80-6.30	2017-12-03 11:44:04.410	2017-12-03 14:51:39.987
2038P	Blood cell analysis+CRP	P-LCR	12.2	%	H		2017-12-03 11:44:04.410	2017-12-03 14:51:39.987
2038P	Blood cell analysis+CRP	RDW-SD	43.8	fL		37--54	2017-12-04 11:04:42.360	2017-12-04 11:37:38.370
2038P	Blood cell analysis+CRP	PLT	468	10^9/L	H	125-350	2017-12-04 11:04:42.360	2017-12-04 11:37:38.370
2038P	Blood cell analysis+CRP	Eosnophils count	0.04	10^9/L		0.02-0.52	2017-12-04 11:04:42.360	2017-12-04 11:37:38.370
2038P	Blood cell analysis+CRP	P-LCR	15.3	%		13--43	2017-12-04 11:04:42.360	2017-12-04 11:37:38.370
2038P	Blood cell analysis+CRP	Lymphocyte count	2.00	10^9/L		1.10-3.20	2017-12-04 11:04:42.360	2017-12-04 11:37:38.370
2038P	Blood cell analysis+CRP	Neutrophil count	10.03	10^9/L	H	1.80-6.30	2017-12-04 11:04:42.360	2017-12-04 11:37:38.370
2038P	Blood cell analysis+CRP	mean platet volume (MPV)	8.3	fL		7.8-11	2017-12-04 11:04:42.360	2017-12-04 11:37:38.370
2038P	Blood cell analysis+CRP	RDW-CV	13.6	%		0.00-15.00	2017-12-04 11:04:42.360	2017-12-04 11:37:38.370
2038P	Blood cell analysis+CRP	MCV	90.10	fL		82.00-100	2017-12-04 11:04:42.360	2017-12-04 11:37:38.370
2038P	Blood cell analysis+CRP	Basophil ratio	0.30	%		0-1	2017-12-04 11:04:42.360	2017-12-04 11:37:38.370
2038P	Blood cell analysis+CRP	WBC	13.44	10^9/L	H	3.5-9.50	2017-12-04 11:04:42.360	2017-12-04 11:37:38.370
2038P	Blood cell analysis+CRP	Monocyte count	1.33	10^9/L	H	0.10-0.60	2017-12-04 11:04:42.360	2017-12-04 11:37:38.370
2038P	Blood cell analysis+CRP	Basophil count	0.04	10^9/L		0.00-0.06	2017-12-04 11:04:42.360	2017-12-04 11:37:38.370
2038P	Blood cell analysis+CRP	Nucleated red blood cell: absolute value	0.02			0-0.02	2017-12-04 11:04:42.360	2017-12-04 11:37:38.370
2038P	Blood cell analysis+CRP	Hemoglobin (HGB)	130	g/L		130.00-175.00	2017-12-04 11:04:42.360	2017-12-04 11:37:38.370
2038P	Blood cell analysis+CRP	Lymphocyte ratio	14.9	%	L	20-50	2017-12-04 11:04:42.360	2017-12-04 11:37:38.370
2038P	Blood cell analysis+CRP	Thrombocytocrit (PCT)	0.39	%	H	0.115-0.285	2017-12-04 11:04:42.360	2017-12-04 11:37:38.370
2038P	Blood cell analysis+CRP	C-reactive protein (CRP）	123.44	mg/L	H	0-8	2017-12-04 11:04:42.360	2017-12-04 11:37:38.370
2038P	Blood cell analysis+CRP	Nucleated red blood cell percentage	0.22	/100WBC		0-1	2017-12-04 11:04:42.360	2017-12-04 11:37:38.370
2038P	Blood cell analysis+CRP	MCHC	351	g/L		316-354	2017-12-04 11:04:42.360	2017-12-04 11:37:38.370
2038P	Blood cell analysis+CRP	HCT	37.2	%	L	40-50	2017-12-04 11:04:42.360	2017-12-04 11:37:38.370
2038P	Blood cell analysis+CRP	MCH	31.6	pg		27.00-34.00	2017-12-04 11:04:42.360	2017-12-04 11:37:38.370
2038P	Blood cell analysis+CRP	Mononuclear cells ratio	9.9	%		3-10	2017-12-04 11:04:42.360	2017-12-04 11:37:38.370
2038P	Blood cell analysis+CRP	Eosinophil ratio	0.30	%	L	0.5-8	2017-12-04 11:04:42.360	2017-12-04 11:37:38.370
2038P	Blood cell analysis+CRP	Platelet distribution width (PDW)	15.8	%		14.75-17.25	2017-12-04 11:04:42.360	2017-12-04 11:37:38.370
2038P	Blood cell analysis+CRP	RBC	4.12	10^12/L	L	4.3-5.8	2017-12-04 11:04:42.360	2017-12-04 11:37:38.370
2038P	Blood cell analysis+CRP	Neutrophil ratio	74.6	%		40-75	2017-12-04 11:04:42.360	2017-12-04 11:37:38.370
2038P	Blood cell analysis+CRP	Eosinophil ratio	0.20	%	L	0.5-8	2017-12-05 11:38:56.920	2017-12-05 12:35:35.730
2038P	Blood cell analysis+CRP	HCT	37.9	%	L	40-50	2017-12-05 11:38:56.920	2017-12-05 12:35:35.730
2038P	Blood cell analysis+CRP	Neutrophil ratio	83.3	%	H	40-75	2017-12-05 11:38:56.920	2017-12-05 12:35:35.730
2038P	Blood cell analysis+CRP	Mononuclear cells ratio	9.7	%		3-10	2017-12-05 11:38:56.920	2017-12-05 12:35:35.730
2038P	Blood cell analysis+CRP	Nucleated red blood cell: absolute value	0.03		H	0-0.02	2017-12-05 11:38:56.920	2017-12-05 12:35:35.730
2038P	Blood cell analysis+CRP	Lymphocyte count	0.55	10^9/L	L	1.10-3.20	2017-12-05 11:38:56.920	2017-12-05 12:35:35.730
2038P	Blood cell analysis+CRP	Thrombocytocrit (PCT)	0.31	%	H	0.115-0.285	2017-12-05 11:38:56.920	2017-12-05 12:35:35.730
2038P	Blood cell analysis+CRP	Lymphocyte ratio	6.6	%	L	20-50	2017-12-05 11:38:56.920	2017-12-05 12:35:35.730
2038P	Blood cell analysis+CRP	Platelet distribution width (PDW)	15.7	%		14.75-17.25	2017-12-05 11:38:56.920	2017-12-05 12:35:35.730
2038P	Blood cell analysis+CRP	mean platet volume (MPV)	8.2	fL		7.8-11	2017-12-05 11:38:56.920	2017-12-05 12:35:35.730
2038P	Blood cell analysis+CRP	Basophil ratio	0.20	%		0-1	2017-12-05 11:38:56.920	2017-12-05 12:35:35.730
2038P	Blood cell analysis+CRP	RDW-CV	13.6	%		0.00-15.00	2017-12-05 11:38:56.920	2017-12-05 12:35:35.730
2038P	Blood cell analysis+CRP	RDW-SD	43.8	fL		37--54	2017-12-05 11:38:56.920	2017-12-05 12:35:35.730
2038P	Blood cell analysis+CRP	RBC	4.20	10^12/L	L	4.3-5.8	2017-12-05 11:38:56.920	2017-12-05 12:35:35.730
2038P	Blood cell analysis+CRP	Neutrophil count	6.89	10^9/L	H	1.80-6.30	2017-12-05 11:38:56.920	2017-12-05 12:35:35.730
2038P	Blood cell analysis+CRP	P-LCR	13.2	%		13--43	2017-12-05 11:38:56.920	2017-12-05 12:35:35.730
2038P	Blood cell analysis+CRP	Basophil count	0.02	10^9/L		0.00-0.06	2017-12-05 11:38:56.920	2017-12-05 12:35:35.730
2038P	Blood cell analysis+CRP	PLT	385	10^9/L	H	125-350	2017-12-05 11:38:56.920	2017-12-05 12:35:35.730
2038P	Blood cell analysis+CRP	Eosnophils count	0.02	10^9/L		0.02-0.52	2017-12-05 11:38:56.920	2017-12-05 12:35:35.730
2038P	Blood cell analysis+CRP	WBC	8.28	10^9/L		3.5-9.50	2017-12-05 11:38:56.920	2017-12-05 12:35:35.730
2038P	Blood cell analysis+CRP	Hemoglobin (HGB)	134	g/L		130.00-175.00	2017-12-05 11:38:56.920	2017-12-05 12:35:35.730
2038P	Blood cell analysis+CRP	Nucleated red blood cell percentage	0.68	/100WBC		0-1	2017-12-05 11:38:56.920	2017-12-05 12:35:35.730
2038P	Blood cell analysis+CRP	Monocyte count	0.80	10^9/L	H	0.10-0.60	2017-12-05 11:38:56.920	2017-12-05 12:35:35.730
2038P	Blood cell analysis+CRP	C-reactive protein (CRP）	104.22	mg/L	H	0-8	2017-12-05 11:38:56.920	2017-12-05 12:35:35.730
2038P	Blood cell analysis+CRP	MCV	90.40	fL		82.00-100	2017-12-05 11:38:56.920	2017-12-05 12:35:35.730
2038P	Blood cell analysis+CRP	MCH	31.9	pg		27.00-34.00	2017-12-05 11:38:56.920	2017-12-05 12:35:35.730
2038P	Blood cell analysis+CRP	MCHC	353	g/L		316-354	2017-12-05 11:38:56.920	2017-12-05 12:35:35.730
2038P	Blood cell analysis+CRP	Nucleated red blood cell percentage	0.29	/100WBC		0-1	2017-12-06 10:28:54.247	2017-12-06 11:06:07.660
2038P	Blood cell analysis+CRP	MCV	90.20	fL		82.00-100	2017-12-06 10:28:54.247	2017-12-06 11:06:07.660
2038P	Blood cell analysis+CRP	RDW-CV	13.3	%		0.00-15.00	2017-12-06 10:28:54.247	2017-12-06 11:06:07.660
2038P	Blood cell analysis+CRP	Lymphocyte ratio	8.2	%	L	20-50	2017-12-06 10:28:54.247	2017-12-06 11:06:07.660
2038P	Blood cell analysis+CRP	Neutrophil ratio	78.1	%	H	40-75	2017-12-06 10:28:54.247	2017-12-06 11:06:07.660
2038P	Blood cell analysis+CRP	Eosnophils count	0.06	10^9/L		0.02-0.52	2017-12-06 10:28:54.247	2017-12-06 11:06:07.660
2038P	Blood cell analysis+CRP	MCH	31.5	pg		27.00-34.00	2017-12-06 10:28:54.247	2017-12-06 11:06:07.660
2038P	Blood cell analysis+CRP	PLT	438	10^9/L	H	125-350	2017-12-06 10:28:54.247	2017-12-06 11:06:07.660
2038P	Blood cell analysis+CRP	Hemoglobin (HGB)	141	g/L		130.00-175.00	2017-12-06 10:28:54.247	2017-12-06 11:06:07.660
2038P	Blood cell analysis+CRP	MCHC	350	g/L		316-354	2017-12-06 10:28:54.247	2017-12-06 11:06:07.660
2038P	Blood cell analysis+CRP	Nucleated red blood cell: absolute value	0.02			0-0.02	2017-12-06 10:28:54.247	2017-12-06 11:06:07.660
2038P	Blood cell analysis+CRP	P-LCR	15.6	%		13--43	2017-12-06 10:28:54.247	2017-12-06 11:06:07.660
2038P	Blood cell analysis+CRP	HCT	40.4	%		40-50	2017-12-06 10:28:54.247	2017-12-06 11:06:07.660
2038P	Blood cell analysis+CRP	Eosinophil ratio	0.60	%		0.5-8	2017-12-06 10:28:54.247	2017-12-06 11:06:07.660
2038P	Blood cell analysis+CRP	Thrombocytocrit (PCT)	0.36	%	H	0.115-0.285	2017-12-06 10:28:54.247	2017-12-06 11:06:07.660
2038P	Blood cell analysis+CRP	RBC	4.48	10^12/L		4.3-5.8	2017-12-06 10:28:54.247	2017-12-06 11:06:07.660
2038P	Blood cell analysis+CRP	Basophil count	0.03	10^9/L		0.00-0.06	2017-12-06 10:28:54.247	2017-12-06 11:06:07.660
2038P	Blood cell analysis+CRP	WBC	9.63	10^9/L	H	3.5-9.50	2017-12-06 10:28:54.247	2017-12-06 11:06:07.660
2038P	Blood cell analysis+CRP	Basophil ratio	0.30	%		0-1	2017-12-06 10:28:54.247	2017-12-06 11:06:07.660
2038P	Blood cell analysis+CRP	Mononuclear cells ratio	12.8	%	H	3-10	2017-12-06 10:28:54.247	2017-12-06 11:06:07.660
2038P	Blood cell analysis+CRP	C-reactive protein (CRP）	63.88	mg/L	H	0-8	2017-12-06 10:28:54.247	2017-12-06 11:06:07.660
2038P	Blood cell analysis+CRP	Platelet distribution width (PDW)	15.8	%		14.75-17.25	2017-12-06 10:28:54.247	2017-12-06 11:06:07.660
2038P	Blood cell analysis+CRP	Lymphocyte count	0.79	10^9/L	L	1.10-3.20	2017-12-06 10:28:54.247	2017-12-06 11:06:07.660
2038P	Blood cell analysis+CRP	Neutrophil count	7.52	10^9/L	H	1.80-6.30	2017-12-06 10:28:54.247	2017-12-06 11:06:07.660
2038P	Blood cell analysis+CRP	mean platet volume (MPV)	8.3	fL		7.8-11	2017-12-06 10:28:54.247	2017-12-06 11:06:07.660
2038P	Blood cell analysis+CRP	Monocyte count	1.23	10^9/L	H	0.10-0.60	2017-12-06 10:28:54.247	2017-12-06 11:06:07.660
2038P	Blood cell analysis+CRP	RDW-SD	43.2	fL		37--54	2017-12-06 10:28:54.247	2017-12-06 11:06:07.660
2038P	Blood cell analysis+CRP	Basophil ratio	0.40	%		0-1	2017-12-07 11:38:04.600	2017-12-07 12:27:43.540
2038P	Blood cell analysis+CRP	MCV	89.90	fL		82.00-100	2017-12-07 11:38:04.600	2017-12-07 12:27:43.540
2038P	Blood cell analysis+CRP	Thrombocytocrit (PCT)	0.34	%	H	0.115-0.285	2017-12-07 11:38:04.600	2017-12-07 12:27:43.540
2038P	Blood cell analysis+CRP	Lymphocyte ratio	14.0	%	L	20-50	2017-12-07 11:38:04.600	2017-12-07 12:27:43.540
2038P	Blood cell analysis+CRP	RBC	4.20	10^12/L	L	4.3-5.8	2017-12-07 11:38:04.600	2017-12-07 12:27:43.540
2038P	Blood cell analysis+CRP	Hemoglobin (HGB)	131	g/L		130.00-175.00	2017-12-07 11:38:04.600	2017-12-07 12:27:43.540
2038P	Blood cell analysis+CRP	P-LCR	17.5	%		13--43	2017-12-07 11:38:04.600	2017-12-07 12:27:43.540
2038P	Blood cell analysis+CRP	mean platet volume (MPV)	8.6	fL		7.8-11	2017-12-07 11:38:04.600	2017-12-07 12:27:43.540
2038P	Blood cell analysis+CRP	C-reactive protein (CRP）	110.37	mg/L	H	0-8	2017-12-07 11:38:04.600	2017-12-07 12:27:43.540
2038P	Blood cell analysis+CRP	Platelet distribution width (PDW)	15.9	%		14.75-17.25	2017-12-07 11:38:04.600	2017-12-07 12:27:43.540
2038P	Blood cell analysis+CRP	Eosnophils count	0.06	10^9/L		0.02-0.52	2017-12-07 11:38:04.600	2017-12-07 12:27:43.540
2038P	Blood cell analysis+CRP	Lymphocyte count	1.13	10^9/L		1.10-3.20	2017-12-07 11:38:04.600	2017-12-07 12:27:43.540
2038P	Blood cell analysis+CRP	RDW-SD	43.4	fL		37--54	2017-12-07 11:38:04.600	2017-12-07 12:27:43.540
2038P	Blood cell analysis+CRP	Neutrophil ratio	72.8	%		40-75	2017-12-07 11:38:04.600	2017-12-07 12:27:43.540
2038P	Blood cell analysis+CRP	MCH	31.1	pg		27.00-34.00	2017-12-07 11:38:04.600	2017-12-07 12:27:43.540
2038P	Blood cell analysis+CRP	Mononuclear cells ratio	12.1	%	H	3-10	2017-12-07 11:38:04.600	2017-12-07 12:27:43.540
2038P	Blood cell analysis+CRP	RDW-CV	13.4	%		0.00-15.00	2017-12-07 11:38:04.600	2017-12-07 12:27:43.540
2038P	Blood cell analysis+CRP	Eosinophil ratio	0.70	%		0.5-8	2017-12-07 11:38:04.600	2017-12-07 12:27:43.540
2038P	Blood cell analysis+CRP	PLT	401	10^9/L	H	125-350	2017-12-07 11:38:04.600	2017-12-07 12:27:43.540
2038P	Blood cell analysis+CRP	WBC	8.07	10^9/L		3.5-9.50	2017-12-07 11:38:04.600	2017-12-07 12:27:43.540
2038P	Blood cell analysis+CRP	HCT	37.8	%	L	40-50	2017-12-07 11:38:04.600	2017-12-07 12:27:43.540
2038P	Blood cell analysis+CRP	Basophil count	0.03	10^9/L		0.00-0.06	2017-12-07 11:38:04.600	2017-12-07 12:27:43.540
2038P	Blood cell analysis+CRP	Monocyte count	0.98	10^9/L	H	0.10-0.60	2017-12-07 11:38:04.600	2017-12-07 12:27:43.540
2038P	Blood cell analysis+CRP	Neutrophil count	5.87	10^9/L		1.80-6.30	2017-12-07 11:38:04.600	2017-12-07 12:27:43.540
2038P	Blood cell analysis+CRP	MCHC	346	g/L		316-354	2017-12-07 11:38:04.600	2017-12-07 12:27:43.540
2038P	Blood cell analysis+CRP	Nucleated red blood cell: absolute value	0.02			0-0.02	2017-12-07 11:38:04.600	2017-12-07 12:27:43.540
2038P	Blood cell analysis+CRP	Nucleated red blood cell percentage	0.25	/100WBC		0-1	2017-12-07 11:38:04.600	2017-12-07 12:27:43.540
2038P	Blood cell analysis+CRP	MCHC	349	g/L		316-354	2017-12-08 11:19:21.930	2017-12-08 15:05:34.453
2038P	Blood cell analysis+CRP	Nucleated red blood cell: absolute value	0.02			0-0.02	2017-12-08 11:19:21.930	2017-12-08 15:05:34.453
2038P	Blood cell analysis+CRP	Eosnophils count	0.04	10^9/L		0.02-0.52	2017-12-08 11:19:21.930	2017-12-08 15:05:34.453
2038P	Blood cell analysis+CRP	Nucleated red blood cell percentage	0.42	/100WBC		0-1	2017-12-08 11:19:21.930	2017-12-08 15:05:34.453
2038P	Blood cell analysis+CRP	Basophil ratio	0.20	%		0-1	2017-12-08 11:19:21.930	2017-12-08 15:05:34.453
2038P	Blood cell analysis+CRP	P-LCR	17.2	%		13--43	2017-12-08 11:19:21.930	2017-12-08 15:05:34.453
2038P	Blood cell analysis+CRP	RDW-SD	43.4	fL		37--54	2017-12-08 11:19:21.930	2017-12-08 15:05:34.453
2038P	Blood cell analysis+CRP	Eosinophil ratio	0.60	%		0.5-8	2017-12-08 11:19:21.930	2017-12-08 15:05:34.453
2038P	Blood cell analysis+CRP	Lymphocyte count	0.69	10^9/L	L	1.10-3.20	2017-12-08 11:19:21.930	2017-12-08 15:05:34.453
2038P	Blood cell analysis+CRP	HCT	38.3	%	L	40-50	2017-12-08 11:19:21.930	2017-12-08 15:05:34.453
2038P	Blood cell analysis+CRP	Thrombocytocrit (PCT)	0.39	%	H	0.115-0.285	2017-12-08 11:19:21.930	2017-12-08 15:05:34.453
2038P	Blood cell analysis+CRP	Lymphocyte ratio	10.4	%	L	20-50	2017-12-08 11:19:21.930	2017-12-08 15:05:34.453
2038P	Blood cell analysis+CRP	PLT	453	10^9/L	H	125-350	2017-12-08 11:19:21.930	2017-12-08 15:05:34.453
2038P	Blood cell analysis+CRP	Neutrophil ratio	74.4	%		40-75	2017-12-08 11:19:21.930	2017-12-08 15:05:34.453
2038P	Blood cell analysis+CRP	MCH	31.2	pg		27.00-34.00	2017-12-08 11:19:21.930	2017-12-08 15:05:34.453
2038P	Blood cell analysis+CRP	MCV	89.30	fL		82.00-100	2017-12-08 11:19:21.930	2017-12-08 15:05:34.453
2038P	Blood cell analysis+CRP	RBC	4.29	10^12/L	L	4.3-5.8	2017-12-08 11:19:21.930	2017-12-08 15:05:34.453
2038P	Blood cell analysis+CRP	Mononuclear cells ratio	14.4	%	H	3-10	2017-12-08 11:19:21.930	2017-12-08 15:05:34.453
2038P	Blood cell analysis+CRP	Hemoglobin (HGB)	134	g/L		130.00-175.00	2017-12-08 11:19:21.930	2017-12-08 15:05:34.453
2038P	Blood cell analysis+CRP	Platelet distribution width (PDW)	15.9	%		14.75-17.25	2017-12-08 11:19:21.930	2017-12-08 15:05:34.453
2038P	Blood cell analysis+CRP	Basophil count	0.01	10^9/L		0.00-0.06	2017-12-08 11:19:21.930	2017-12-08 15:05:34.453
2038P	Blood cell analysis+CRP	RDW-CV	13.5	%		0.00-15.00	2017-12-08 11:19:21.930	2017-12-08 15:05:34.453
2038P	Blood cell analysis+CRP	Neutrophil count	4.90	10^9/L		1.80-6.30	2017-12-08 11:19:21.930	2017-12-08 15:05:34.453
2038P	Blood cell analysis+CRP	mean platet volume (MPV)	8.5	fL		7.8-11	2017-12-08 11:19:21.930	2017-12-08 15:05:34.453
2038P	Blood cell analysis+CRP	C-reactive protein (CRP）	86.03	mg/L	H	0-8	2017-12-08 11:19:21.930	2017-12-08 15:05:34.453
2038P	Blood cell analysis+CRP	WBC	6.59	10^9/L		3.5-9.50	2017-12-08 11:19:21.930	2017-12-08 15:05:34.453
2038P	Blood cell analysis+CRP	Monocyte count	0.95	10^9/L	H	0.10-0.60	2017-12-08 11:19:21.930	2017-12-08 15:05:34.453
2038P	Blood cell analysis+CRP	PLT	409	10^9/L	H	125-350	2017-12-09 09:57:26.077	2017-12-09 10:49:33.400
2038P	Blood cell analysis+CRP	Neutrophil count	3.73	10^9/L		1.80-6.30	2017-12-09 09:57:26.077	2017-12-09 10:49:33.400
2038P	Blood cell analysis+CRP	Basophil count	0.01	10^9/L		0.00-0.06	2017-12-09 09:57:26.077	2017-12-09 10:49:33.400
2038P	Blood cell analysis+CRP	Nucleated red blood cell: absolute value	0.02			0-0.02	2017-12-09 09:57:26.077	2017-12-09 10:49:33.400
2038P	Blood cell analysis+CRP	RBC	4.33	10^12/L		4.3-5.8	2017-12-09 09:57:26.077	2017-12-09 10:49:33.400
2038P	Blood cell analysis+CRP	MCHC	356	g/L	H	316-354	2017-12-09 09:57:26.077	2017-12-09 10:49:33.400
2038P	Blood cell analysis+CRP	Basophil ratio	0.10	%		0-1	2017-12-09 09:57:26.077	2017-12-09 10:49:33.400
2038P	Blood cell analysis+CRP	Neutrophil ratio	68.0	%		40-75	2017-12-09 09:57:26.077	2017-12-09 10:49:33.400
2038P	Blood cell analysis+CRP	RDW-CV	13.4	%		0.00-15.00	2017-12-09 09:57:26.077	2017-12-09 10:49:33.400
2038P	Blood cell analysis+CRP	Hemoglobin (HGB)	138	g/L		130.00-175.00	2017-12-09 09:57:26.077	2017-12-09 10:49:33.400
2038P	Blood cell analysis+CRP	RDW-SD	42.8	fL		37--54	2017-12-09 09:57:26.077	2017-12-09 10:49:33.400
2038P	Blood cell analysis+CRP	Lymphocyte count	0.72	10^9/L	L	1.10-3.20	2017-12-09 09:57:26.077	2017-12-09 10:49:33.400
2038P	Blood cell analysis+CRP	Nucleated red blood cell percentage	0.71	/100WBC		0-1	2017-12-09 09:57:26.077	2017-12-09 10:49:33.400
2038P	Blood cell analysis+CRP	MCH	31.8	pg		27.00-34.00	2017-12-09 09:57:26.077	2017-12-09 10:49:33.400
2038P	Blood cell analysis+CRP	MCV	89.20	fL		82.00-100	2017-12-09 09:57:26.077	2017-12-09 10:49:33.400
2038P	Blood cell analysis+CRP	Mononuclear cells ratio	18.5	%	H	3-10	2017-12-09 09:57:26.077	2017-12-09 10:49:33.400
2038P	Blood cell analysis+CRP	Eosinophil ratio	0.40	%	L	0.5-8	2017-12-09 09:57:26.077	2017-12-09 10:49:33.400
2038P	Blood cell analysis+CRP	C-reactive protein (CRP）	69.73	mg/L	H	0-8	2017-12-09 09:57:26.077	2017-12-09 10:49:33.400
2038P	Blood cell analysis+CRP	P-LCR	14.0	%		13--43	2017-12-09 09:57:26.077	2017-12-09 10:49:33.400
2038P	Blood cell analysis+CRP	WBC	5.50	10^9/L		3.5-9.50	2017-12-09 09:57:26.077	2017-12-09 10:49:33.400
2038P	Blood cell analysis+CRP	Eosnophils count	0.02	10^9/L		0.02-0.52	2017-12-09 09:57:26.077	2017-12-09 10:49:33.400
2038P	Blood cell analysis+CRP	Lymphocyte ratio	13.0	%	L	20-50	2017-12-09 09:57:26.077	2017-12-09 10:49:33.400
2038P	Blood cell analysis+CRP	Platelet distribution width (PDW)	15.8	%		14.75-17.25	2017-12-09 09:57:26.077	2017-12-09 10:49:33.400
2038P	Blood cell analysis+CRP	mean platet volume (MPV)	8.1	fL		7.8-11	2017-12-09 09:57:26.077	2017-12-09 10:49:33.400
2038P	Blood cell analysis+CRP	HCT	38.7	%	L	40-50	2017-12-09 09:57:26.077	2017-12-09 10:49:33.400
2038P	Blood cell analysis+CRP	Monocyte count	1.02	10^9/L	H	0.10-0.60	2017-12-09 09:57:26.077	2017-12-09 10:49:33.400
2038P	Blood cell analysis+CRP	Thrombocytocrit (PCT)	0.33	%	H	0.115-0.285	2017-12-09 09:57:26.077	2017-12-09 10:49:33.400
2038P	Blood cell analysis+CRP	Monocyte count	0.74	10^9/L	H	0.10-0.60	2017-12-10 12:32:14.613	2017-12-10 13:02:42.683
2038P	Blood cell analysis+CRP	Eosnophils count	0.04	10^9/L		0.02-0.52	2017-12-10 12:32:14.613	2017-12-10 13:02:42.683
2038P	Blood cell analysis+CRP	Hemoglobin (HGB)	123	g/L	L	130.00-175.00	2017-12-10 12:32:14.613	2017-12-10 13:02:42.683
2038P	Blood cell analysis+CRP	WBC	5.02	10^9/L		3.5-9.50	2017-12-10 12:32:14.613	2017-12-10 13:02:42.683
2038P	Blood cell analysis+CRP	Lymphocyte count	0.61	10^9/L	L	1.10-3.20	2017-12-10 12:32:14.613	2017-12-10 13:02:42.683
2038P	Blood cell analysis+CRP	MCV	89.70	fL		82.00-100	2017-12-10 12:32:14.613	2017-12-10 13:02:42.683
2038P	Blood cell analysis+CRP	Lymphocyte ratio	12.1	%	L	20-50	2017-12-10 12:32:14.613	2017-12-10 13:02:42.683
2038P	Blood cell analysis+CRP	RDW-SD	43.3	fL		37--54	2017-12-10 12:32:14.613	2017-12-10 13:02:42.683
2038P	Blood cell analysis+CRP	Neutrophil count	3.54	10^9/L		1.80-6.30	2017-12-10 12:32:14.613	2017-12-10 13:02:42.683
2038P	Blood cell analysis+CRP	MCHC	354	g/L		316-354	2017-12-10 12:32:14.613	2017-12-10 13:02:42.683
2038P	Blood cell analysis+CRP	C-reactive protein (CRP）	53.40	mg/L	H	0-8	2017-12-10 12:32:14.613	2017-12-10 13:02:42.683
2038P	Blood cell analysis+CRP	Basophil count	0.09	10^9/L	H	0.00-0.06	2017-12-10 12:32:14.613	2017-12-10 13:02:42.683
2038P	Blood cell analysis+CRP	Thrombocytocrit (PCT)	0.30	%	H	0.115-0.285	2017-12-10 12:32:14.613	2017-12-10 13:02:42.683
2038P	Blood cell analysis+CRP	HCT	34.7	%	L	40-50	2017-12-10 12:32:14.613	2017-12-10 13:02:42.683
2038P	Blood cell analysis+CRP	MCH	31.7	pg		27.00-34.00	2017-12-10 12:32:14.613	2017-12-10 13:02:42.683
2038P	Blood cell analysis+CRP	Eosinophil ratio	0.80	%		0.5-8	2017-12-10 12:32:14.613	2017-12-10 13:02:42.683
2038P	Blood cell analysis+CRP	Nucleated red blood cell percentage	0.40	/100WBC		0-1	2017-12-10 12:32:14.613	2017-12-10 13:02:42.683
2038P	Blood cell analysis+CRP	mean platet volume (MPV)	8.3	fL		7.8-11	2017-12-10 12:32:14.613	2017-12-10 13:02:42.683
2038P	Blood cell analysis+CRP	Nucleated red blood cell: absolute value	0.01			0-0.02	2017-12-10 12:32:14.613	2017-12-10 13:02:42.683
2038P	Blood cell analysis+CRP	Platelet distribution width (PDW)	15.8	%		14.75-17.25	2017-12-10 12:32:14.613	2017-12-10 13:02:42.683
2038P	Blood cell analysis+CRP	Neutrophil ratio	70.6	%		40-75	2017-12-10 12:32:14.613	2017-12-10 13:02:42.683
2038P	Blood cell analysis+CRP	Basophil ratio	1.70	%	H	0-1	2017-12-10 12:32:14.613	2017-12-10 13:02:42.683
2038P	Blood cell analysis+CRP	PLT	362	10^9/L	H	125-350	2017-12-10 12:32:14.613	2017-12-10 13:02:42.683
2038P	Blood cell analysis+CRP	RDW-CV	13.4	%		0.00-15.00	2017-12-10 12:32:14.613	2017-12-10 13:02:42.683
2038P	Blood cell analysis+CRP	RBC	3.87	10^12/L	L	4.3-5.8	2017-12-10 12:32:14.613	2017-12-10 13:02:42.683
2038P	Blood cell analysis+CRP	Mononuclear cells ratio	14.8	%	H	3-10	2017-12-10 12:32:14.613	2017-12-10 13:02:42.683
2038P	Blood cell analysis+CRP	P-LCR	15.5	%		13--43	2017-12-10 12:32:14.613	2017-12-10 13:02:42.683
2038P	Blood cell analysis+CRP	C-reactive protein (CRP）	27.21	mg/L	H	0-8	2017-12-12 12:17:30.260	2017-12-12 13:07:35.830
2038P	Blood cell analysis+CRP	Lymphocyte ratio	17.7	%	L	20-50	2017-12-12 12:17:30.260	2017-12-12 13:07:35.830
2038P	Blood cell analysis+CRP	P-LCR	14.6	%		13--43	2017-12-12 12:17:30.260	2017-12-12 13:07:35.830
2038P	Blood cell analysis+CRP	PLT	393	10^9/L	H	125-350	2017-12-12 12:17:30.260	2017-12-12 13:07:35.830
2038P	Blood cell analysis+CRP	Platelet distribution width (PDW)	15.6	%		14.75-17.25	2017-12-12 12:17:30.260	2017-12-12 13:07:35.830
2038P	Blood cell analysis+CRP	Basophil ratio	1.30	%	H	0-1	2017-12-12 12:17:30.260	2017-12-12 13:07:35.830
2038P	Blood cell analysis+CRP	RDW-SD	42.9	fL		37--54	2017-12-12 12:17:30.260	2017-12-12 13:07:35.830
2038P	Blood cell analysis+CRP	Nucleated red blood cell: absolute value	0.03		H	0-0.02	2017-12-12 12:17:30.260	2017-12-12 13:07:35.830
2038P	Blood cell analysis+CRP	RBC	3.71	10^12/L	L	4.3-5.8	2017-12-12 12:17:30.260	2017-12-12 13:07:35.830
2038P	Blood cell analysis+CRP	Hemoglobin (HGB)	118	g/L	L	130.00-175.00	2017-12-12 12:17:30.260	2017-12-12 13:07:35.830
2038P	Blood cell analysis+CRP	MCV	88.30	fL		82.00-100	2017-12-12 12:17:30.260	2017-12-12 13:07:35.830
2038P	Blood cell analysis+CRP	Neutrophil ratio	48.3	%		40-75	2017-12-12 12:17:30.260	2017-12-12 13:07:35.830
2038P	Blood cell analysis+CRP	Lymphocyte count	0.95	10^9/L	L	1.10-3.20	2017-12-12 12:17:30.260	2017-12-12 13:07:35.830
2038P	Blood cell analysis+CRP	MCH	31.8	pg		27.00-34.00	2017-12-12 12:17:30.260	2017-12-12 13:07:35.830
2038P	Blood cell analysis+CRP	HCT	32.7	%	L	40-50	2017-12-12 12:17:30.260	2017-12-12 13:07:35.830
2038P	Blood cell analysis+CRP	Monocyte count	1.72	10^9/L	H	0.10-0.60	2017-12-12 12:17:30.260	2017-12-12 13:07:35.830
2038P	Blood cell analysis+CRP	Thrombocytocrit (PCT)	0.33	%	H	0.115-0.285	2017-12-12 12:17:30.260	2017-12-12 13:07:35.830
2038P	Blood cell analysis+CRP	Mononuclear cells ratio	32.2	%	H	3-10	2017-12-12 12:17:30.260	2017-12-12 13:07:35.830
2038P	Blood cell analysis+CRP	Neutrophil count	2.57	10^9/L		1.80-6.30	2017-12-12 12:17:30.260	2017-12-12 13:07:35.830
2038P	Blood cell analysis+CRP	RDW-CV	13.5	%		0.00-15.00	2017-12-12 12:17:30.260	2017-12-12 13:07:35.830
2038P	Blood cell analysis+CRP	Nucleated red blood cell percentage	0.99	/100WBC		0-1	2017-12-12 12:17:30.260	2017-12-12 13:07:35.830
2038P	Blood cell analysis+CRP	Eosnophils count	0.03	10^9/L		0.02-0.52	2017-12-12 12:17:30.260	2017-12-12 13:07:35.830
2038P	Blood cell analysis+CRP	WBC	5.34	10^9/L		3.5-9.50	2017-12-12 12:17:30.260	2017-12-12 13:07:35.830
2038P	Blood cell analysis+CRP	Eosinophil ratio	0.50	%		0.5-8	2017-12-12 12:17:30.260	2017-12-12 13:07:35.830
2038P	Blood cell analysis+CRP	MCHC	360	g/L	H	316-354	2017-12-12 12:17:30.260	2017-12-12 13:07:35.830
2038P	Blood cell analysis+CRP	mean platet volume (MPV)	8.3	fL		7.8-11	2017-12-12 12:17:30.260	2017-12-12 13:07:35.830
2038P	Blood cell analysis+CRP	Basophil count	0.07	10^9/L	H	0.00-0.06	2017-12-12 12:17:30.260	2017-12-12 13:07:35.830
2038P	Blood cell analysis+CRP	Neutrophil ratio	60.3	%		40-75	2017-12-14 11:06:36.020	2017-12-14 11:40:45.267
2038P	Blood cell analysis+CRP	WBC	3.97	10^9/L		3.5-9.50	2017-12-14 11:06:36.020	2017-12-14 11:40:45.267
2038P	Blood cell analysis+CRP	Lymphocyte ratio	13.5	%	L	20-50	2017-12-14 11:06:36.020	2017-12-14 11:40:45.267
2038P	Blood cell analysis+CRP	Eosnophils count	0.03	10^9/L		0.02-0.52	2017-12-14 11:06:36.020	2017-12-14 11:40:45.267
2038P	Blood cell analysis+CRP	Lymphocyte count	0.54	10^9/L	L	1.10-3.20	2017-12-14 11:06:36.020	2017-12-14 11:40:45.267
2038P	Blood cell analysis+CRP	Hemoglobin (HGB)	119	g/L	L	130.00-175.00	2017-12-14 11:06:36.020	2017-12-14 11:40:45.267
2038P	Blood cell analysis+CRP	mean platet volume (MPV)	7.9	fL		7.8-11	2017-12-14 11:06:36.020	2017-12-14 11:40:45.267
2038P	Blood cell analysis+CRP	HCT	34.1	%	L	40-50	2017-12-14 11:06:36.020	2017-12-14 11:40:45.267
2038P	Blood cell analysis+CRP	MCH	31.1	pg		27.00-34.00	2017-12-14 11:06:36.020	2017-12-14 11:40:45.267
2038P	Blood cell analysis+CRP	Neutrophil count	2.39	10^9/L		1.80-6.30	2017-12-14 11:06:36.020	2017-12-14 11:40:45.267
2038P	Blood cell analysis+CRP	Eosinophil ratio	0.80	%		0.5-8	2017-12-14 11:06:36.020	2017-12-14 11:40:45.267
2038P	Blood cell analysis+CRP	Nucleated red blood cell percentage	0.30	/100WBC		0-1	2017-12-14 11:06:36.020	2017-12-14 11:40:45.267
2038P	Blood cell analysis+CRP	RBC	3.85	10^12/L	L	4.3-5.8	2017-12-14 11:06:36.020	2017-12-14 11:40:45.267
2038P	Blood cell analysis+CRP	Thrombocytocrit (PCT)	0.33	%	H	0.115-0.285	2017-12-14 11:06:36.020	2017-12-14 11:40:45.267
2038P	Blood cell analysis+CRP	Monocyte count	0.97	10^9/L	H	0.10-0.60	2017-12-14 11:06:36.020	2017-12-14 11:40:45.267
2038P	Blood cell analysis+CRP	RDW-CV	13.5	%		0.00-15.00	2017-12-14 11:06:36.020	2017-12-14 11:40:45.267
2038P	Blood cell analysis+CRP	PLT	415	10^9/L	H	125-350	2017-12-14 11:06:36.020	2017-12-14 11:40:45.267
2038P	Blood cell analysis+CRP	MCV	88.70	fL		82.00-100	2017-12-14 11:06:36.020	2017-12-14 11:40:45.267
2038P	Blood cell analysis+CRP	MCHC	350	g/L		316-354	2017-12-14 11:06:36.020	2017-12-14 11:40:45.267
2038P	Blood cell analysis+CRP	Basophil ratio	0.90	%		0-1	2017-12-14 11:06:36.020	2017-12-14 11:40:45.267
2038P	Blood cell analysis+CRP	Mononuclear cells ratio	24.5	%	H	3-10	2017-12-14 11:06:36.020	2017-12-14 11:40:45.267
2038P	Blood cell analysis+CRP	P-LCR	12.8	%	L	13--43	2017-12-14 11:06:36.020	2017-12-14 11:40:45.267
2038P	Blood cell analysis+CRP	C-reactive protein (CRP）	11.71	mg/L	H	0-8	2017-12-14 11:06:36.020	2017-12-14 11:40:45.267
2038P	Blood cell analysis+CRP	RDW-SD	43.2	fL		37--54	2017-12-14 11:06:36.020	2017-12-14 11:40:45.267
2038P	Blood cell analysis+CRP	Nucleated red blood cell: absolute value	0.01			0-0.02	2017-12-14 11:06:36.020	2017-12-14 11:40:45.267
2038P	Blood cell analysis+CRP	Basophil count	0.04	10^9/L		0.00-0.06	2017-12-14 11:06:36.020	2017-12-14 11:40:45.267
2038P	Blood cell analysis+CRP	Platelet distribution width (PDW)	15.6	%		14.75-17.25	2017-12-14 11:06:36.020	2017-12-14 11:40:45.267
2038P	Blood cell analysis+CRP	Eosnophils count	0.07	10^9/L		0.02-0.52	2017-12-17 15:11:48.190	2017-12-17 15:30:08.473
2038P	Blood cell analysis+CRP	MCV	89.70	fL		82.00-100	2017-12-17 15:11:48.190	2017-12-17 15:30:08.473
2038P	Blood cell analysis+CRP	Lymphocyte ratio	19.3	%	L	20-50	2017-12-17 15:11:48.190	2017-12-17 15:30:08.473
2038P	Blood cell analysis+CRP	RDW-CV	13.7	%		0.00-15.00	2017-12-17 15:11:48.190	2017-12-17 15:30:08.473
2038P	Blood cell analysis+CRP	Lymphocyte count	0.77	10^9/L	L	1.10-3.20	2017-12-17 15:11:48.190	2017-12-17 15:30:08.473
2038P	Blood cell analysis+CRP	Monocyte count	0.75	10^9/L	H	0.10-0.60	2017-12-17 15:11:48.190	2017-12-17 15:30:08.473
2038P	Blood cell analysis+CRP	Neutrophil ratio	60.1	%		40-75	2017-12-17 15:11:48.190	2017-12-17 15:30:08.473
2038P	Blood cell analysis+CRP	P-LCR	12.0	%	L	13--43	2017-12-17 15:11:48.190	2017-12-17 15:30:08.473
2038P	Blood cell analysis+CRP	RBC	3.76	10^12/L	L	4.3-5.8	2017-12-17 15:11:48.190	2017-12-17 15:30:08.473
2038P	Blood cell analysis+CRP	WBC	4.01	10^9/L		3.5-9.50	2017-12-17 15:11:48.190	2017-12-17 15:30:08.473
2038P	Blood cell analysis+CRP	Basophil count	0.01	10^9/L		0.00-0.06	2017-12-17 15:11:48.190	2017-12-17 15:30:08.473
2038P	Blood cell analysis+CRP	mean platet volume (MPV)	7.8	fL		7.8-11	2017-12-17 15:11:48.190	2017-12-17 15:30:08.473
2038P	Blood cell analysis+CRP	C-reactive protein (CRP）	5.15	mg/L		0-8	2017-12-17 15:11:48.190	2017-12-17 15:30:08.473
2038P	Blood cell analysis+CRP	Nucleated red blood cell: absolute value	0.02			0-0.02	2017-12-17 15:11:48.190	2017-12-17 15:30:08.473
2038P	Blood cell analysis+CRP	Eosinophil ratio	1.70	%		0.5-8	2017-12-17 15:11:48.190	2017-12-17 15:30:08.473
2038P	Blood cell analysis+CRP	MCHC	355	g/L	H	316-354	2017-12-17 15:11:48.190	2017-12-17 15:30:08.473
2038P	Blood cell analysis+CRP	Nucleated red blood cell percentage	0.78	/100WBC		0-1	2017-12-17 15:11:48.190	2017-12-17 15:30:08.473
2038P	Blood cell analysis+CRP	MCH	31.8	pg		27.00-34.00	2017-12-17 15:11:48.190	2017-12-17 15:30:08.473
2038P	Blood cell analysis+CRP	Mononuclear cells ratio	18.6	%	H	3-10	2017-12-17 15:11:48.190	2017-12-17 15:30:08.473
2038P	Blood cell analysis+CRP	PLT	455	10^9/L	H	125-350	2017-12-17 15:11:48.190	2017-12-17 15:30:08.473
2038P	Blood cell analysis+CRP	Neutrophil count	2.41	10^9/L		1.80-6.30	2017-12-17 15:11:48.190	2017-12-17 15:30:08.473
2038P	Blood cell analysis+CRP	Thrombocytocrit (PCT)	0.36	%	H	0.115-0.285	2017-12-17 15:11:48.190	2017-12-17 15:30:08.473
2038P	Blood cell analysis+CRP	HCT	33.7	%	L	40-50	2017-12-17 15:11:48.190	2017-12-17 15:30:08.473
2038P	Blood cell analysis+CRP	Basophil ratio	0.30	%		0-1	2017-12-17 15:11:48.190	2017-12-17 15:30:08.473
2038P	Blood cell analysis+CRP	Hemoglobin (HGB)	120	g/L	L	130.00-175.00	2017-12-17 15:11:48.190	2017-12-17 15:30:08.473
2038P	Blood cell analysis+CRP	RDW-SD	44.3	fL		37--54	2017-12-17 15:11:48.190	2017-12-17 15:30:08.473
2038P	Blood cell analysis+CRP	Platelet distribution width (PDW)	15.5	%		14.75-17.25	2017-12-17 15:11:48.190	2017-12-17 15:30:08.473
2038P	Blood cell analysis+CRP	PLT	387	10^9/L	H	125-350	2017-12-18 17:38:37.210	2017-12-18 18:03:28.910
2038P	Blood cell analysis+CRP	RDW-SD	43.5	fL		37--54	2017-12-18 17:38:37.210	2017-12-18 18:03:28.910
2038P	Blood cell analysis+CRP	Lymphocyte ratio	18.4	%	L	20-50	2017-12-18 17:38:37.210	2017-12-18 18:03:28.910
2038P	Blood cell analysis+CRP	C-reactive protein (CRP）	9.44	mg/L	H	0-8	2017-12-18 17:38:37.210	2017-12-18 18:03:28.910
2038P	Blood cell analysis+CRP	Platelet distribution width (PDW)	15.5	%		14.75-17.25	2017-12-18 17:38:37.210	2017-12-18 18:03:28.910
2038P	Blood cell analysis+CRP	HCT	34.4	%	L	40-50	2017-12-18 17:38:37.210	2017-12-18 18:03:28.910
2038P	Blood cell analysis+CRP	Nucleated red blood cell percentage	0.53	/100WBC		0-1	2017-12-18 17:38:37.210	2017-12-18 18:03:28.910
2038P	Blood cell analysis+CRP	MCV	88.80	fL		82.00-100	2017-12-18 17:38:37.210	2017-12-18 18:03:28.910
2038P	Blood cell analysis+CRP	Mononuclear cells ratio	14.3	%	H	3-10	2017-12-18 17:38:37.210	2017-12-18 18:03:28.910
2038P	Blood cell analysis+CRP	Eosinophil ratio	2.20	%		0.5-8	2017-12-18 17:38:37.210	2017-12-18 18:03:28.910
2038P	Blood cell analysis+CRP	Hemoglobin (HGB)	120	g/L	L	130.00-175.00	2017-12-18 17:38:37.210	2017-12-18 18:03:28.910
2038P	Blood cell analysis+CRP	WBC	4.41	10^9/L		3.5-9.50	2017-12-18 17:38:37.210	2017-12-18 18:03:28.910
2038P	Blood cell analysis+CRP	Neutrophil count	2.87	10^9/L		1.80-6.30	2017-12-18 17:38:37.210	2017-12-18 18:03:28.910
2038P	Blood cell analysis+CRP	Monocyte count	0.63	10^9/L	H	0.10-0.60	2017-12-18 17:38:37.210	2017-12-18 18:03:28.910
2038P	Blood cell analysis+CRP	Thrombocytocrit (PCT)	0.29	%	H	0.115-0.285	2017-12-18 17:38:37.210	2017-12-18 18:03:28.910
2038P	Blood cell analysis+CRP	Basophil ratio	0.10	%		0-1	2017-12-18 17:38:37.210	2017-12-18 18:03:28.910
2038P	Blood cell analysis+CRP	Eosnophils count	0.10	10^9/L		0.02-0.52	2017-12-18 17:38:37.210	2017-12-18 18:03:28.910
2038P	Blood cell analysis+CRP	Neutrophil ratio	65.0	%		40-75	2017-12-18 17:38:37.210	2017-12-18 18:03:28.910
2038P	Blood cell analysis+CRP	MCH	30.9	pg		27.00-34.00	2017-12-18 17:38:37.210	2017-12-18 18:03:28.910
2038P	Blood cell analysis+CRP	Basophil count	0.00	10^9/L		0.00-0.06	2017-12-18 17:38:37.210	2017-12-18 18:03:28.910
2038P	Blood cell analysis+CRP	RDW-CV	13.5	%		0.00-15.00	2017-12-18 17:38:37.210	2017-12-18 18:03:28.910
2038P	Blood cell analysis+CRP	Lymphocyte count	0.81	10^9/L	L	1.10-3.20	2017-12-18 17:38:37.210	2017-12-18 18:03:28.910
2038P	Blood cell analysis+CRP	Nucleated red blood cell: absolute value	0.02			0-0.02	2017-12-18 17:38:37.210	2017-12-18 18:03:28.910
2038P	Blood cell analysis+CRP	mean platet volume (MPV)	7.4	fL	L	7.8-11	2017-12-18 17:38:37.210	2017-12-18 18:03:28.910
2038P	Blood cell analysis+CRP	RBC	3.87	10^12/L	L	4.3-5.8	2017-12-18 17:38:37.210	2017-12-18 18:03:28.910
2038P	Blood cell analysis+CRP	MCHC	348	g/L		316-354	2017-12-18 17:38:37.210	2017-12-18 18:03:28.910
2038P	Blood cell analysis+CRP	P-LCR	10.6	%	L	13--43	2017-12-18 17:38:37.210	2017-12-18 18:03:28.910
2038P	Blood cell analysis+CRP	MCHC	354	g/L		316-354	2017-12-20 16:27:03.360	2017-12-20 17:01:55.707
2038P	Blood cell analysis+CRP	Hemoglobin (HGB)	116	g/L	L	130.00-175.00	2017-12-20 16:27:03.360	2017-12-20 17:01:55.707
2038P	Blood cell analysis+CRP	Eosnophils count	0.03	10^9/L		0.02-0.52	2017-12-20 16:27:03.360	2017-12-20 17:01:55.707
2038P	Blood cell analysis+CRP	HCT	32.6	%	L	40-50	2017-12-20 16:27:03.360	2017-12-20 17:01:55.707
2038P	Blood cell analysis+CRP	C-reactive protein (CRP）	40.05	mg/L	H	0-8	2017-12-20 16:27:03.360	2017-12-20 17:01:55.707
2038P	Blood cell analysis+CRP	PLT	328	10^9/L		125-350	2017-12-20 16:27:03.360	2017-12-20 17:01:55.707
2038P	Blood cell analysis+CRP	RDW-SD	43.4	fL		37--54	2017-12-20 16:27:03.360	2017-12-20 17:01:55.707
2038P	Blood cell analysis+CRP	Basophil ratio	0.10	%		0-1	2017-12-20 16:27:03.360	2017-12-20 17:01:55.707
2038P	Blood cell analysis+CRP	WBC	3.89	10^9/L		3.5-9.50	2017-12-20 16:27:03.360	2017-12-20 17:01:55.707
2038P	Blood cell analysis+CRP	MCV	89.20	fL		82.00-100	2017-12-20 16:27:03.360	2017-12-20 17:01:55.707
2038P	Blood cell analysis+CRP	Thrombocytocrit (PCT)	0.24	%		0.115-0.285	2017-12-20 16:27:03.360	2017-12-20 17:01:55.707
2038P	Blood cell analysis+CRP	Nucleated red blood cell: absolute value	0.02			0-0.02	2017-12-20 16:27:03.360	2017-12-20 17:01:55.707
2038P	Blood cell analysis+CRP	MCH	31.6	pg		27.00-34.00	2017-12-20 16:27:03.360	2017-12-20 17:01:55.707
2038P	Blood cell analysis+CRP	RDW-CV	13.5	%		0.00-15.00	2017-12-20 16:27:03.360	2017-12-20 17:01:55.707
2038P	Blood cell analysis+CRP	Mononuclear cells ratio	13.0	%	H	3-10	2017-12-20 16:27:03.360	2017-12-20 17:01:55.707
2038P	Blood cell analysis+CRP	Lymphocyte count	1.15	10^9/L		1.10-3.20	2017-12-20 16:27:03.360	2017-12-20 17:01:55.707
2038P	Blood cell analysis+CRP	Basophil count	0.00	10^9/L		0.00-0.06	2017-12-20 16:27:03.360	2017-12-20 17:01:55.707
2038P	Blood cell analysis+CRP	Neutrophil count	2.20	10^9/L		1.80-6.30	2017-12-20 16:27:03.360	2017-12-20 17:01:55.707
2038P	Blood cell analysis+CRP	RBC	3.66	10^12/L	L	4.3-5.8	2017-12-20 16:27:03.360	2017-12-20 17:01:55.707
2038P	Blood cell analysis+CRP	Neutrophil ratio	56.5	%		40-75	2017-12-20 16:27:03.360	2017-12-20 17:01:55.707
2038P	Blood cell analysis+CRP	Monocyte count	0.51	10^9/L		0.10-0.60	2017-12-20 16:27:03.360	2017-12-20 17:01:55.707
2038P	Blood cell analysis+CRP	Lymphocyte ratio	29.6	%		20-50	2017-12-20 16:27:03.360	2017-12-20 17:01:55.707
2038P	Blood cell analysis+CRP	Eosinophil ratio	0.80	%		0.5-8	2017-12-20 16:27:03.360	2017-12-20 17:01:55.707
2038P	Blood cell analysis+CRP	mean platet volume (MPV)	7.3	fL	L	7.8-11	2017-12-20 16:27:03.360	2017-12-20 17:01:55.707
2038P	Blood cell analysis+CRP	Nucleated red blood cell percentage	0.79	/100WBC		0-1	2017-12-20 16:27:03.360	2017-12-20 17:01:55.707
2038P	Blood cell analysis+CRP	Platelet distribution width (PDW)	15.4	%		14.75-17.25	2017-12-20 16:27:03.360	2017-12-20 17:01:55.707
2038P	Blood cell analysis+CRP	P-LCR	9.5	%	L	13--43	2017-12-20 16:27:03.360	2017-12-20 17:01:55.707
2038P	Blood cell analysis+CRP	MCHC	357	g/L	H	316-354	2017-12-27 15:23:07.837	2017-12-27 16:16:42.530
2038P	Blood cell analysis+CRP	RDW-CV	13.7	%		0.00-15.00	2017-12-27 15:23:07.837	2017-12-27 16:16:42.530
2038P	Blood cell analysis+CRP	Nucleated red blood cell: absolute value	0.00			0-0.02	2017-12-27 15:23:07.837	2017-12-27 16:16:42.530
2038P	Blood cell analysis+CRP	C-reactive protein (CRP）	7.15	mg/L		0-8	2017-12-27 15:23:07.837	2017-12-27 16:16:42.530
2038P	Blood cell analysis+CRP	HCT	28.0	%	L	40-50	2017-12-27 15:23:07.837	2017-12-27 16:16:42.530
2038P	Blood cell analysis+CRP	Eosinophil ratio	0.50	%		0.5-8	2017-12-27 15:23:07.837	2017-12-27 16:16:42.530
2038P	Blood cell analysis+CRP	Neutrophil ratio	53.2	%		40-75	2017-12-27 15:23:07.837	2017-12-27 16:16:42.530
2038P	Blood cell analysis+CRP	Basophil ratio	2.00	%	H	0-1	2017-12-27 15:23:07.837	2017-12-27 16:16:42.530
2038P	Blood cell analysis+CRP	Mononuclear cells ratio	11.3	%	H	3-10	2017-12-27 15:23:07.837	2017-12-27 16:16:42.530
2038P	Blood cell analysis+CRP	RBC	3.29	10^12/L	L	4.3-5.8	2017-12-27 15:23:07.837	2017-12-27 16:16:42.530
2038P	Blood cell analysis+CRP	Basophil count	0.04	10^9/L		0.00-0.06	2017-12-27 15:23:07.837	2017-12-27 16:16:42.530
2038P	Blood cell analysis+CRP	WBC	2.03	10^9/L	L	3.5-9.50	2017-12-27 15:23:07.837	2017-12-27 16:16:42.530
2038P	Blood cell analysis+CRP	mean platet volume (MPV)	10.0	fL		7.8-11	2017-12-27 15:23:07.837	2017-12-27 16:16:42.530
2038P	Blood cell analysis+CRP	Eosnophils count	0.01	10^9/L	L	0.02-0.52	2017-12-27 15:23:07.837	2017-12-27 16:16:42.530
2038P	Blood cell analysis+CRP	MCV	85.10	fL		82.00-100	2017-12-27 15:23:07.837	2017-12-27 16:16:42.530
2038P	Blood cell analysis+CRP	Platelet distribution width (PDW)	10.7	%	L	14.75-17.25	2017-12-27 15:23:07.837	2017-12-27 16:16:42.530
2038P	Blood cell analysis+CRP	P-LCR	24.2	%		13--43	2017-12-27 15:23:07.837	2017-12-27 16:16:42.530
2038P	Blood cell analysis+CRP	MCH	30.4	pg		27.00-34.00	2017-12-27 15:23:07.837	2017-12-27 16:16:42.530
2038P	Blood cell analysis+CRP	Monocyte count	0.23	10^9/L		0.10-0.60	2017-12-27 15:23:07.837	2017-12-27 16:16:42.530
2038P	Blood cell analysis+CRP	RDW-SD	42.5	fL		37--54	2017-12-27 15:23:07.837	2017-12-27 16:16:42.530
2038P	Blood cell analysis+CRP	Thrombocytocrit (PCT)	0.33	%	H	0.115-0.285	2017-12-27 15:23:07.837	2017-12-27 16:16:42.530
2038P	Blood cell analysis+CRP	Neutrophil count	1.08	10^9/L	L	1.80-6.30	2017-12-27 15:23:07.837	2017-12-27 16:16:42.530
2038P	Blood cell analysis+CRP	Lymphocyte count	0.67	10^9/L	L	1.10-3.20	2017-12-27 15:23:07.837	2017-12-27 16:16:42.530
2038P	Blood cell analysis+CRP	Lymphocyte ratio	33.0	%		20-50	2017-12-27 15:23:07.837	2017-12-27 16:16:42.530
2038P	Blood cell analysis+CRP	Hemoglobin (HGB)	100	g/L	L	130.00-175.00	2017-12-27 15:23:07.837	2017-12-27 16:16:42.530
2038P	Blood cell analysis+CRP	PLT	332	10^9/L		125-350	2017-12-27 15:23:07.837	2017-12-27 16:16:42.530
2038P	Blood cell analysis+CRP	Nucleated red blood cell percentage	0.00	/100WBC		0-1	2017-12-27 15:23:07.837	2017-12-27 16:16:42.530
2038P	Blood cell analysis+CRP	Mononuclear cells ratio	24.1	%	H	3-10	2017-12-31 08:19:08.803	2017-12-31 09:01:02.240
2038P	Blood cell analysis+CRP	Thrombocytocrit (PCT)	0.13	%		0.115-0.285	2017-12-31 08:19:08.803	2017-12-31 09:01:02.240
2038P	Blood cell analysis+CRP	P-LCR	19.6	%		13--43	2017-12-31 08:19:08.803	2017-12-31 09:01:02.240
2038P	Blood cell analysis+CRP	mean platet volume (MPV)	8.6	fL		7.8-11	2017-12-31 08:19:08.803	2017-12-31 09:01:02.240
2038P	Blood cell analysis+CRP	Lymphocyte count	0.87	10^9/L	L	1.10-3.20	2017-12-31 08:19:08.803	2017-12-31 09:01:02.240
2038P	Blood cell analysis+CRP	Platelet distribution width (PDW)	16.4	%		14.75-17.25	2017-12-31 08:19:08.803	2017-12-31 09:01:02.240
2038P	Blood cell analysis+CRP	Nucleated red blood cell percentage	2.77	/100WBC	H	0-1	2017-12-31 08:19:08.803	2017-12-31 09:01:02.240
2038P	Blood cell analysis+CRP	Hemoglobin (HGB)	88	g/L	L	130.00-175.00	2017-12-31 08:19:08.803	2017-12-31 09:01:02.240
2038P	Blood cell analysis+CRP	MCH	35.0	pg	H	27.00-34.00	2017-12-31 08:19:08.803	2017-12-31 09:01:02.240
2038P	Blood cell analysis+CRP	Basophil count	0.00	10^9/L		0.00-0.06	2017-12-31 08:19:08.803	2017-12-31 09:01:02.240
2038P	Blood cell analysis+CRP	MCV	87.10	fL		82.00-100	2017-12-31 08:19:08.803	2017-12-31 09:01:02.240
2038P	Blood cell analysis+CRP	Neutrophil ratio	21.8	%	L	40-75	2017-12-31 08:19:08.803	2017-12-31 09:01:02.240
2038P	Blood cell analysis+CRP	Eosnophils count	0.00	10^9/L	L	0.02-0.52	2017-12-31 08:19:08.803	2017-12-31 09:01:02.240
2038P	Blood cell analysis+CRP	Nucleated red blood cell: absolute value	0.01			0-0.02	2017-12-31 08:19:08.803	2017-12-31 09:01:02.240
2038P	Blood cell analysis+CRP	RBC	2.51	10^12/L	L	4.3-5.8	2017-12-31 08:19:08.803	2017-12-31 09:01:02.240
2038P	Blood cell analysis+CRP	Eosinophil ratio	0.20	%	L	0.5-8	2017-12-31 08:19:08.803	2017-12-31 09:01:02.240
2038P	Blood cell analysis+CRP	PLT	150	10^9/L		125-350	2017-12-31 08:19:08.803	2017-12-31 09:01:02.240
2038P	Blood cell analysis+CRP	RDW-CV	14.7	%		0.00-15.00	2017-12-31 08:19:08.803	2017-12-31 09:01:02.240
2038P	Blood cell analysis+CRP	HCT	21.9	%	L	40-50	2017-12-31 08:19:08.803	2017-12-31 09:01:02.240
2038P	Blood cell analysis+CRP	MCHC	401	g/L	H	316-354	2017-12-31 08:19:08.803	2017-12-31 09:01:02.240
2038P	Blood cell analysis+CRP	Basophil ratio	0.10	%		0-1	2017-12-31 08:19:08.803	2017-12-31 09:01:02.240
2038P	Blood cell analysis+CRP	RDW-SD	46.6	fL		37--54	2017-12-31 08:19:08.803	2017-12-31 09:01:02.240
2038P	Blood cell analysis+CRP	Neutrophil count	0.35	10^9/L	L	1.80-6.30	2017-12-31 08:19:08.803	2017-12-31 09:01:02.240
2038P	Blood cell analysis+CRP	WBC	1.61	10^9/L	L	3.5-9.50	2017-12-31 08:19:08.803	2017-12-31 09:01:02.240
2038P	Blood cell analysis+CRP	C-reactive protein (CRP）	5.92	mg/L		0-8	2017-12-31 08:19:08.803	2017-12-31 09:01:02.240
2038P	Blood cell analysis+CRP	Monocyte count	0.39	10^9/L		0.10-0.60	2017-12-31 08:19:08.803	2017-12-31 09:01:02.240
2038P	Blood cell analysis+CRP	Lymphocyte ratio	53.8	%	H	20-50	2017-12-31 08:19:08.803	2017-12-31 09:01:02.240
2038P	Bacterial Antibody Assay (Tuberculosis)	Mycobacterium tuberculosis antibody	Negative (-)			Negative (-)	2017-12-02 14:59:51.243	2017-12-04 10:18:46.447
2038P	Amylase (Rate method)	AMY	31	U/L		0-135	2017-12-02 14:59:51.243	2017-12-02 17:25:42.407
2038P	Amylase (Rate method)	AMY	43	U/L		0-135	2017-12-04 11:04:42.360	2017-12-04 12:28:21.897

## Sheet: Body temperatures
Date	Time point	Temperature
2017-12-02	14	37.5℃
2017-12-02	18	36.9℃
2017-12-03	6	37.7℃
2017-12-03	14	38.2℃
2017-12-03	10	38.0℃
2017-12-03	18	36.6℃
2017-12-04	6	37.6℃
2017-12-04	10	39.3℃
2017-12-04	14	37℃
2017-12-04	18	36.4℃
2017-12-05	6	36.8℃
2017-12-03	2	38℃
2017-12-02	22	38.8℃
2017-12-03	22	37℃
2017-12-04	22	36.7℃
2017-12-04	2	36.8℃
2017-12-05	2	38.1℃
2017-12-05	10	37℃
2017-12-05	14	36.5℃
2017-12-05	18	36.8℃
2017-12-06	6	36.9℃
2017-12-06	2	38℃
2017-12-06	10	39.3℃
2017-12-06	14	38.3℃
2017-12-06	18	37℃
2017-12-07	6	37.3℃
2017-12-07	14	39.3℃
2017-12-07	10	36.6℃
2017-12-07	18	36.5℃
2017-12-08	6	37.2℃
2017-12-08	10	38.3℃
2017-12-08	18	36.9℃
2017-12-09	6	36.6℃
2017-12-09	14	36.4℃
2017-12-09	10	36.5℃
2017-12-09	18	36.7℃
2017-12-10	6	36.7℃
2017-12-10	14	38.7℃
2017-12-10	10	37.1℃
2017-12-10	18	37.2℃
2017-12-11	6	36.5℃
2017-12-11	14	36.4℃
2017-12-11	10	36.5℃
2017-12-11	18	36.5℃
2017-12-12	6	36.8℃
2017-12-12	10	36.4℃
2017-12-12	18	36.9℃
