# Supplementary material for: Molecular characterization of carbapenem-resistant Klebsiella pneumoniae isolates with focus on antimicrobial resistance
Source: BMC Genomics. 2019 Nov 7;20:822. doi: 10.1186/s12864-019-6225-9 (PMC6839148; doi:10.1186/s12864-019-6225-9)
Supplement: Supplementary file 1 — Additional file 1: Figure S1. Circle diagram of K. pneumoniae genome sequenced via Oxford Nanopore sequencing technology. Figure S2. Distribution of protein-coding genes predicted in 1567D strain. Figure S3. COG classification 1567D stain for the carbapenem-resistant K. pneumoniae. Figure S4. Distribution of K. pneumoniae genes annotated in GO term. Figure S5. Annotation of KEGG pathways in the carbapenem-resistant K. pneumoniae. Figure S6. Phylogenetic tree assessing the relatedness of the carbapenem-resistant K. pneumoniae strains in Fuzhou (purple) and in Hangzhou (green) to the reference genome database (blue). Table S1. Information of strains and patient diagnosis. Table S2. Phenotypes of 1566D, a.k.a., medical records of 1566P. Table S3. Phenotypes of 1567D, a.k.a., medical records of 1567P. Table S4. Phenotypes of 2035D, a.k.a., medical records of 2035P. Table S5. Phenotypes of 2036D, a.k.a., medical records of 2036P. Table S6. Phenotypes of 2037D, a.k.a., medical records of 2037P. Table S7. Phenotypes of 2038D, a.k.a., medical records of 2038P. Table S8. Phenotypes of 2039D, a.k.a., medical records of 2039P. Table S9. Illumina MiSeq sequencing yields. Table S10. Oxford Nanopore sequencing yields. Table S11. Detection and validation of SNPs in seven strains. Table S12. A total of 92 all-variation SNPs in seven strains. Red refers to 40 all-variation loci; Bold stands for 24 strain’s unique SNP loci. [file 12864_2019_6225_MOESM1_ESM.zip › Supp Table 8_2039P.xlsx]

## Sheet: Check reports
Patient ID	Test Items	Descriptions	Results	Units	Status	Range	Application Date	Report Date
2039P	Activity assay of plasma factor Ⅷ	Activity assay of plasma factor Ⅷ	298	%	H	60-150	2017-12-07 16:18:43.570	2017-12-14 15:50:32.027
2039P	Alpha-fetoprotein determination (AFP)	AFP	2.60	ng/ml		1-10	2017-12-08 11:19:21.930	2017-12-09 09:31:39.300
2039P	Amylase (rate method)	AMY	21	U/L		0-135	2017-12-01 13:56:36.000	2017-12-01 16:29:15.810
2039P	Amylase (rate method)	AMY	40	U/L		0-135	2017-12-03 10:39:58.000	2017-12-03 12:31:31.307
2039P	Amylase (rate method)	AMY	29	U/L		0-135	2017-12-04 11:52:56.413	2017-12-04 12:58:51.713
2039P	Amylase (rate method)	AMY	106	U/L		0-135	2017-12-07 11:38:04.600	2017-12-07 13:12:16.420
2039P	Amylase (rate method)	AMY	137	U/L	H	0-135	2017-12-11 12:07:13.807	2017-12-11 15:07:25.720
2039P	Amylase (rate method)	AMY	57	U/L		0-135	2017-12-28 15:51:24.987	2017-12-28 16:52:18.127
2039P	Amylase (rate method)	APO-B:APO-A1	1.35			0.01-20	2017-12-07 11:38:04.600	2017-12-07 13:12:16.420
2039P	Amylase (rate method)	AST/ALT	1.32			0.01-5	2017-12-07 11:38:04.600	2017-12-07 13:12:16.420
2039P	Amylase (rate method)	Urea/Cr	0.09			0.01-10	2017-12-03 10:39:58.000	2017-12-03 12:31:31.307
2039P	Amylase (rate method)	Urea/Cr	0.20			0.01-10	2017-12-07 11:38:04.600	2017-12-07 13:12:16.420
2039P	Bacterial Antibody Assay (Tuberculosis)	Mycobacterium tuberculosis antibody	Negative (-)			Negative (-)	2017-12-01 13:56:36.000	2017-12-04 10:18:45.123
2039P	Blood cell analysis+CRP	Basophil count	0.00	10^9/L		0.00-0.06	2017-12-01 13:56:36.000	2017-12-01 16:09:25.650
2039P	Blood cell analysis+CRP	Basophil count	0.00	10^9/L		0.00-0.06	2017-12-02 11:59:28.433	2017-12-02 13:47:17.693
2039P	Blood cell analysis+CRP	Basophil count	0.00	10^9/L		0.00-0.06	2017-12-03 10:39:58.000	2017-12-03 12:54:42.617
2039P	Blood cell analysis+CRP	Basophil count	0.00	10^9/L		0.00-0.06	2017-12-04 11:52:56.413	2017-12-04 12:42:23.100
2039P	Blood cell analysis+CRP	Basophil count	0.00	10^9/L		0.00-0.06	2017-12-05 09:25:26.090	2017-12-05 10:22:15.940
2039P	Blood cell analysis+CRP	Basophil count	0.01	10^9/L		0.00-0.06	2017-12-06 10:28:54.247	2017-12-06 12:05:45.980
2039P	Blood cell analysis+CRP	Basophil count	0.00	10^9/L		0.00-0.06	2017-12-07 11:38:04.600	2017-12-07 12:42:46.230
2039P	Blood cell analysis+CRP	Basophil count	0.01	10^9/L		0.00-0.06	2017-12-08 11:19:21.930	2017-12-08 12:36:47.640
2039P	Blood cell analysis+CRP	Basophil count	0.05	10^9/L		0.00-0.06	2017-12-11 12:07:02.500	2017-12-11 13:16:13.497
2039P	Blood cell analysis+CRP	Basophil count	0.00	10^9/L		0.00-0.06	2017-12-15 15:08:25.893	2017-12-15 15:49:26.283
2039P	Blood cell analysis+CRP	Basophil count	0.11	10^9/L	H	0.00-0.06	2017-12-20 11:47:07.187	2017-12-20 12:19:13.680
2039P	Blood cell analysis+CRP	Basophil count	0.04	10^9/L		0.00-0.06	2017-12-24 18:26:40.290	2017-12-24 18:50:34.497
2039P	Blood cell analysis+CRP	Basophil count	0.00	10^9/L		0.00-0.06	2017-12-28 15:51:37.380	2017-12-28 16:24:03.393
2039P	Blood cell analysis+CRP	Basophil ratio	0.00	%		0-1	2017-12-01 13:56:36.000	2017-12-01 16:09:25.650
2039P	Blood cell analysis+CRP	Basophil ratio	0.10	%		0-1	2017-12-02 11:59:28.433	2017-12-02 13:47:17.693
2039P	Blood cell analysis+CRP	Basophil ratio	0.00	%		0-1	2017-12-03 10:39:58.000	2017-12-03 12:54:42.617
2039P	Blood cell analysis+CRP	Basophil ratio	0.10	%		0-1	2017-12-04 11:52:56.413	2017-12-04 12:42:23.100
2039P	Blood cell analysis+CRP	Basophil ratio	0.00	%		0-1	2017-12-05 09:25:26.090	2017-12-05 10:22:15.940
2039P	Blood cell analysis+CRP	Basophil ratio	0.10	%		0-1	2017-12-06 10:28:54.247	2017-12-06 12:05:45.980
2039P	Blood cell analysis+CRP	Basophil ratio	0.00	%		0-1	2017-12-07 11:38:04.600	2017-12-07 12:42:46.230
2039P	Blood cell analysis+CRP	Basophil ratio	0.10	%		0-1	2017-12-08 11:19:21.930	2017-12-08 12:36:47.640
2039P	Blood cell analysis+CRP	Basophil ratio	1.10	%	H	0-1	2017-12-11 12:07:02.500	2017-12-11 13:16:13.497
2039P	Blood cell analysis+CRP	Basophil ratio	0.10	%		0-1	2017-12-15 15:08:25.893	2017-12-15 15:49:26.283
2039P	Blood cell analysis+CRP	Basophil ratio	2.40	%	H	0-1	2017-12-20 11:47:07.187	2017-12-20 12:19:13.680
2039P	Blood cell analysis+CRP	Basophil ratio	1.90	%	H	0-1	2017-12-24 18:26:40.290	2017-12-24 18:50:34.497
2039P	Blood cell analysis+CRP	Basophil ratio	0.00	%		0-1	2017-12-28 15:51:37.380	2017-12-28 16:24:03.393
2039P	Blood cell analysis+CRP	C-reactive protein (CRP)	218.68	mg/L	H	0-8	2017-12-01 13:56:36.000	2017-12-01 16:09:25.650
2039P	Blood cell analysis+CRP	C-reactive protein (CRP)	138.81	mg/L	H	0-8	2017-12-02 11:59:28.433	2017-12-02 13:47:17.693
2039P	Blood cell analysis+CRP	C-reactive protein (CRP)	137.30	mg/L	H	0-8	2017-12-03 10:39:58.000	2017-12-03 12:54:42.617
2039P	Blood cell analysis+CRP	C-reactive protein (CRP)	156.35	mg/L	H	0-8	2017-12-04 11:52:56.413	2017-12-04 12:42:23.100
2039P	Blood cell analysis+CRP	C-reactive protein (CRP)	76.55	mg/L	H	0-8	2017-12-05 09:25:26.090	2017-12-05 10:22:15.940
2039P	Blood cell analysis+CRP	C-reactive protein (CRP)	44.24	mg/L	H	0-8	2017-12-06 10:28:54.247	2017-12-06 12:05:45.980
2039P	Blood cell analysis+CRP	C-reactive protein (CRP)	58.37	mg/L	H	0-8	2017-12-07 11:38:04.600	2017-12-07 12:42:46.230
2039P	Blood cell analysis+CRP	C-reactive protein (CRP)	245.55	mg/L	H	0-8	2017-12-08 11:19:21.930	2017-12-08 12:36:47.640
2039P	Blood cell analysis+CRP	C-reactive protein (CRP)	87.95	mg/L	H	0-8	2017-12-11 12:07:02.500	2017-12-11 13:16:13.497
2039P	Blood cell analysis+CRP	C-reactive protein (CRP)	14.70	mg/L	H	0-8	2017-12-15 15:08:25.893	2017-12-15 15:49:26.283
2039P	Blood cell analysis+CRP	C-reactive protein (CRP)	18.14	mg/L	H	0-8	2017-12-20 11:47:07.187	2017-12-20 12:19:13.680
2039P	Blood cell analysis+CRP	C-reactive protein (CRP)	10.15	mg/L	H	0-8	2017-12-24 18:26:40.290	2017-12-24 18:50:34.497
2039P	Blood cell analysis+CRP	C-reactive protein (CRP)	9.14	mg/L	H	0-8	2017-12-28 15:51:37.380	2017-12-28 16:24:03.393
2039P	Blood cell analysis+CRP	Eosinophil ratio	1.40	%		0.5-8	2017-12-01 13:56:36.000	2017-12-01 16:09:25.650
2039P	Blood cell analysis+CRP	Eosinophil ratio	1.80	%		0.5-8	2017-12-02 11:59:28.433	2017-12-02 13:47:17.693
2039P	Blood cell analysis+CRP	Eosinophil ratio	3.20	%		0.5-8	2017-12-03 10:39:58.000	2017-12-03 12:54:42.617
2039P	Blood cell analysis+CRP	Eosinophil ratio	0.40	%	L	0.5-8	2017-12-04 11:52:56.413	2017-12-04 12:42:23.100
2039P	Blood cell analysis+CRP	Eosinophil ratio	0.30	%	L	0.5-8	2017-12-05 09:25:26.090	2017-12-05 10:22:15.940
2039P	Blood cell analysis+CRP	Eosinophil ratio	0.50	%		0.5-8	2017-12-06 10:28:54.247	2017-12-06 12:05:45.980
2039P	Blood cell analysis+CRP	Eosinophil ratio	0.10	%	L	0.5-8	2017-12-07 11:38:04.600	2017-12-07 12:42:46.230
2039P	Blood cell analysis+CRP	Eosinophil ratio	0.60	%		0.5-8	2017-12-08 11:19:21.930	2017-12-08 12:36:47.640
2039P	Blood cell analysis+CRP	Eosinophil ratio	0.50	%		0.5-8	2017-12-11 12:07:02.500	2017-12-11 13:16:13.497
2039P	Blood cell analysis+CRP	Eosinophil ratio	0.30	%	L	0.5-8	2017-12-15 15:08:25.893	2017-12-15 15:49:26.283
2039P	Blood cell analysis+CRP	Eosinophil ratio	0.60	%		0.5-8	2017-12-20 11:47:07.187	2017-12-20 12:19:13.680
2039P	Blood cell analysis+CRP	Eosinophil ratio	2.10	%		0.5-8	2017-12-24 18:26:40.290	2017-12-24 18:50:34.497
2039P	Blood cell analysis+CRP	Eosinophil ratio	0.10	%	L	0.5-8	2017-12-28 15:51:37.380	2017-12-28 16:24:03.393
2039P	Blood cell analysis+CRP	Eosnophils count	0.04	10^9/L		0.02-0.52	2017-12-01 13:56:36.000	2017-12-01 16:09:25.650
2039P	Blood cell analysis+CRP	Eosnophils count	0.05	10^9/L		0.02-0.52	2017-12-02 11:59:28.433	2017-12-02 13:47:17.693
2039P	Blood cell analysis+CRP	Eosnophils count	0.12	10^9/L		0.02-0.52	2017-12-03 10:39:58.000	2017-12-03 12:54:42.617
2039P	Blood cell analysis+CRP	Eosnophils count	0.01	10^9/L	L	0.02-0.52	2017-12-04 11:52:56.413	2017-12-04 12:42:23.100
2039P	Blood cell analysis+CRP	Eosnophils count	0.01	10^9/L	L	0.02-0.52	2017-12-05 09:25:26.090	2017-12-05 10:22:15.940
2039P	Blood cell analysis+CRP	Eosnophils count	0.03	10^9/L		0.02-0.52	2017-12-06 10:28:54.247	2017-12-06 12:05:45.980
2039P	Blood cell analysis+CRP	Eosnophils count	0.01	10^9/L	L	0.02-0.52	2017-12-07 11:38:04.600	2017-12-07 12:42:46.230
2039P	Blood cell analysis+CRP	Eosnophils count	0.07	10^9/L		0.02-0.52	2017-12-08 11:19:21.930	2017-12-08 12:36:47.640
2039P	Blood cell analysis+CRP	Eosnophils count	0.02	10^9/L		0.02-0.52	2017-12-11 12:07:02.500	2017-12-11 13:16:13.497
2039P	Blood cell analysis+CRP	Eosnophils count	0.01	10^9/L	L	0.02-0.52	2017-12-15 15:08:25.893	2017-12-15 15:49:26.283
2039P	Blood cell analysis+CRP	Eosnophils count	0.03	10^9/L		0.02-0.52	2017-12-20 11:47:07.187	2017-12-20 12:19:13.680
2039P	Blood cell analysis+CRP	Eosnophils count	0.05	10^9/L		0.02-0.52	2017-12-24 18:26:40.290	2017-12-24 18:50:34.497
2039P	Blood cell analysis+CRP	Eosnophils count	0.00	10^9/L	L	0.02-0.52	2017-12-28 15:51:37.380	2017-12-28 16:24:03.393
2039P	Blood cell analysis+CRP	HCT	28.6	%	L	40-50	2017-12-01 13:56:36.000	2017-12-01 16:09:25.650
2039P	Blood cell analysis+CRP	HCT	24.8	%	L	40-50	2017-12-02 11:59:28.433	2017-12-02 13:47:17.693
2039P	Blood cell analysis+CRP	HCT	26.5	%	L	40-50	2017-12-03 10:39:58.000	2017-12-03 12:54:42.617
2039P	Blood cell analysis+CRP	HCT	16.6	%	L	40-50	2017-12-04 11:52:56.413	2017-12-04 12:42:23.100
2039P	Blood cell analysis+CRP	HCT	24.2	%	L	40-50	2017-12-05 09:25:26.090	2017-12-05 10:22:15.940
2039P	Blood cell analysis+CRP	HCT	28.3	%	L	40-50	2017-12-06 10:28:54.247	2017-12-06 12:05:45.980
2039P	Blood cell analysis+CRP	HCT	28.8	%	L	40-50	2017-12-07 11:38:04.600	2017-12-07 12:42:46.230
2039P	Blood cell analysis+CRP	HCT	28.4	%	L	40-50	2017-12-08 11:19:21.930	2017-12-08 12:36:47.640
2039P	Blood cell analysis+CRP	HCT	24.7	%	L	40-50	2017-12-11 12:07:02.500	2017-12-11 13:16:13.497
2039P	Blood cell analysis+CRP	HCT	21.9	%	L	40-50	2017-12-15 15:08:25.893	2017-12-15 15:49:26.283
2039P	Blood cell analysis+CRP	HCT	26.2	%	L	40-50	2017-12-20 11:47:07.187	2017-12-20 12:19:13.680
2039P	Blood cell analysis+CRP	HCT	23.0	%	L	40-50	2017-12-24 18:26:40.290	2017-12-24 18:50:34.497
2039P	Blood cell analysis+CRP	HCT	25.1	%	L	40-50	2017-12-28 15:51:37.380	2017-12-28 16:24:03.393
2039P	Blood cell analysis+CRP	Hemoglobin (HGB)	101	g/L	L	130.00-175.00	2017-12-01 13:56:36.000	2017-12-01 16:09:25.650
2039P	Blood cell analysis+CRP	Hemoglobin (HGB)	88	g/L	L	130.00-175.00	2017-12-02 11:59:28.433	2017-12-02 13:47:17.693
2039P	Blood cell analysis+CRP	Hemoglobin (HGB)	93	g/L	L	130.00-175.00	2017-12-03 10:39:58.000	2017-12-03 12:54:42.617
2039P	Blood cell analysis+CRP	Hemoglobin (HGB)	58	g/L	L	130.00-175.00	2017-12-04 11:52:56.413	2017-12-04 12:42:23.100
2039P	Blood cell analysis+CRP	Hemoglobin (HGB)	86	g/L	L	130.00-175.00	2017-12-05 09:25:26.090	2017-12-05 10:22:15.940
2039P	Blood cell analysis+CRP	Hemoglobin (HGB)	96	g/L	L	130.00-175.00	2017-12-06 10:28:54.247	2017-12-06 12:05:45.980
2039P	Blood cell analysis+CRP	Hemoglobin (HGB)	97	g/L	L	130.00-175.00	2017-12-07 11:38:04.600	2017-12-07 12:42:46.230
2039P	Blood cell analysis+CRP	Hemoglobin (HGB)	96	g/L	L	130.00-175.00	2017-12-08 11:19:21.930	2017-12-08 12:36:47.640
2039P	Blood cell analysis+CRP	Hemoglobin (HGB)	80	g/L	L	130.00-175.00	2017-12-11 12:07:02.500	2017-12-11 13:16:13.497
2039P	Blood cell analysis+CRP	Hemoglobin (HGB)	75	g/L	L	130.00-175.00	2017-12-15 15:08:25.893	2017-12-15 15:49:26.283
2039P	Blood cell analysis+CRP	Hemoglobin (HGB)	89	g/L	L	130.00-175.00	2017-12-20 11:47:07.187	2017-12-20 12:19:13.680
2039P	Blood cell analysis+CRP	Hemoglobin (HGB)	81	g/L	L	130.00-175.00	2017-12-24 18:26:40.290	2017-12-24 18:50:34.497
2039P	Blood cell analysis+CRP	Hemoglobin (HGB)	89	g/L	L	130.00-175.00	2017-12-28 15:51:37.380	2017-12-28 16:24:03.393
2039P	Blood cell analysis+CRP	Lymphocyte count	0.28	10^9/L	L	1.10-3.20	2017-12-01 13:56:36.000	2017-12-01 16:09:25.650
2039P	Blood cell analysis+CRP	Lymphocyte count	0.32	10^9/L	L	1.10-3.20	2017-12-02 11:59:28.433	2017-12-02 13:47:17.693
2039P	Blood cell analysis+CRP	Lymphocyte count	0.54	10^9/L	L	1.10-3.20	2017-12-03 10:39:58.000	2017-12-03 12:54:42.617
2039P	Blood cell analysis+CRP	Lymphocyte count	0.31	10^9/L	L	1.10-3.20	2017-12-04 11:52:56.413	2017-12-04 12:42:23.100
2039P	Blood cell analysis+CRP	Lymphocyte count	0.38	10^9/L	L	1.10-3.20	2017-12-05 09:25:26.090	2017-12-05 10:22:15.940
2039P	Blood cell analysis+CRP	Lymphocyte count	0.31	10^9/L	L	1.10-3.20	2017-12-06 10:28:54.247	2017-12-06 12:05:45.980
2039P	Blood cell analysis+CRP	Lymphocyte count	0.23	10^9/L	L	1.10-3.20	2017-12-07 11:38:04.600	2017-12-07 12:42:46.230
2039P	Blood cell analysis+CRP	Lymphocyte count	0.35	10^9/L	L	1.10-3.20	2017-12-08 11:19:21.930	2017-12-08 12:36:47.640
2039P	Blood cell analysis+CRP	Lymphocyte count	0.15	10^9/L	L	1.10-3.20	2017-12-11 12:07:02.500	2017-12-11 13:16:13.497
2039P	Blood cell analysis+CRP	Lymphocyte count	0.48	10^9/L	L	1.10-3.20	2017-12-15 15:08:25.893	2017-12-15 15:49:26.283
2039P	Blood cell analysis+CRP	Lymphocyte count	0.34	10^9/L	L	1.10-3.20	2017-12-20 11:47:07.187	2017-12-20 12:19:13.680
2039P	Blood cell analysis+CRP	Lymphocyte count	0.26	10^9/L	L	1.10-3.20	2017-12-24 18:26:40.290	2017-12-24 18:50:34.497
2039P	Blood cell analysis+CRP	Lymphocyte count	0.37	10^9/L	L	1.10-3.20	2017-12-28 15:51:37.380	2017-12-28 16:24:03.393
2039P	Blood cell analysis+CRP	Lymphocyte ratio	10.5	%	L	20-50	2017-12-01 13:56:36.000	2017-12-01 16:09:25.650
2039P	Blood cell analysis+CRP	Lymphocyte ratio	11.6	%	L	20-50	2017-12-02 11:59:28.433	2017-12-02 13:47:17.693
2039P	Blood cell analysis+CRP	Lymphocyte ratio	14.1	%	L	20-50	2017-12-03 10:39:58.000	2017-12-03 12:54:42.617
2039P	Blood cell analysis+CRP	Lymphocyte ratio	10.5	%	L	20-50	2017-12-04 11:52:56.413	2017-12-04 12:42:23.100
2039P	Blood cell analysis+CRP	Lymphocyte ratio	8.8	%	L	20-50	2017-12-05 09:25:26.090	2017-12-05 10:22:15.940
2039P	Blood cell analysis+CRP	Lymphocyte ratio	5.4	%	L	20-50	2017-12-06 10:28:54.247	2017-12-06 12:05:45.980
2039P	Blood cell analysis+CRP	Lymphocyte ratio	2.7	%	L	20-50	2017-12-07 11:38:04.600	2017-12-07 12:42:46.230
2039P	Blood cell analysis+CRP	Lymphocyte ratio	2.8	%	L	20-50	2017-12-08 11:19:21.930	2017-12-08 12:36:47.640
2039P	Blood cell analysis+CRP	Lymphocyte ratio	3.5	%	L	20-50	2017-12-11 12:07:02.500	2017-12-11 13:16:13.497
2039P	Blood cell analysis+CRP	Lymphocyte ratio	10.8	%	L	20-50	2017-12-15 15:08:25.893	2017-12-15 15:49:26.283
2039P	Blood cell analysis+CRP	Lymphocyte ratio	7.1	%	L	20-50	2017-12-20 11:47:07.187	2017-12-20 12:19:13.680
2039P	Blood cell analysis+CRP	Lymphocyte ratio	12.0	%	L	20-50	2017-12-24 18:26:40.290	2017-12-24 18:50:34.497
2039P	Blood cell analysis+CRP	Lymphocyte ratio	11.5	%	L	20-50	2017-12-28 15:51:37.380	2017-12-28 16:24:03.393
2039P	Blood cell analysis+CRP	MCH	30.1	pg		27.00-34.00	2017-12-01 13:56:36.000	2017-12-01 16:09:25.650
2039P	Blood cell analysis+CRP	MCH	29.8	pg		27.00-34.00	2017-12-02 11:59:28.433	2017-12-02 13:47:17.693
2039P	Blood cell analysis+CRP	MCH	29.4	pg		27.00-34.00	2017-12-03 10:39:58.000	2017-12-03 12:54:42.617
2039P	Blood cell analysis+CRP	MCH	29.1	pg		27.00-34.00	2017-12-04 11:52:56.413	2017-12-04 12:42:23.100
2039P	Blood cell analysis+CRP	MCH	30.3	pg		27.00-34.00	2017-12-05 09:25:26.090	2017-12-05 10:22:15.940
2039P	Blood cell analysis+CRP	MCH	29.5	pg		27.00-34.00	2017-12-06 10:28:54.247	2017-12-06 12:05:45.980
2039P	Blood cell analysis+CRP	MCH	30.1	pg		27.00-34.00	2017-12-07 11:38:04.600	2017-12-07 12:42:46.230
2039P	Blood cell analysis+CRP	MCH	30.1	pg		27.00-34.00	2017-12-08 11:19:21.930	2017-12-08 12:36:47.640
2039P	Blood cell analysis+CRP	MCH	29.2	pg		27.00-34.00	2017-12-11 12:07:02.500	2017-12-11 13:16:13.497
2039P	Blood cell analysis+CRP	MCH	30.3	pg		27.00-34.00	2017-12-15 15:08:25.893	2017-12-15 15:49:26.283
2039P	Blood cell analysis+CRP	MCH	31.3	pg		27.00-34.00	2017-12-20 11:47:07.187	2017-12-20 12:19:13.680
2039P	Blood cell analysis+CRP	MCH	32.6	pg		27.00-34.00	2017-12-24 18:26:40.290	2017-12-24 18:50:34.497
2039P	Blood cell analysis+CRP	MCH	31.8	pg		27.00-34.00	2017-12-28 15:51:37.380	2017-12-28 16:24:03.393
2039P	Blood cell analysis+CRP	MCHC	353	g/L		316-354	2017-12-01 13:56:36.000	2017-12-01 16:09:25.650
2039P	Blood cell analysis+CRP	MCHC	356	g/L	H	316-354	2017-12-02 11:59:28.433	2017-12-02 13:47:17.693
2039P	Blood cell analysis+CRP	MCHC	351	g/L		316-354	2017-12-03 10:39:58.000	2017-12-03 12:54:42.617
2039P	Blood cell analysis+CRP	MCHC	349	g/L		316-354	2017-12-04 11:52:56.413	2017-12-04 12:42:23.100
2039P	Blood cell analysis+CRP	MCHC	354	g/L		316-354	2017-12-05 09:25:26.090	2017-12-05 10:22:15.940
2039P	Blood cell analysis+CRP	MCHC	340	g/L		316-354	2017-12-06 10:28:54.247	2017-12-06 12:05:45.980
2039P	Blood cell analysis+CRP	MCHC	336	g/L		316-354	2017-12-07 11:38:04.600	2017-12-07 12:42:46.230
2039P	Blood cell analysis+CRP	MCHC	336	g/L		316-354	2017-12-08 11:19:21.930	2017-12-08 12:36:47.640
2039P	Blood cell analysis+CRP	MCHC	324	g/L		316-354	2017-12-11 12:07:02.500	2017-12-11 13:16:13.497
2039P	Blood cell analysis+CRP	MCHC	341	g/L		316-354	2017-12-15 15:08:25.893	2017-12-15 15:49:26.283
2039P	Blood cell analysis+CRP	MCHC	341	g/L		316-354	2017-12-20 11:47:07.187	2017-12-20 12:19:13.680
2039P	Blood cell analysis+CRP	MCHC	352	g/L		316-354	2017-12-24 18:26:40.290	2017-12-24 18:50:34.497
2039P	Blood cell analysis+CRP	MCHC	356	g/L	H	316-354	2017-12-28 15:51:37.380	2017-12-28 16:24:03.393
2039P	Blood cell analysis+CRP	MCV	85.10	fL		82.00-100	2017-12-01 13:56:36.000	2017-12-01 16:09:25.650
2039P	Blood cell analysis+CRP	MCV	83.70	fL		82.00-100	2017-12-02 11:59:28.433	2017-12-02 13:47:17.693
2039P	Blood cell analysis+CRP	MCV	83.70	fL		82.00-100	2017-12-03 10:39:58.000	2017-12-03 12:54:42.617
2039P	Blood cell analysis+CRP	MCV	83.40	fL		82.00-100	2017-12-04 11:52:56.413	2017-12-04 12:42:23.100
2039P	Blood cell analysis+CRP	MCV	85.70	fL		82.00-100	2017-12-05 09:25:26.090	2017-12-05 10:22:15.940
2039P	Blood cell analysis+CRP	MCV	86.80	fL		82.00-100	2017-12-06 10:28:54.247	2017-12-06 12:05:45.980
2039P	Blood cell analysis+CRP	MCV	89.50	fL		82.00-100	2017-12-07 11:38:04.600	2017-12-07 12:42:46.230
2039P	Blood cell analysis+CRP	MCV	89.50	fL		82.00-100	2017-12-08 11:19:21.930	2017-12-08 12:36:47.640
2039P	Blood cell analysis+CRP	MCV	90.10	fL		82.00-100	2017-12-11 12:07:02.500	2017-12-11 13:16:13.497
2039P	Blood cell analysis+CRP	MCV	88.90	fL		82.00-100	2017-12-15 15:08:25.893	2017-12-15 15:49:26.283
2039P	Blood cell analysis+CRP	MCV	91.80	fL		82.00-100	2017-12-20 11:47:07.187	2017-12-20 12:19:13.680
2039P	Blood cell analysis+CRP	MCV	92.60	fL		82.00-100	2017-12-24 18:26:40.290	2017-12-24 18:50:34.497
2039P	Blood cell analysis+CRP	MCV	89.40	fL		82.00-100	2017-12-28 15:51:37.380	2017-12-28 16:24:03.393
2039P	Blood cell analysis+CRP	mean platet volume (MPV)	10.0	fL		7.8-11	2017-12-01 13:56:36.000	2017-12-01 16:09:25.650
2039P	Blood cell analysis+CRP	mean platet volume (MPV)	10.8	fL		7.8-11	2017-12-02 11:59:28.433	2017-12-02 13:47:17.693
2039P	Blood cell analysis+CRP	mean platet volume (MPV)	8.3	fL		7.8-11	2017-12-03 10:39:58.000	2017-12-03 12:54:42.617
2039P	Blood cell analysis+CRP	mean platet volume (MPV)	6.2	fL	L	7.8-11	2017-12-04 11:52:56.413	2017-12-04 12:42:23.100
2039P	Blood cell analysis+CRP	mean platet volume (MPV)	9.6	fL		7.8-11	2017-12-05 09:25:26.090	2017-12-05 10:22:15.940
2039P	Blood cell analysis+CRP	mean platet volume (MPV)	12.6	fL	H	7.8-11	2017-12-06 10:28:54.247	2017-12-06 12:05:45.980
2039P	Blood cell analysis+CRP	mean platet volume (MPV)	9.4	fL		7.8-11	2017-12-07 11:38:04.600	2017-12-07 12:42:46.230
2039P	Blood cell analysis+CRP	mean platet volume (MPV)	9.3	fL		7.8-11	2017-12-08 11:19:21.930	2017-12-08 12:36:47.640
2039P	Blood cell analysis+CRP	mean platet volume (MPV)	9.9	fL		7.8-11	2017-12-11 12:07:02.500	2017-12-11 13:16:13.497
2039P	Blood cell analysis+CRP	mean platet volume (MPV)	8.3	fL		7.8-11	2017-12-15 15:08:25.893	2017-12-15 15:49:26.283
2039P	Blood cell analysis+CRP	mean platet volume (MPV)	7.6	fL	L	7.8-11	2017-12-20 11:47:07.187	2017-12-20 12:19:13.680
2039P	Blood cell analysis+CRP	mean platet volume (MPV)	7.4	fL	L	7.8-11	2017-12-24 18:26:40.290	2017-12-24 18:50:34.497
2039P	Blood cell analysis+CRP	mean platet volume (MPV)	7.8	fL		7.8-11	2017-12-28 15:51:37.380	2017-12-28 16:24:03.393
2039P	Blood cell analysis+CRP	Monocyte count	0.05	10^9/L	L	0.10-0.60	2017-12-01 13:56:36.000	2017-12-01 16:09:25.650
2039P	Blood cell analysis+CRP	Monocyte count	0.11	10^9/L		0.10-0.60	2017-12-02 11:59:28.433	2017-12-02 13:47:17.693
2039P	Blood cell analysis+CRP	Monocyte count	0.13	10^9/L		0.10-0.60	2017-12-03 10:39:58.000	2017-12-03 12:54:42.617
2039P	Blood cell analysis+CRP	Monocyte count	0.02	10^9/L	L	0.10-0.60	2017-12-04 11:52:56.413	2017-12-04 12:42:23.100
2039P	Blood cell analysis+CRP	Monocyte count	0.12	10^9/L		0.10-0.60	2017-12-05 09:25:26.090	2017-12-05 10:22:15.940
2039P	Blood cell analysis+CRP	Monocyte count	0.06	10^9/L	L	0.10-0.60	2017-12-06 10:28:54.247	2017-12-06 12:05:45.980
2039P	Blood cell analysis+CRP	Monocyte count	0.11	10^9/L		0.10-0.60	2017-12-07 11:38:04.600	2017-12-07 12:42:46.230
2039P	Blood cell analysis+CRP	Monocyte count	0.10	10^9/L		0.10-0.60	2017-12-08 11:19:21.930	2017-12-08 12:36:47.640
2039P	Blood cell analysis+CRP	Monocyte count	0.13	10^9/L		0.10-0.60	2017-12-11 12:07:02.500	2017-12-11 13:16:13.497
2039P	Blood cell analysis+CRP	Monocyte count	0.20	10^9/L		0.10-0.60	2017-12-15 15:08:25.893	2017-12-15 15:49:26.283
2039P	Blood cell analysis+CRP	Monocyte count	0.20	10^9/L		0.10-0.60	2017-12-20 11:47:07.187	2017-12-20 12:19:13.680
2039P	Blood cell analysis+CRP	Monocyte count	0.14	10^9/L		0.10-0.60	2017-12-24 18:26:40.290	2017-12-24 18:50:34.497
2039P	Blood cell analysis+CRP	Monocyte count	0.29	10^9/L		0.10-0.60	2017-12-28 15:51:37.380	2017-12-28 16:24:03.393
2039P	Blood cell analysis+CRP	Monocyte ratio	1.7	%	L	3-10	2017-12-01 13:56:36.000	2017-12-01 16:09:25.650
2039P	Blood cell analysis+CRP	Monocyte ratio	4.0	%		3-10	2017-12-02 11:59:28.433	2017-12-02 13:47:17.693
2039P	Blood cell analysis+CRP	Monocyte ratio	3.5	%		3-10	2017-12-03 10:39:58.000	2017-12-03 12:54:42.617
2039P	Blood cell analysis+CRP	Monocyte ratio	0.6	%	L	3-10	2017-12-04 11:52:56.413	2017-12-04 12:42:23.100
2039P	Blood cell analysis+CRP	Monocyte ratio	2.7	%	L	3-10	2017-12-05 09:25:26.090	2017-12-05 10:22:15.940
2039P	Blood cell analysis+CRP	Monocyte ratio	1.1	%	L	3-10	2017-12-06 10:28:54.247	2017-12-06 12:05:45.980
2039P	Blood cell analysis+CRP	Monocyte ratio	1.3	%	L	3-10	2017-12-07 11:38:04.600	2017-12-07 12:42:46.230
2039P	Blood cell analysis+CRP	Monocyte ratio	0.8	%	L	3-10	2017-12-08 11:19:21.930	2017-12-08 12:36:47.640
2039P	Blood cell analysis+CRP	Monocyte ratio	3.1	%		3-10	2017-12-11 12:07:02.500	2017-12-11 13:16:13.497
2039P	Blood cell analysis+CRP	Monocyte ratio	4.6	%		3-10	2017-12-15 15:08:25.893	2017-12-15 15:49:26.283
2039P	Blood cell analysis+CRP	Monocyte ratio	4.2	%		3-10	2017-12-20 11:47:07.187	2017-12-20 12:19:13.680
2039P	Blood cell analysis+CRP	Monocyte ratio	6.3	%		3-10	2017-12-24 18:26:40.290	2017-12-24 18:50:34.497
2039P	Blood cell analysis+CRP	Monocyte ratio	9.2	%		3-10	2017-12-28 15:51:37.380	2017-12-28 16:24:03.393
2039P	Blood cell analysis+CRP	Neutrophil count	2.29	10^9/L		1.80-6.30	2017-12-01 13:56:36.000	2017-12-01 16:09:25.650
2039P	Blood cell analysis+CRP	Neutrophil count	2.27	10^9/L		1.80-6.30	2017-12-02 11:59:28.433	2017-12-02 13:47:17.693
2039P	Blood cell analysis+CRP	Neutrophil count	3.03	10^9/L		1.80-6.30	2017-12-03 10:39:58.000	2017-12-03 12:54:42.617
2039P	Blood cell analysis+CRP	Neutrophil count	2.64	10^9/L		1.80-6.30	2017-12-04 11:52:56.413	2017-12-04 12:42:23.100
2039P	Blood cell analysis+CRP	Neutrophil count	3.81	10^9/L		1.80-6.30	2017-12-05 09:25:26.090	2017-12-05 10:22:15.940
2039P	Blood cell analysis+CRP	Neutrophil count	5.27	10^9/L		1.80-6.30	2017-12-06 10:28:54.247	2017-12-06 12:05:45.980
2039P	Blood cell analysis+CRP	Neutrophil count	8.33	10^9/L	H	1.80-6.30	2017-12-07 11:38:04.600	2017-12-07 12:42:46.230
2039P	Blood cell analysis+CRP	Neutrophil count	11.80	10^9/L	H	1.80-6.30	2017-12-08 11:19:21.930	2017-12-08 12:36:47.640
2039P	Blood cell analysis+CRP	Neutrophil count	3.81	10^9/L		1.80-6.30	2017-12-11 12:07:02.500	2017-12-11 13:16:13.497
2039P	Blood cell analysis+CRP	Neutrophil count	3.71	10^9/L		1.80-6.30	2017-12-15 15:08:25.893	2017-12-15 15:49:26.283
2039P	Blood cell analysis+CRP	Neutrophil count	4.07	10^9/L		1.80-6.30	2017-12-20 11:47:07.187	2017-12-20 12:19:13.680
2039P	Blood cell analysis+CRP	Neutrophil count	1.71	10^9/L	L	1.80-6.30	2017-12-24 18:26:40.290	2017-12-24 18:50:34.497
2039P	Blood cell analysis+CRP	Neutrophil count	2.53	10^9/L		1.80-6.30	2017-12-28 15:51:37.380	2017-12-28 16:24:03.393
2039P	Blood cell analysis+CRP	Neutrophil ratio	86.4	%	H	40-75	2017-12-01 13:56:36.000	2017-12-01 16:09:25.650
2039P	Blood cell analysis+CRP	Neutrophil ratio	82.5	%	H	40-75	2017-12-02 11:59:28.433	2017-12-02 13:47:17.693
2039P	Blood cell analysis+CRP	Neutrophil ratio	79.2	%	H	40-75	2017-12-03 10:39:58.000	2017-12-03 12:54:42.617
2039P	Blood cell analysis+CRP	Neutrophil ratio	88.4	%	H	40-75	2017-12-04 11:52:56.413	2017-12-04 12:42:23.100
2039P	Blood cell analysis+CRP	Neutrophil ratio	88.2	%	H	40-75	2017-12-05 09:25:26.090	2017-12-05 10:22:15.940
2039P	Blood cell analysis+CRP	Neutrophil ratio	92.9	%	H	40-75	2017-12-06 10:28:54.247	2017-12-06 12:05:45.980
2039P	Blood cell analysis+CRP	Neutrophil ratio	95.9	%	H	40-75	2017-12-07 11:38:04.600	2017-12-07 12:42:46.230
2039P	Blood cell analysis+CRP	Neutrophil ratio	95.7	%	H	40-75	2017-12-08 11:19:21.930	2017-12-08 12:36:47.640
2039P	Blood cell analysis+CRP	Neutrophil ratio	91.8	%	H	40-75	2017-12-11 12:07:02.500	2017-12-11 13:16:13.497
2039P	Blood cell analysis+CRP	Neutrophil ratio	84.2	%	H	40-75	2017-12-15 15:08:25.893	2017-12-15 15:49:26.283
2039P	Blood cell analysis+CRP	Neutrophil ratio	85.7	%	H	40-75	2017-12-20 11:47:07.187	2017-12-20 12:19:13.680
2039P	Blood cell analysis+CRP	Neutrophil ratio	77.7	%	H	40-75	2017-12-24 18:26:40.290	2017-12-24 18:50:34.497
2039P	Blood cell analysis+CRP	Neutrophil ratio	79.2	%	H	40-75	2017-12-28 15:51:37.380	2017-12-28 16:24:03.393
2039P	Blood cell analysis+CRP	Nucleated red blood cell percentage	6.85	/100WBC	H		2017-12-01 13:56:36.000	2017-12-01 16:09:25.650
2039P	Blood cell analysis+CRP	Nucleated red blood cell percentage	3.59	/100WBC	H	0-1	2017-12-02 11:59:28.433	2017-12-02 13:47:17.693
2039P	Blood cell analysis+CRP	Nucleated red blood cell percentage	1.64	/100WBC	H	0-1	2017-12-03 10:39:58.000	2017-12-03 12:54:42.617
2039P	Blood cell analysis+CRP	Nucleated red blood cell percentage	3.85	/100WBC	H	0-1	2017-12-04 11:52:56.413	2017-12-04 12:42:23.100
2039P	Blood cell analysis+CRP	Nucleated red blood cell percentage	5.56	/100WBC	H	0-1	2017-12-05 09:25:26.090	2017-12-05 10:22:15.940
2039P	Blood cell analysis+CRP	Nucleated red blood cell percentage	3.80	/100WBC	H	0-1	2017-12-06 10:28:54.247	2017-12-06 12:05:45.980
2039P	Blood cell analysis+CRP	Nucleated red blood cell percentage	2.05	/100WBC	H	0-1	2017-12-07 11:38:04.600	2017-12-07 12:42:46.230
2039P	Blood cell analysis+CRP	Nucleated red blood cell percentage	1.75	/100WBC	H	0-1	2017-12-08 11:19:21.930	2017-12-08 12:36:47.640
2039P	Blood cell analysis+CRP	Nucleated red blood cell percentage	2.57	/100WBC	H	0-1	2017-12-11 12:07:02.500	2017-12-11 13:16:13.497
2039P	Blood cell analysis+CRP	Nucleated red blood cell percentage	2.13	/100WBC	H	0-1	2017-12-15 15:08:25.893	2017-12-15 15:49:26.283
2039P	Blood cell analysis+CRP	Nucleated red blood cell percentage	1.27	/100WBC	H	0-1	2017-12-20 11:47:07.187	2017-12-20 12:19:13.680
2039P	Blood cell analysis+CRP	Nucleated red blood cell percentage	2.33	/100WBC	H	0-1	2017-12-24 18:26:40.290	2017-12-24 18:50:34.497
2039P	Blood cell analysis+CRP	Nucleated red blood cell percentage	1.29	/100WBC	H	0-1	2017-12-28 15:51:37.380	2017-12-28 16:24:03.393
2039P	Blood cell analysis+CRP	Nucleated red blood cell: absolute value	0.02		H		2017-12-01 13:56:36.000	2017-12-01 16:09:25.650
2039P	Blood cell analysis+CRP	Nucleated red blood cell: absolute value	0.02			0-0.02	2017-12-02 11:59:28.433	2017-12-02 13:47:17.693
2039P	Blood cell analysis+CRP	Nucleated red blood cell: absolute value	0.02			0-0.02	2017-12-03 10:39:58.000	2017-12-03 12:54:42.617
2039P	Blood cell analysis+CRP	Nucleated red blood cell: absolute value	0.02			0-0.02	2017-12-04 11:52:56.413	2017-12-04 12:42:23.100
2039P	Blood cell analysis+CRP	Nucleated red blood cell: absolute value	0.04		H	0-0.02	2017-12-05 09:25:26.090	2017-12-05 10:22:15.940
2039P	Blood cell analysis+CRP	Nucleated red blood cell: absolute value	0.05		H	0-0.02	2017-12-06 10:28:54.247	2017-12-06 12:05:45.980
2039P	Blood cell analysis+CRP	Nucleated red blood cell: absolute value	0.06		H	0-0.02	2017-12-07 11:38:04.600	2017-12-07 12:42:46.230
2039P	Blood cell analysis+CRP	Nucleated red blood cell: absolute value	0.08		H	0-0.02	2017-12-08 11:19:21.930	2017-12-08 12:36:47.640
2039P	Blood cell analysis+CRP	Nucleated red blood cell: absolute value	0.03		H	0-0.02	2017-12-11 12:07:02.500	2017-12-11 13:16:13.497
2039P	Blood cell analysis+CRP	Nucleated red blood cell: absolute value	0.03		H	0-0.02	2017-12-15 15:08:25.893	2017-12-15 15:49:26.283
2039P	Blood cell analysis+CRP	Nucleated red blood cell: absolute value	0.03		H	0-0.02	2017-12-20 11:47:07.187	2017-12-20 12:19:13.680
2039P	Blood cell analysis+CRP	Nucleated red blood cell: absolute value	0.02			0-0.02	2017-12-24 18:26:40.290	2017-12-24 18:50:34.497
2039P	Blood cell analysis+CRP	Nucleated red blood cell: absolute value	0.02			0-0.02	2017-12-28 15:51:37.380	2017-12-28 16:24:03.393
2039P	Blood cell analysis+CRP	Platelet distribution width (PDW)	18.0	%	H	14.75-17.25	2017-12-01 13:56:36.000	2017-12-01 16:09:25.650
2039P	Blood cell analysis+CRP	Platelet distribution width (PDW)	19.3	%	H	14.75-17.25	2017-12-02 11:59:28.433	2017-12-02 13:47:17.693
2039P	Blood cell analysis+CRP	Platelet distribution width (PDW)	18.5	%	H	14.75-17.25	2017-12-03 10:39:58.000	2017-12-03 12:54:42.617
2039P	Blood cell analysis+CRP	Platelet distribution width (PDW)	15.6	%		14.75-17.25	2017-12-04 11:52:56.413	2017-12-04 12:42:23.100
2039P	Blood cell analysis+CRP	Platelet distribution width (PDW)	16.5	%		14.75-17.25	2017-12-05 09:25:26.090	2017-12-05 10:22:15.940
2039P	Blood cell analysis+CRP	Platelet distribution width (PDW)	17.7	%	H	14.75-17.25	2017-12-06 10:28:54.247	2017-12-06 12:05:45.980
2039P	Blood cell analysis+CRP	Platelet distribution width (PDW)	17.6	%	H	14.75-17.25	2017-12-07 11:38:04.600	2017-12-07 12:42:46.230
2039P	Blood cell analysis+CRP	Platelet distribution width (PDW)	17.9	%	H	14.75-17.25	2017-12-08 11:19:21.930	2017-12-08 12:36:47.640
2039P	Blood cell analysis+CRP	Platelet distribution width (PDW)	17.2	%		14.75-17.25	2017-12-11 12:07:02.500	2017-12-11 13:16:13.497
2039P	Blood cell analysis+CRP	Platelet distribution width (PDW)	16.1	%		14.75-17.25	2017-12-15 15:08:25.893	2017-12-15 15:49:26.283
2039P	Blood cell analysis+CRP	Platelet distribution width (PDW)	15.8	%		14.75-17.25	2017-12-20 11:47:07.187	2017-12-20 12:19:13.680
2039P	Blood cell analysis+CRP	Platelet distribution width (PDW)	15.7	%		14.75-17.25	2017-12-24 18:26:40.290	2017-12-24 18:50:34.497
2039P	Blood cell analysis+CRP	Platelet distribution width (PDW)	15.8	%		14.75-17.25	2017-12-28 15:51:37.380	2017-12-28 16:24:03.393
2039P	Blood cell analysis+CRP	P-LCR	30.7	%	H		2017-12-01 13:56:36.000	2017-12-01 16:09:25.650
2039P	Blood cell analysis+CRP	P-LCR	38.5	%	H		2017-12-02 11:59:28.433	2017-12-02 13:47:17.693
2039P	Blood cell analysis+CRP	P-LCR	26.7	%	H		2017-12-03 10:39:58.000	2017-12-03 12:54:42.617
2039P	Blood cell analysis+CRP	P-LCR	6.2	%	L	13--43	2017-12-04 11:52:56.413	2017-12-04 12:42:23.100
2039P	Blood cell analysis+CRP	P-LCR	26.0	%		13--43	2017-12-05 09:25:26.090	2017-12-05 10:22:15.940
2039P	Blood cell analysis+CRP	P-LCR	27.9	%		13--43	2017-12-06 10:28:54.247	2017-12-06 12:05:45.980
2039P	Blood cell analysis+CRP	P-LCR	28.9	%		13--43	2017-12-07 11:38:04.600	2017-12-07 12:42:46.230
2039P	Blood cell analysis+CRP	P-LCR	26.3	%		13--43	2017-12-08 11:19:21.930	2017-12-08 12:36:47.640
2039P	Blood cell analysis+CRP	P-LCR	27.6	%		13--43	2017-12-11 12:07:02.500	2017-12-11 13:16:13.497
2039P	Blood cell analysis+CRP	P-LCR	15.8	%		13--43	2017-12-15 15:08:25.893	2017-12-15 15:49:26.283
2039P	Blood cell analysis+CRP	P-LCR	11.9	%	L	13--43	2017-12-20 11:47:07.187	2017-12-20 12:19:13.680
2039P	Blood cell analysis+CRP	P-LCR	10.8	%	L	13--43	2017-12-24 18:26:40.290	2017-12-24 18:50:34.497
2039P	Blood cell analysis+CRP	P-LCR	12.5	%	L	13--43	2017-12-28 15:51:37.380	2017-12-28 16:24:03.393
2039P	Blood cell analysis+CRP	PLT	51	10^9/L	L	125-350	2017-12-01 13:56:36.000	2017-12-01 16:09:25.650
2039P	Blood cell analysis+CRP	PLT	47	10^9/L	L	125-350	2017-12-02 11:59:28.433	2017-12-02 13:47:17.693
2039P	Blood cell analysis+CRP	PLT	29	10^9/L	L	125-350	2017-12-03 10:39:58.000	2017-12-03 12:54:42.617
2039P	Blood cell analysis+CRP	PLT	17	10^9/L	L	125-350	2017-12-04 11:52:56.413	2017-12-04 12:42:23.100
2039P	Blood cell analysis+CRP	PLT	46	10^9/L	L	125-350	2017-12-05 09:25:26.090	2017-12-05 10:22:15.940
2039P	Blood cell analysis+CRP	PLT	46	10^9/L	L	125-350	2017-12-06 10:28:54.247	2017-12-06 12:05:45.980
2039P	Blood cell analysis+CRP	PLT	69	10^9/L	L	125-350	2017-12-07 11:38:04.600	2017-12-07 12:42:46.230
2039P	Blood cell analysis+CRP	PLT	96	10^9/L	L	125-350	2017-12-08 11:19:21.930	2017-12-08 12:36:47.640
2039P	Blood cell analysis+CRP	PLT	181	10^9/L		125-350	2017-12-11 12:07:02.500	2017-12-11 13:16:13.497
2039P	Blood cell analysis+CRP	PLT	428	10^9/L	H	125-350	2017-12-15 15:08:25.893	2017-12-15 15:49:26.283
2039P	Blood cell analysis+CRP	PLT	546	10^9/L	H	125-350	2017-12-20 11:47:07.187	2017-12-20 12:19:13.680
2039P	Blood cell analysis+CRP	PLT	453	10^9/L	H	125-350	2017-12-24 18:26:40.290	2017-12-24 18:50:34.497
2039P	Blood cell analysis+CRP	PLT	374	10^9/L	H	125-350	2017-12-28 15:51:37.380	2017-12-28 16:24:03.393
2039P	Blood cell analysis+CRP	RBC	3.36	10^12/L	L	4.3-5.8	2017-12-01 13:56:36.000	2017-12-01 16:09:25.650
2039P	Blood cell analysis+CRP	RBC	2.96	10^12/L	L	4.3-5.8	2017-12-02 11:59:28.433	2017-12-02 13:47:17.693
2039P	Blood cell analysis+CRP	RBC	3.16	10^12/L	L	4.3-5.8	2017-12-03 10:39:58.000	2017-12-03 12:54:42.617
2039P	Blood cell analysis+CRP	RBC	1.99	10^12/L	L	4.3-5.8	2017-12-04 11:52:56.413	2017-12-04 12:42:23.100
2039P	Blood cell analysis+CRP	RBC	2.82	10^12/L	L	4.3-5.8	2017-12-05 09:25:26.090	2017-12-05 10:22:15.940
2039P	Blood cell analysis+CRP	RBC	3.26	10^12/L	L	4.3-5.8	2017-12-06 10:28:54.247	2017-12-06 12:05:45.980
2039P	Blood cell analysis+CRP	RBC	3.22	10^12/L	L	4.3-5.8	2017-12-07 11:38:04.600	2017-12-07 12:42:46.230
2039P	Blood cell analysis+CRP	RBC	3.18	10^12/L	L	4.3-5.8	2017-12-08 11:19:21.930	2017-12-08 12:36:47.640
2039P	Blood cell analysis+CRP	RBC	2.74	10^12/L	L	4.3-5.8	2017-12-11 12:07:02.500	2017-12-11 13:16:13.497
2039P	Blood cell analysis+CRP	RBC	2.47	10^12/L	L	4.3-5.8	2017-12-15 15:08:25.893	2017-12-15 15:49:26.283
2039P	Blood cell analysis+CRP	RBC	2.86	10^12/L	L	4.3-5.8	2017-12-20 11:47:07.187	2017-12-20 12:19:13.680
2039P	Blood cell analysis+CRP	RBC	2.48	10^12/L	L	4.3-5.8	2017-12-24 18:26:40.290	2017-12-24 18:50:34.497
2039P	Blood cell analysis+CRP	RBC	2.80	10^12/L	L	4.3-5.8	2017-12-28 15:51:37.380	2017-12-28 16:24:03.393
2039P	Blood cell analysis+CRP	RDW-CV	15.0	%		0.00-15.00	2017-12-01 13:56:36.000	2017-12-01 16:09:25.650
2039P	Blood cell analysis+CRP	RDW-CV	14.8	%		0.00-15.00	2017-12-02 11:59:28.433	2017-12-02 13:47:17.693
2039P	Blood cell analysis+CRP	RDW-CV	14.9	%		0.00-15.00	2017-12-03 10:39:58.000	2017-12-03 12:54:42.617
2039P	Blood cell analysis+CRP	RDW-CV	15.1	%	H	0.00-15.00	2017-12-04 11:52:56.413	2017-12-04 12:42:23.100
2039P	Blood cell analysis+CRP	RDW-CV	14.9	%		0.00-15.00	2017-12-05 09:25:26.090	2017-12-05 10:22:15.940
2039P	Blood cell analysis+CRP	RDW-CV	14.9	%		0.00-15.00	2017-12-06 10:28:54.247	2017-12-06 12:05:45.980
2039P	Blood cell analysis+CRP	RDW-CV	15.2	%	H	0.00-15.00	2017-12-07 11:38:04.600	2017-12-07 12:42:46.230
2039P	Blood cell analysis+CRP	RDW-CV	15.3	%	H	0.00-15.00	2017-12-08 11:19:21.930	2017-12-08 12:36:47.640
2039P	Blood cell analysis+CRP	RDW-CV	17.3	%	H	0.00-15.00	2017-12-11 12:07:02.500	2017-12-11 13:16:13.497
2039P	Blood cell analysis+CRP	RDW-CV	18.5	%	H	0.00-15.00	2017-12-15 15:08:25.893	2017-12-15 15:49:26.283
2039P	Blood cell analysis+CRP	RDW-CV	20.2	%	H	0.00-15.00	2017-12-20 11:47:07.187	2017-12-20 12:19:13.680
2039P	Blood cell analysis+CRP	RDW-CV	20.0	%	H	0.00-15.00	2017-12-24 18:26:40.290	2017-12-24 18:50:34.497
2039P	Blood cell analysis+CRP	RDW-CV	17.8	%	H	0.00-15.00	2017-12-28 15:51:37.380	2017-12-28 16:24:03.393
2039P	Blood cell analysis+CRP	RDW-SD	46.0	fL	H		2017-12-01 13:56:36.000	2017-12-01 16:09:25.650
2039P	Blood cell analysis+CRP	RDW-SD	44.8	fL		37--54	2017-12-02 11:59:28.433	2017-12-02 13:47:17.693
2039P	Blood cell analysis+CRP	RDW-SD	44.8	fL		37--54	2017-12-03 10:39:58.000	2017-12-03 12:54:42.617
2039P	Blood cell analysis+CRP	RDW-SD	45.7	fL		37--54	2017-12-04 11:52:56.413	2017-12-04 12:42:23.100
2039P	Blood cell analysis+CRP	RDW-SD	45.5	fL		37--54	2017-12-05 09:25:26.090	2017-12-05 10:22:15.940
2039P	Blood cell analysis+CRP	RDW-SD	46.2	fL		37--54	2017-12-06 10:28:54.247	2017-12-06 12:05:45.980
2039P	Blood cell analysis+CRP	RDW-SD	47.7	fL		37--54	2017-12-07 11:38:04.600	2017-12-07 12:42:46.230
2039P	Blood cell analysis+CRP	RDW-SD	48.1	fL		37--54	2017-12-08 11:19:21.930	2017-12-08 12:36:47.640
2039P	Blood cell analysis+CRP	RDW-SD	55.2	fL	H	37--54	2017-12-11 12:07:02.500	2017-12-11 13:16:13.497
2039P	Blood cell analysis+CRP	RDW-SD	58.7	fL	H	37--54	2017-12-15 15:08:25.893	2017-12-15 15:49:26.283
2039P	Blood cell analysis+CRP	RDW-SD	66.5	fL	H	37--54	2017-12-20 11:47:07.187	2017-12-20 12:19:13.680
2039P	Blood cell analysis+CRP	RDW-SD	67.3	fL	H	37--54	2017-12-24 18:26:40.290	2017-12-24 18:50:34.497
2039P	Blood cell analysis+CRP	RDW-SD	57.6	fL	H	37--54	2017-12-28 15:51:37.380	2017-12-28 16:24:03.393
2039P	Blood cell analysis+CRP	Thrombocytocrit (PCT)	0.05	%	L	0.115-0.285	2017-12-01 13:56:36.000	2017-12-01 16:09:25.650
2039P	Blood cell analysis+CRP	Thrombocytocrit (PCT)	0.05	%	L	0.115-0.285	2017-12-02 11:59:28.433	2017-12-02 13:47:17.693
2039P	Blood cell analysis+CRP	Thrombocytocrit (PCT)	0.02	%	L	0.115-0.285	2017-12-03 10:39:58.000	2017-12-03 12:54:42.617
2039P	Blood cell analysis+CRP	Thrombocytocrit (PCT)	0.01	%	L	0.115-0.285	2017-12-04 11:52:56.413	2017-12-04 12:42:23.100
2039P	Blood cell analysis+CRP	Thrombocytocrit (PCT)	0.04	%	L	0.115-0.285	2017-12-05 09:25:26.090	2017-12-05 10:22:15.940
2039P	Blood cell analysis+CRP	Thrombocytocrit (PCT)	0.08	%	L	0.115-0.285	2017-12-06 10:28:54.247	2017-12-06 12:05:45.980
2039P	Blood cell analysis+CRP	Thrombocytocrit (PCT)	0.07	%	L	0.115-0.285	2017-12-07 11:38:04.600	2017-12-07 12:42:46.230
2039P	Blood cell analysis+CRP	Thrombocytocrit (PCT)	0.09	%	L	0.115-0.285	2017-12-08 11:19:21.930	2017-12-08 12:36:47.640
2039P	Blood cell analysis+CRP	Thrombocytocrit (PCT)	0.18	%		0.115-0.285	2017-12-11 12:07:02.500	2017-12-11 13:16:13.497
2039P	Blood cell analysis+CRP	Thrombocytocrit (PCT)	0.36	%	H	0.115-0.285	2017-12-15 15:08:25.893	2017-12-15 15:49:26.283
2039P	Blood cell analysis+CRP	Thrombocytocrit (PCT)	0.41	%	H	0.115-0.285	2017-12-20 11:47:07.187	2017-12-20 12:19:13.680
2039P	Blood cell analysis+CRP	Thrombocytocrit (PCT)	0.34	%	H	0.115-0.285	2017-12-24 18:26:40.290	2017-12-24 18:50:34.497
2039P	Blood cell analysis+CRP	Thrombocytocrit (PCT)	0.29	%	H	0.115-0.285	2017-12-28 15:51:37.380	2017-12-28 16:24:03.393
2039P	Blood cell analysis+CRP	WBC	2.66	10^9/L	L	3.5-9.50	2017-12-01 13:56:36.000	2017-12-01 16:09:25.650
2039P	Blood cell analysis+CRP	WBC	2.75	10^9/L	L	3.5-9.50	2017-12-02 11:59:28.433	2017-12-02 13:47:17.693
2039P	Blood cell analysis+CRP	WBC	3.82	10^9/L		3.5-9.50	2017-12-03 10:39:58.000	2017-12-03 12:54:42.617
2039P	Blood cell analysis+CRP	WBC	2.98	10^9/L	L	3.5-9.50	2017-12-04 11:52:56.413	2017-12-04 12:42:23.100
2039P	Blood cell analysis+CRP	WBC	4.32	10^9/L		3.5-9.50	2017-12-05 09:25:26.090	2017-12-05 10:22:15.940
2039P	Blood cell analysis+CRP	WBC	5.68	10^9/L		3.5-9.50	2017-12-06 10:28:54.247	2017-12-06 12:05:45.980
2039P	Blood cell analysis+CRP	WBC	8.68	10^9/L		3.5-9.50	2017-12-07 11:38:04.600	2017-12-07 12:42:46.230
2039P	Blood cell analysis+CRP	WBC	12.33	10^9/L	H	3.5-9.50	2017-12-08 11:19:21.930	2017-12-08 12:36:47.640
2039P	Blood cell analysis+CRP	WBC	4.16	10^9/L		3.5-9.50	2017-12-11 12:07:02.500	2017-12-11 13:16:13.497
2039P	Blood cell analysis+CRP	WBC	4.40	10^9/L		3.5-9.50	2017-12-15 15:08:25.893	2017-12-15 15:49:26.283
2039P	Blood cell analysis+CRP	WBC	4.75	10^9/L		3.5-9.50	2017-12-20 11:47:07.187	2017-12-20 12:19:13.680
2039P	Blood cell analysis+CRP	WBC	2.20	10^9/L	L	3.5-9.50	2017-12-24 18:26:40.290	2017-12-24 18:50:34.497
2039P	Blood cell analysis+CRP	WBC	3.19	10^9/L	L	3.5-9.50	2017-12-28 15:51:37.380	2017-12-28 16:24:03.393
2039P	Blood group monospecific antibody screening(blood transfusion branch)	ABO blood grouping	O				2017-12-04 08:29:30.793	2017-12-04 10:36:52.530
2039P	Blood group monospecific antibody screening(blood transfusion branch)	RBC antibody screening	Negative			Negative (-)	2017-12-04 08:29:30.793	2017-12-04 10:36:52.530
2039P	Blood group monospecific antibody screening(blood transfusion branch)	RhD blood grouping	Positive		H		2017-12-04 08:29:30.793	2017-12-04 10:36:52.530
2039P	CA-125	CA125	184.20	IU/ml	H	0.00-35.00	2017-12-08 11:19:21.930	2017-12-08 15:51:24.877
2039P	CA-125	CA125	109.40	IU/ml	H	0.00-35.00	2017-12-15 15:08:25.893	2017-12-18 11:24:57.470
2039P	CA-153	CA153	55.96	IU/ml	H	0.00-25.00	2017-12-08 11:19:21.930	2017-12-08 15:51:24.877
2039P	CA-153	CA153	57.40	IU/ml	H	0.00-25.00	2017-12-15 15:08:25.893	2017-12-18 11:24:57.470
2039P	CA-199	CA199	0.62	IU/ml		0.00-39.00	2017-12-08 11:19:21.930	2017-12-08 15:51:24.877
2039P	Carcinoembryonic antigen	CEA	4.00	ng/mL		0-6.5	2017-12-08 11:19:21.930	2017-12-09 09:31:39.300
2039P	CD antigen (flow cytometry)	CD3+absolute value	98		L	690--2540	2017-12-01 13:56:36.000	2017-12-06 11:03:08.143
2039P	CD antigen (flow cytometry)	CD3+relative value	60	%	L	65-79	2017-12-01 13:56:36.000	2017-12-06 11:03:08.143
2039P	CD antigen (flow cytometry)	CD4+ relative value	7	%	L	34-52	2017-12-01 13:56:36.000	2017-12-06 11:03:08.143
2039P	CD antigen (flow cytometry)	CD4+absolute value	11		L	410--1590	2017-12-01 13:56:36.000	2017-12-06 11:03:08.143
2039P	CD antigen (flow cytometry)	CD8+ absolute value	77		L	190--1140	2017-12-01 13:56:36.000	2017-12-06 11:03:08.143
2039P	CD antigen (flow cytometry)	CD8+ relative value	47	%	H	21-39	2017-12-01 13:56:36.000	2017-12-06 11:03:08.143
2039P	CD antigen (flow cytometry)	Lymphocyte (CD45+) absolute value	163		L	1100--3200	2017-12-01 13:56:36.000	2017-12-06 11:03:08.143
2039P	CD antigen (flow cytometry)	Lymphocyte (CD45+) relative value	100	%	H		2017-12-01 13:56:36.000	2017-12-06 11:03:08.143
2039P	Cerebrospinal fluid biochemistry test	Adenosine dehydrogenase	<1.0	U/L	L	0-8	2017-12-04 10:21:31.000	2017-12-04 12:18:56.417
2039P	Cerebrospinal fluid biochemistry test	Cl	120	mmol/l		120-132	2017-12-04 10:21:31.000	2017-12-04 12:18:56.417
2039P	Cerebrospinal fluid biochemistry test	GLU	4.01	mmol/L		2.4-4.5	2017-12-04 10:21:31.000	2017-12-04 12:18:56.417
2039P	Coagulation function (4 items)	APTT	39.2	S		26.0-40.0	2017-12-02 11:59:28.433	2017-12-02 13:52:52.547
2039P	Coagulation function (4 items)	APTT	25.8	S	L	26.0-40.0	2017-12-04 11:52:56.413	2017-12-04 12:47:23.390
2039P	Coagulation function (4 items)	APTT	29.6	S		26.0-40.0	2017-12-05 09:25:26.090	2017-12-05 12:08:43.817
2039P	Coagulation function (4 items)	APTT	29.7	S		26--40	2017-12-06 10:28:54.247	2017-12-06 12:24:54.170
2039P	Coagulation function (4 items)	Fibrinogen (FIB)	2.20	g/L		2-4	2017-12-02 11:59:28.433	2017-12-02 13:52:52.547
2039P	Coagulation function (4 items)	Fibrinogen (FIB)	2.27	g/L		2-4	2017-12-04 11:52:56.413	2017-12-04 12:47:23.390
2039P	Coagulation function (4 items)	Fibrinogen (FIB)	1.87	g/L	L	2-4	2017-12-05 09:25:26.090	2017-12-05 12:08:43.817
2039P	Coagulation function (4 items)	Fibrinogen (FIB)	2.12	g/L		2-4	2017-12-06 10:28:54.247	2017-12-06 12:24:54.170
2039P	Coagulation function (4 items)	Prothrombin activity (PTA)	67.00	%	L	80-130	2017-12-02 11:59:28.433	2017-12-02 13:52:52.547
2039P	Coagulation function (4 items)	Prothrombin activity (PTA)	85.00	%		80-130	2017-12-04 11:52:56.413	2017-12-04 12:47:23.390
2039P	Coagulation function (4 items)	Prothrombin activity (PTA)	89.00	%		80-130	2017-12-05 09:25:26.090	2017-12-05 12:08:43.817
2039P	Coagulation function (4 items)	Prothrombin activity (PTA)	77.00	%	L	80-130	2017-12-06 10:28:54.247	2017-12-06 12:24:54.170
2039P	Coagulation function (4 items)	PT	16.2	S	H	11.0-14.5	2017-12-02 11:59:28.433	2017-12-02 13:52:52.547
2039P	Coagulation function (4 items)	PT	14.3	S		11.0-14.5	2017-12-04 11:52:56.413	2017-12-04 12:47:23.390
2039P	Coagulation function (4 items)	PT	14.0	S		11.0-14.5	2017-12-05 09:25:26.090	2017-12-05 12:08:43.817
2039P	Coagulation function (4 items)	PT	15.0	S	H	11--14.5	2017-12-06 10:28:54.247	2017-12-06 12:24:54.170
2039P	Coagulation function (4 items)	PT-INR	1.31		H	0.72-1.20	2017-12-02 11:59:28.433	2017-12-02 13:52:52.547
2039P	Coagulation function (4 items)	PT-INR	1.11			0.72-1.20	2017-12-04 11:52:56.413	2017-12-04 12:47:23.390
2039P	Coagulation function (4 items)	PT-INR	1.08			0.72-1.20	2017-12-05 09:25:26.090	2017-12-05 12:08:43.817
2039P	Coagulation function (4 items)	PT-INR	1.18			0.72-1.20	2017-12-06 10:28:54.247	2017-12-06 12:24:54.170
2039P	Coagulation function (4 items)	TT	17.9	S		14.0-21.0	2017-12-02 11:59:28.433	2017-12-02 13:52:52.547
2039P	Coagulation function (4 items)	TT	14.4	S		14.0-21.0	2017-12-04 11:52:56.413	2017-12-04 12:47:23.390
2039P	Coagulation function (4 items)	TT	16.5	S		14.0-21.0	2017-12-05 09:25:26.090	2017-12-05 12:08:43.817
2039P	Coagulation function (4 items)	TT	18.3	S		14.0-21.0	2017-12-06 10:28:54.247	2017-12-06 12:24:54.170
2039P	Coagulation function (5 items)	APTT	36.9	S		26.0-40.0	2017-12-24 18:26:40.290	2017-12-24 19:08:05.027
2039P	Coagulation function (5 items)	D-dimer (DD)(FEU)	3.24	mg/L	H	0-0.55	2017-12-24 18:26:40.290	2017-12-24 19:08:05.027
2039P	Coagulation function (5 items)	Fibrinogen (FIB)	2.69	g/L		2-4	2017-12-24 18:26:40.290	2017-12-24 19:08:05.027
2039P	Coagulation function (5 items)	Prothrombin activity (PTA)	64.00	%	L	80-130	2017-12-24 18:26:40.290	2017-12-24 19:08:05.027
2039P	Coagulation function (5 items)	PT	16.5	S	H	11--14.5	2017-12-24 18:26:40.290	2017-12-24 19:08:05.027
2039P	Coagulation function (5 items)	PT-INR	1.35		H	0.72-1.20	2017-12-24 18:26:40.290	2017-12-24 19:08:05.027
2039P	Coagulation function (5 items)	TT	18.4	S		14.0-21.0	2017-12-24 18:26:40.290	2017-12-24 19:08:05.027
2039P	Coagulation function (7 items)	Antithrombin Ⅲ (AT Ⅲ)	29.3	%	L	75-125	2017-12-01 13:56:36.000	2017-12-01 17:10:37.847
2039P	Coagulation function (7 items)	Antithrombin Ⅲ (AT Ⅲ)	39.0	%	L	75-125	2017-12-03 10:39:58.000	2017-12-03 12:50:07.977
2039P	Coagulation function (7 items)	Antithrombin Ⅲ (AT Ⅲ)	98.2	%		75-125	2017-12-07 11:38:04.600	2017-12-07 13:17:28.510
2039P	Coagulation function (7 items)	Antithrombin Ⅲ (AT Ⅲ)	103.4	%		75-125	2017-12-07 16:18:43.570	2017-12-07 17:23:49.230
2039P	Coagulation function (7 items)	Antithrombin Ⅲ (AT Ⅲ)	66.4	%	L	75-125	2017-12-08 11:19:21.930	2017-12-08 13:29:41.733
2039P	Coagulation function (7 items)	Antithrombin Ⅲ (AT Ⅲ)	62.1	%	L	75-125	2017-12-11 12:07:11.687	2017-12-11 15:21:03.560
2039P	Coagulation function (7 items)	APTT	47.3	S	H	26.0-40.0	2017-12-01 13:56:36.000	2017-12-01 17:10:37.847
2039P	Coagulation function (7 items)	APTT	40.6	S	H	26.0-40.0	2017-12-03 10:39:58.000	2017-12-03 12:50:07.977
2039P	Coagulation function (7 items)	APTT	31.9	S		26--40	2017-12-07 11:38:04.600	2017-12-07 13:17:28.510
2039P	Coagulation function (7 items)	APTT	33.4	S		26--40	2017-12-07 16:18:43.570	2017-12-07 17:23:49.230
2039P	Coagulation function (7 items)	APTT	39.0	S		26--40	2017-12-08 11:19:21.930	2017-12-08 13:29:41.733
2039P	Coagulation function (7 items)	APTT	41.4	S	H	26--40	2017-12-11 12:07:11.687	2017-12-11 15:21:03.560
2039P	Coagulation function (7 items)	D-dimer (DD)(FEU)	9.08	mg/L	H	0-0.55	2017-12-01 13:56:36.000	2017-12-01 17:10:37.847
2039P	Coagulation function (7 items)	D-dimer (DD)(FEU)	11.82	mg/L	H	0-0.55	2017-12-03 10:39:58.000	2017-12-03 12:50:07.977
2039P	Coagulation function (7 items)	D-dimer (DD)(FEU)	19.44	mg/L	H	0-0.55	2017-12-07 11:38:04.600	2017-12-07 13:17:28.510
2039P	Coagulation function (7 items)	D-dimer (DD)(FEU)	14.40	mg/L	H	0-0.55	2017-12-07 16:18:43.570	2017-12-07 17:23:49.230
2039P	Coagulation function (7 items)	D-dimer (DD)(FEU)	12.15	mg/L	H	0-0.55	2017-12-08 11:19:21.930	2017-12-08 13:29:41.733
2039P	Coagulation function (7 items)	D-dimer (DD)(FEU)	6.22	mg/L	H	0-0.55	2017-12-11 12:07:11.687	2017-12-11 15:21:03.560
2039P	Coagulation function (7 items)	Fibrinogen (FIB)	3.23	g/L		2-4	2017-12-01 13:56:36.000	2017-12-01 17:10:37.847
2039P	Coagulation function (7 items)	Fibrinogen (FIB)	2.81	g/L		2-4	2017-12-03 10:39:58.000	2017-12-03 12:50:07.977
2039P	Coagulation function (7 items)	Fibrinogen (FIB)	2.58	g/L		2-4	2017-12-07 11:38:04.600	2017-12-07 13:17:28.510
2039P	Coagulation function (7 items)	Fibrinogen (FIB)	3.47	g/L		2-4	2017-12-07 16:18:43.570	2017-12-07 17:23:49.230
2039P	Coagulation function (7 items)	Fibrinogen (FIB)	4.75	g/L	H	2-4	2017-12-08 11:19:21.930	2017-12-08 13:29:41.733
2039P	Coagulation function (7 items)	Fibrinogen (FIB)	6.12	g/L	H	2-4	2017-12-11 12:07:11.687	2017-12-11 15:21:03.560
2039P	Coagulation function (7 items)	Fibrinogen and fibrin degradation products (FDPs)	58.14	ug/ml	H	0-5	2017-12-01 13:56:36.000	2017-12-01 17:10:37.847
2039P	Coagulation function (7 items)	Fibrinogen and fibrin degradation products (FDPs)	74.12	ug/ml	H	0-5	2017-12-03 10:39:58.000	2017-12-03 12:50:07.977
2039P	Coagulation function (7 items)	Fibrinogen and fibrin degradation products (FDPs)	137.51	ug/ml	H	0-5	2017-12-07 11:38:04.600	2017-12-07 13:17:28.510
2039P	Coagulation function (7 items)	Fibrinogen and fibrin degradation products (FDPs)	142.66	ug/ml	H	0-5	2017-12-07 16:18:43.570	2017-12-07 17:23:49.230
2039P	Coagulation function (7 items)	Fibrinogen and fibrin degradation products (FDPs)	82.32	ug/ml	H	0-5	2017-12-08 11:19:21.930	2017-12-08 13:29:41.733
2039P	Coagulation function (7 items)	Fibrinogen and fibrin degradation products (FDPs)	23.94	ug/ml	H	0-5	2017-12-11 12:07:11.687	2017-12-11 15:21:03.560
2039P	Coagulation function (7 items)	Prothrombin activity (PTA)	62.00	%	L	80-130	2017-12-01 13:56:36.000	2017-12-01 17:10:37.847
2039P	Coagulation function (7 items)	Prothrombin activity (PTA)	66.00	%	L	80-130	2017-12-03 10:39:58.000	2017-12-03 12:50:07.977
2039P	Coagulation function (7 items)	Prothrombin activity (PTA)	77.00	%	L	80-130	2017-12-07 11:38:04.600	2017-12-07 13:17:28.510
2039P	Coagulation function (7 items)	Prothrombin activity (PTA)	78.00	%	L	80-130	2017-12-07 16:18:43.570	2017-12-07 17:23:49.230
2039P	Coagulation function (7 items)	Prothrombin activity (PTA)	75.00	%	L	80-130	2017-12-08 11:19:21.930	2017-12-08 13:29:41.733
2039P	Coagulation function (7 items)	Prothrombin activity (PTA)	85.00	%		80-130	2017-12-11 12:07:11.687	2017-12-11 15:21:03.560
2039P	Coagulation function (7 items)	PT	16.8	S	H	11.0-14.5	2017-12-01 13:56:36.000	2017-12-01 17:10:37.847
2039P	Coagulation function (7 items)	PT	16.3	S	H	11.0-14.5	2017-12-03 10:39:58.000	2017-12-03 12:50:07.977
2039P	Coagulation function (7 items)	PT	15.0	S	H	11--14.5	2017-12-07 11:38:04.600	2017-12-07 13:17:28.510
2039P	Coagulation function (7 items)	PT	14.9	S	H	11--14.5	2017-12-07 16:18:43.570	2017-12-07 17:23:49.230
2039P	Coagulation function (7 items)	PT	15.2	S	H	11--14.5	2017-12-08 11:19:21.930	2017-12-08 13:29:41.733
2039P	Coagulation function (7 items)	PT	14.3	S		11--14.5	2017-12-11 12:07:11.687	2017-12-11 15:21:03.560
2039P	Coagulation function (7 items)	PT-INR	1.37		H	0.72-1.20	2017-12-01 13:56:36.000	2017-12-01 17:10:37.847
2039P	Coagulation function (7 items)	PT-INR	1.32		H	0.72-1.20	2017-12-03 10:39:58.000	2017-12-03 12:50:07.977
2039P	Coagulation function (7 items)	PT-INR	1.18			0.72-1.20	2017-12-07 11:38:04.600	2017-12-07 13:17:28.510
2039P	Coagulation function (7 items)	PT-INR	1.17			0.72-1.20	2017-12-07 16:18:43.570	2017-12-07 17:23:49.230
2039P	Coagulation function (7 items)	PT-INR	1.20			0.72-1.20	2017-12-08 11:19:21.930	2017-12-08 13:29:41.733
2039P	Coagulation function (7 items)	PT-INR	1.11			0.72-1.20	2017-12-11 12:07:11.687	2017-12-11 15:21:03.560
2039P	Coagulation function (7 items)	TT	16.7	S		14.0-21.0	2017-12-01 13:56:36.000	2017-12-01 17:10:37.847
2039P	Coagulation function (7 items)	TT	18.0	S		14.0-21.0	2017-12-03 10:39:58.000	2017-12-03 12:50:07.977
2039P	Coagulation function (7 items)	TT	17.9	S		14.0-21.0	2017-12-07 11:38:04.600	2017-12-07 13:17:28.510
2039P	Coagulation function (7 items)	TT	17.1	S		14.0-21.0	2017-12-07 16:18:43.570	2017-12-07 17:23:49.230
2039P	Coagulation function (7 items)	TT	15.8	S		14.0-21.0	2017-12-08 11:19:21.930	2017-12-08 13:29:41.733
2039P	Coagulation function (7 items)	TT	17.0	S		14.0-21.0	2017-12-11 12:07:11.687	2017-12-11 15:21:03.560
2039P	Common Thromboelastogram Detection (once) (Blood Transfusion Department)	Angle (fibrinogen function)	77.00	deg	H	53-72	2017-12-15 15:08:25.893	2017-12-15 16:33:12.083
2039P	Common Thromboelastogram Detection (once) (Blood Transfusion Department)	CI (coagulation index)	4.20		H	-3-3	2017-12-15 15:08:25.893	2017-12-15 16:33:12.083
2039P	Common Thromboelastogram Detection (once) (Blood Transfusion Department)	EPL (measuring fibrinolytic index)	0.00	%		0-15	2017-12-15 15:08:25.893	2017-12-15 16:33:12.083
2039P	Common Thromboelastogram Detection (once) (Blood Transfusion Department)	K value (fibrinogen function)	1.20	min		1-3	2017-12-15 15:08:25.893	2017-12-15 16:33:12.083
2039P	Common Thromboelastogram Detection (once) (Blood Transfusion Department)	LY30 (measured fibrinolytic index	0.00	%		0-8	2017-12-15 15:08:25.893	2017-12-15 16:33:12.083
2039P	Common Thromboelastogram Detection (once) (Blood Transfusion Department)	MA (platelet function)	76.60	mm	H	50-70	2017-12-15 15:08:25.893	2017-12-15 16:33:12.083
2039P	Common Thromboelastogram Detection (once) (Blood Transfusion Department)	R value (coagulation factor activity)	4.30	min		4-9	2017-12-15 15:08:25.893	2017-12-15 16:33:12.083
2039P	Cryptococcal antigen detection	Cryptococcus antigen	Positive		H	Negative	2017-12-01 13:56:36.000	2017-12-02 10:35:39.903
2039P	Cryptococcus ink staining	Cryptococcal examination	Cryptococcus was not found				2017-12-04 10:21:31.000	2017-12-04 11:39:35.117
2039P	Cytomegalovirus DNA Detection (Urine) (Liver Research Institute)	Cytomegalovirus DNA quantification	No viral nucleic acid was detected	copies/ml		0-400	2017-12-02 11:59:28.433	2017-12-06 08:33:51.760
2039P	EB virus	EB virus capsid antigen IgG antibody	Positive		H	Negative (-)	2017-12-04 08:29:30.793	2017-12-05 16:37:00.000
2039P	EB virus	EB virus capsid antigen IgM antibody	Negative			Negative (-)	2017-12-04 08:29:30.793	2017-12-05 16:37:00.000
2039P	EB virus	EB virus nuclear antigen IgG antibody	Negative			Negative (-)	2017-12-04 08:29:30.793	2017-12-05 16:37:00.000
2039P	EB virus	Epstein-Barr virus early antigen IGM antibody	Negative			Negative (-)	2017-12-04 08:29:30.793	2017-12-05 16:37:00.000
2039P	EB virus	EB virus DNA quantification	2.38E+04	copies/ml	H	0-400	2017-12-02 11:59:28.433	2017-12-06 08:27:57.683
2039P	Electrolyte test	AG	13.5	mmol/l		7.5-16	2017-12-02 11:59:28.433	2017-12-02 13:59:44.257
2039P	Electrolyte test	AG	15.4	mmol/l		7.5-16	2017-12-03 10:39:58.000	2017-12-03 12:31:31.307
2039P	Electrolyte test	AG	15.6	mmol/l		7.5-16	2017-12-05 09:25:26.090	2017-12-05 11:35:36.520
2039P	Electrolyte test	AG	15.2	mmol/l		7.5-16	2017-12-06 10:28:54.247	2017-12-06 13:34:55.533
2039P	Electrolyte test	AG	15.7	mmol/l		7.5-16	2017-12-08 11:19:21.930	2017-12-08 13:48:25.953
2039P	Electrolyte test	AG	13.0	mmol/l		7.5-16	2017-12-20 11:47:49.737	2017-12-20 12:34:33.123
2039P	Electrolyte test	AG	15.1	mmol/l		7.5-16	2017-12-28 15:51:24.987	2017-12-28 16:52:18.127
2039P	Electrolyte test	AG	13.4	mmol/l		7.5-16	2017-12-29 15:18:32.923	2017-12-29 16:12:53.797
2039P	Electrolyte test	Bicarbonate	15	mmol/l	L	21-29	2017-12-02 11:59:28.433	2017-12-02 13:59:44.257
2039P	Electrolyte test	Bicarbonate	17	mmol/l	L	21-29	2017-12-03 10:39:58.000	2017-12-03 12:31:31.307
2039P	Electrolyte test	Bicarbonate	19	mmol/l	L	21-29	2017-12-05 09:25:26.090	2017-12-05 11:35:36.520
2039P	Electrolyte test	Bicarbonate	21	mmol/l		21-29	2017-12-06 10:28:54.247	2017-12-06 13:34:55.533
2039P	Electrolyte test	Bicarbonate	22	mmol/l		21-29	2017-12-08 11:19:21.930	2017-12-08 13:48:25.953
2039P	Electrolyte test	Bicarbonate	22	mmol/l		21-29	2017-12-20 11:47:49.737	2017-12-20 12:34:33.123
2039P	Electrolyte test	Bicarbonate	19	mmol/l	L	21-29	2017-12-28 15:51:24.987	2017-12-28 16:52:18.127
2039P	Electrolyte test	Bicarbonate	16	mmol/l	L	21-29	2017-12-29 15:18:32.923	2017-12-29 16:12:53.797
2039P	Electrolyte test	Ca	2.08	mmol/l		2.01-2.6	2017-12-02 11:59:28.433	2017-12-02 13:59:44.257
2039P	Electrolyte test	Ca	2.18	mmol/l		2.01-2.6	2017-12-03 10:39:58.000	2017-12-03 12:31:31.307
2039P	Electrolyte test	Ca	2.05	mmol/l		2.01-2.6	2017-12-05 09:25:26.090	2017-12-05 11:35:36.520
2039P	Electrolyte test	Ca	2.01	mmol/l		2.01-2.6	2017-12-06 10:28:54.247	2017-12-06 13:34:55.533
2039P	Electrolyte test	Ca	2.06	mmol/l		2.01-2.6	2017-12-08 11:19:21.930	2017-12-08 13:48:25.953
2039P	Electrolyte test	Ca	1.98	mmol/l	L	2.01-2.6	2017-12-20 11:47:49.737	2017-12-20 12:34:33.123
2039P	Electrolyte test	Ca	1.96	mmol/l	L	2.01-2.6	2017-12-28 15:51:24.987	2017-12-28 16:52:18.127
2039P	Electrolyte test	Ca	1.77	mmol/l	L	2.01-2.6	2017-12-29 15:18:32.923	2017-12-29 16:12:53.797
2039P	Electrolyte test	Cl	105	mmol/l		96-108	2017-12-02 11:59:28.433	2017-12-02 13:59:44.257
2039P	Electrolyte test	Cl	106	mmol/l		96-108	2017-12-03 10:39:58.000	2017-12-03 12:31:31.307
2039P	Electrolyte test	Cl	105	mmol/l		96-108	2017-12-05 09:25:26.090	2017-12-05 11:35:36.520
2039P	Electrolyte test	Cl	105	mmol/l		96-108	2017-12-06 10:28:54.247	2017-12-06 13:34:55.533
2039P	Electrolyte test	Cl	101	mmol/l		96-108	2017-12-08 11:19:21.930	2017-12-08 13:48:25.953
2039P	Electrolyte test	Cl	105	mmol/l		96-108	2017-12-20 11:47:49.737	2017-12-20 12:34:33.123
2039P	Electrolyte test	Cl	91	mmol/l	L	96-108	2017-12-28 15:51:24.987	2017-12-28 16:52:18.127
2039P	Electrolyte test	Cl	98	mmol/l		96-108	2017-12-29 15:18:32.923	2017-12-29 16:12:53.797
2039P	Electrolyte test	K	4.46	mmol/l		3.5-5.3	2017-12-02 11:59:28.433	2017-12-02 13:59:44.257
2039P	Electrolyte test	K	4.37	mmol/l		3.5-5.3	2017-12-03 10:39:58.000	2017-12-03 12:31:31.307
2039P	Electrolyte test	K	4.63	mmol/l		3.5-5.3	2017-12-05 09:25:26.090	2017-12-05 11:35:36.520
2039P	Electrolyte test	K	4.18	mmol/l		3.5-5.3	2017-12-06 10:28:54.247	2017-12-06 13:34:55.533
2039P	Electrolyte test	K	4.73	mmol/l		3.5-5.3	2017-12-08 11:19:21.930	2017-12-08 13:48:25.953
2039P	Electrolyte test	K	4.98	mmol/l		3.5-5.3	2017-12-20 11:47:49.737	2017-12-20 12:34:33.123
2039P	Electrolyte test	K	5.13	mmol/l		3.5-5.3	2017-12-28 15:51:24.987	2017-12-28 16:52:18.127
2039P	Electrolyte test	K	4.44	mmol/l		3.5-5.3	2017-12-29 15:18:32.923	2017-12-29 16:12:53.797
2039P	Electrolyte test	Mg	0.74	mmol/l		0.6-1.19	2017-12-02 11:59:28.433	2017-12-02 13:59:44.257
2039P	Electrolyte test	Mg	0.78	mmol/l		0.6-1.19	2017-12-03 10:39:58.000	2017-12-03 12:31:31.307
2039P	Electrolyte test	Mg	0.85	mmol/l		0.6-1.19	2017-12-05 09:25:26.090	2017-12-05 11:35:36.520
2039P	Electrolyte test	Mg	0.94	mmol/l		0.6-1.19	2017-12-06 10:28:54.247	2017-12-06 13:34:55.533
2039P	Electrolyte test	Mg	0.82	mmol/l		0.6-1.19	2017-12-08 11:19:21.930	2017-12-08 13:48:25.953
2039P	Electrolyte test	Mg	0.77	mmol/l		0.6-1.19	2017-12-20 11:47:49.737	2017-12-20 12:34:33.123
2039P	Electrolyte test	Mg	0.63	mmol/l		0.6-1.19	2017-12-28 15:51:24.987	2017-12-28 16:52:18.127
2039P	Electrolyte test	Mg	0.64	mmol/l		0.6-1.19	2017-12-29 15:18:32.923	2017-12-29 16:12:53.797
2039P	Electrolyte test	Na	129	mmol/l	L	137-147	2017-12-02 11:59:28.433	2017-12-02 13:59:44.257
2039P	Electrolyte test	Na	134	mmol/l	L	137-147	2017-12-03 10:39:58.000	2017-12-03 12:31:31.307
2039P	Electrolyte test	Na	135	mmol/l	L	137-147	2017-12-05 09:25:26.090	2017-12-05 11:35:36.520
2039P	Electrolyte test	Na	137	mmol/l		137-147	2017-12-06 10:28:54.247	2017-12-06 13:34:55.533
2039P	Electrolyte test	Na	134	mmol/l	L	137-147	2017-12-08 11:19:21.930	2017-12-08 13:48:25.953
2039P	Electrolyte test	Na	135	mmol/l	L	137-147	2017-12-20 11:47:49.737	2017-12-20 12:34:33.123
2039P	Electrolyte test	Na	120	mmol/l	L	137-147	2017-12-28 15:51:24.987	2017-12-28 16:52:18.127
2039P	Electrolyte test	Na	123	mmol/l	L	137-147	2017-12-29 15:18:32.923	2017-12-29 16:12:53.797
2039P	Electrolyte test	Osmotic pressure	252.27	mOsm/Kg(H2O)	L	275-350	2017-12-02 11:59:28.433	2017-12-02 13:59:44.257
2039P	Electrolyte test	Osmotic pressure	264.79	mOsm/Kg(H2O)	L	275-350	2017-12-05 09:25:26.090	2017-12-05 11:35:36.520
2039P	Electrolyte test	P	0.61	mmol/l	L	0.8-1.62	2017-12-02 11:59:28.433	2017-12-02 13:59:44.257
2039P	Electrolyte test	P	1.26	mmol/l		0.8-1.62	2017-12-03 10:39:58.000	2017-12-03 12:31:31.307
2039P	Electrolyte test	P	1.66	mmol/l	H	0.8-1.62	2017-12-05 09:25:26.090	2017-12-05 11:35:36.520
2039P	Electrolyte test	P	1.13	mmol/l		0.8-1.62	2017-12-06 10:28:54.247	2017-12-06 13:34:55.533
2039P	Electrolyte test	P	1.25	mmol/l		0.8-1.62	2017-12-08 11:19:21.930	2017-12-08 13:48:25.953
2039P	Electrolyte test	P	0.90	mmol/l		0.8-1.62	2017-12-20 11:47:49.737	2017-12-20 12:34:33.123
2039P	Electrolyte test	P	0.66	mmol/l	L	0.8-1.62	2017-12-28 15:51:24.987	2017-12-28 16:52:18.127
2039P	Electrolyte test	P	0.53	mmol/l	L	0.8-1.62	2017-12-29 15:18:32.923	2017-12-29 16:12:53.797
2039P	Electrolyte test	Urea/Cr	0.11			0.01-10	2017-12-02 11:59:28.433	2017-12-02 13:59:44.257
2039P	Electrolyte test	Urea/Cr	0.14			0.01-10	2017-12-05 09:25:26.090	2017-12-05 11:35:36.520
2039P	Electrolyte test	Urea/Cr	0.16			0.01-10	2017-12-08 11:19:21.930	2017-12-08 13:48:25.953
2039P	Electrolyte test	Urea/Cr	0.13			0.01-10	2017-12-20 11:47:49.737	2017-12-20 12:34:33.123
2039P	Electrolyte test	Urea/Cr	0.08			0.01-10	2017-12-28 15:51:24.987	2017-12-28 16:52:18.127
2039P	Emergency procalcitonin test	PCT	21.830	ng/ml	H	0.000-0.050	2017-12-01 13:56:36.000	2017-12-01 16:41:22.110
2039P	Emergency procalcitonin test	PCT	5.964	ng/ml	H	0.000-0.050	2017-12-04 11:52:56.413	2017-12-04 13:18:40.280
2039P	Emergency procalcitonin test	PCT	3.199	ng/ml	H	0.000-0.050	2017-12-08 11:19:21.930	2017-12-08 13:44:27.420
2039P	Erythrocyte sedimentation rate	ESR	>140	mm/h	H	0-15	2017-12-15 15:08:25.893	2017-12-15 16:46:17.773
2039P	Erythrocyte sedimentation rate	ESR	123.0	mm/h	H	0-15	2017-12-20 11:47:08.880	2017-12-20 13:11:52.130
2039P	Erythrocyte sedimentation rate	ESR	73.0	mm/h	H	0-15	2017-12-24 18:26:40.290	2017-12-24 20:31:00.527
2039P	Erythrocyte sedimentation rate	ESR	43.0	mm/h	H	0-15	2017-12-28 15:51:19.020	2017-12-28 16:57:54.613
2039P	Fungal D-glucan detection	Fungus (1-3)-β-D glucan (G test)	388.9	pg/ml	H	0.00~60.00;60~100pg/ml is intermediary; Positive>100gp/ml	2017-12-01 13:56:36.000	2017-12-04 15:31:23.000
2039P	Fungal D-glucan detection	Fungus (1-3)-β-D glucan (G test)	289.9	pg/ml	H	0.00~60.00;60~100pg/ml is intermediary; Positive>100gp/ml	2017-12-08 11:19:21.930	2017-12-11 12:01:50.000
2039P	Fungal D-glucan detection	Fungus (1-3)-β-D glucan (G test)	99.1	pg/ml	H	0.00~60.00;60~100pg/ml is intermediary; Positive>100gp/ml	2017-12-11 12:07:26.720	2017-12-13 15:33:07.000
2039P	Fungal smear examination	Fungal examination	Find yeast-like fungi				2017-12-01 13:56:36.000	2017-12-04 08:26:02.280
2039P	Fungal smear examination	Fungal examination	Find yeast-like fungi				2017-12-08 15:31:02.883	2017-12-11 09:34:15.680
2039P	Galactomannan detection (GM)	Galactomannan (GM)	1.98		H	0-0.5	2017-12-01 13:56:36.000	2017-12-04 15:31:23.000
2039P	Galactomannan detection (GM)	Galactomannan (GM)	2.69		H	0-0.5	2017-12-08 11:19:21.930	2017-12-11 12:01:50.000
2039P	Galactomannan detection (GM)	Galactomannan (GM)	3.42		H	0-0.5	2017-12-11 12:07:26.720	2017-12-13 15:33:07.000
2039P	Galactomannan detection (GM)	Galactomannan (GM)	1.13		H	0-0.5	2017-12-20 11:47:14.600	2017-12-22 15:34:55.000
2039P	General bacterial smear	Pathogen microscopic examination	Find fungi		H		2017-12-02 10:13:02.130	2017-12-04 16:32:41.857
2039P	General bacterial smear	Pathogen microscopic examination	Find fungi		H		2017-12-04 15:17:20.170	2017-12-04 16:32:55.547
2039P	General bacterial smear	Pathogen microscopic examination	No suspicious pathogen was found				2017-12-09 10:22:55.130	2017-12-10 11:25:26.180
2039P	General bacterial smear	Pathogen microscopic examination	Find fungi		H		2017-12-07 15:57:39.000	2017-12-11 09:34:55.340
2039P	General bacterial smear	Squamous cells	>10	/ul		0-28	2017-12-02 10:13:02.130	2017-12-04 16:32:41.857
2039P	General bacterial smear	Squamous cells	<10	/ul		0-28	2017-12-04 15:17:20.170	2017-12-04 16:32:55.547
2039P	General bacterial smear	Squamous cells	<10	/ul		0-28	2017-12-09 10:22:55.130	2017-12-10 11:25:26.180
2039P	General bacterial smear	Squamous cells	<25	/ul		0-28	2017-12-07 15:57:39.000	2017-12-11 09:34:55.340
2039P	General bacterial smear	WBC	<25	/ul		0-28	2017-12-02 10:13:02.130	2017-12-04 16:32:41.857
2039P	General bacterial smear	WBC	>25	/ul		0-28	2017-12-04 15:17:20.170	2017-12-04 16:32:55.547
2039P	General bacterial smear	WBC	<25	/ul		0-28	2017-12-09 10:22:55.130	2017-12-10 11:25:26.180
2039P	General bacterial smear	WBC	<25	/ul		0-28	2017-12-07 15:57:39.000	2017-12-11 09:34:55.340
2039P	Glucose (fasting)	GLU	7.61	mmol/L	H	3.9-6.1	2017-12-02 11:59:28.433	2017-12-02 13:59:44.257
2039P	Glucose (fasting)	GLU	9.12	mmol/L	H	3.9-6.1	2017-12-05 09:25:26.090	2017-12-05 11:35:36.520
2039P	Glucose (fasting)	GLU	6.98	mmol/L	H	3.9-6.1	2017-12-06 10:28:54.247	2017-12-06 13:34:55.533
2039P	HBV-DNA qPCR (Liver Research Institute)	HBV DNA quantity	9.56E+07	IU/ML	H	0-500 IU/ml	2017-12-04 08:29:30.793	2017-12-04 15:15:38.633
2039P	Liver function	A/G	0.39		L	1.1-2.5	2017-12-02 11:59:28.433	2017-12-02 13:59:44.257
2039P	Liver function	A/G	0.47		L	1.1-2.5	2017-12-05 09:25:26.090	2017-12-05 11:35:36.520
2039P	Liver function	A/G	0.53		L	1.1-2.5	2017-12-06 10:28:54.247	2017-12-06 13:34:55.533
2039P	Liver function	A/G	0.53		L	1.1-2.5	2017-12-08 11:19:21.930	2017-12-08 13:48:25.953
2039P	Liver function	A/G	0.47		L	1.1-2.5	2017-12-20 11:47:49.737	2017-12-20 12:34:33.123
2039P	Liver function	A/G	0.63		L	1.1-2.5	2017-12-28 15:51:24.987	2017-12-28 16:52:18.127
2039P	Liver function	Alanine aminotransfease (ALT)	102	U/L	H	9-50	2017-12-02 11:59:28.433	2017-12-02 13:59:44.257
2039P	Liver function	Alanine aminotransfease (ALT)	83	U/L	H	9-50	2017-12-05 09:25:26.090	2017-12-05 11:35:36.520
2039P	Liver function	Alanine aminotransfease (ALT)	82	U/L	H	9-50	2017-12-06 10:28:54.247	2017-12-06 13:34:55.533
2039P	Liver function	Alanine aminotransfease (ALT)	48	U/L		9-50	2017-12-08 11:19:21.930	2017-12-08 13:48:25.953
2039P	Liver function	Alanine aminotransfease (ALT)	19	U/L		9-50	2017-12-20 11:47:49.737	2017-12-20 12:34:33.123
2039P	Liver function	Alanine aminotransfease (ALT)	19	U/L		9-50	2017-12-28 15:51:24.987	2017-12-28 16:52:18.127
2039P	Liver function	Albumin (ALB)	16	g/L	L	34-54	2017-12-02 11:59:28.433	2017-12-02 13:59:44.257
2039P	Liver function	Albumin (ALB)	20	g/L	L	34-54	2017-12-05 09:25:26.090	2017-12-05 11:35:36.520
2039P	Liver function	Albumin (ALB)	23	g/L	L	34-54	2017-12-06 10:28:54.247	2017-12-06 13:34:55.533
2039P	Liver function	Albumin (ALB)	24	g/L	L	34-54	2017-12-08 11:19:21.930	2017-12-08 13:48:25.953
2039P	Liver function	Albumin (ALB)	23	g/L	L	34-54	2017-12-20 11:47:49.737	2017-12-20 12:34:33.123
2039P	Liver function	Albumin (ALB)	29	g/L	L	34-54	2017-12-28 15:51:24.987	2017-12-28 16:52:18.127
2039P	Liver function	ALP	223	U/L	H	45-125	2017-12-02 11:59:28.433	2017-12-02 13:59:44.257
2039P	Liver function	ALP	311	U/L	H	45-125	2017-12-05 09:25:26.090	2017-12-05 11:35:36.520
2039P	Liver function	ALP	336	U/L	H	45-125	2017-12-06 10:28:54.247	2017-12-06 13:34:55.533
2039P	Liver function	ALP	223	U/L	H	45-125	2017-12-08 11:19:21.930	2017-12-08 13:48:25.953
2039P	Liver function	ALP	155	U/L	H	45-125	2017-12-20 11:47:49.737	2017-12-20 12:34:33.123
2039P	Liver function	ALP	129	U/L	H	45-125	2017-12-28 15:51:24.987	2017-12-28 16:52:18.127
2039P	Liver function	Aspartate aminotransferase (AST)	326	U/L	H	15-40	2017-12-02 11:59:28.433	2017-12-02 13:59:44.257
2039P	Liver function	Aspartate aminotransferase (AST)	139	U/L	H	15-40	2017-12-05 09:25:26.090	2017-12-05 11:35:36.520
2039P	Liver function	Aspartate aminotransferase (AST)	112	U/L	H	15-40	2017-12-06 10:28:54.247	2017-12-06 13:34:55.533
2039P	Liver function	Aspartate aminotransferase (AST)	67	U/L	H	15-40	2017-12-08 11:19:21.930	2017-12-08 13:48:25.953
2039P	Liver function	Aspartate aminotransferase (AST)	21	U/L		15-40	2017-12-20 11:47:49.737	2017-12-20 12:34:33.123
2039P	Liver function	Aspartate aminotransferase (AST)	23	U/L		15-40	2017-12-28 15:51:24.987	2017-12-28 16:52:18.127
2039P	Liver function	AST/ALT	3.20			0.01-5	2017-12-02 11:59:28.433	2017-12-02 13:59:44.257
2039P	Liver function	AST/ALT	1.67			0.01-5	2017-12-05 09:25:26.090	2017-12-05 11:35:36.520
2039P	Liver function	AST/ALT	1.37			0.01-5	2017-12-06 10:28:54.247	2017-12-06 13:34:55.533
2039P	Liver function	AST/ALT	1.40			0.01-5	2017-12-08 11:19:21.930	2017-12-08 13:48:25.953
2039P	Liver function	AST/ALT	1.11			0.01-5	2017-12-20 11:47:49.737	2017-12-20 12:34:33.123
2039P	Liver function	AST/ALT	1.21			0.01-5	2017-12-28 15:51:24.987	2017-12-28 16:52:18.127
2039P	Liver function	Cholinesterase (ChE)	793	U/L	L	5000-13500	2017-12-02 11:59:28.433	2017-12-02 13:59:44.257
2039P	Liver function	Cholinesterase (ChE)	1520	U/L	L	5000-13500	2017-12-05 09:25:26.090	2017-12-05 11:35:36.520
2039P	Liver function	Cholinesterase (ChE)	1792	U/L	L	5000-13500	2017-12-06 10:28:54.247	2017-12-06 13:34:55.533
2039P	Liver function	Cholinesterase (ChE)	1621	U/L	L	5000-13500	2017-12-08 11:19:21.930	2017-12-08 13:48:25.953
2039P	Liver function	Cholinesterase (ChE)	2291	U/L	L	5000-13500	2017-12-20 11:47:49.737	2017-12-20 12:34:33.123
2039P	Liver function	Cholinesterase (ChE)	1398	U/L	L	5000-13500	2017-12-28 15:51:24.987	2017-12-28 16:52:18.127
2039P	Liver function	DBIL/TBIL	0.79				2017-12-02 11:59:28.433	2017-12-02 13:59:44.257
2039P	Liver function	DBIL/TBIL	0.78				2017-12-05 09:25:26.090	2017-12-05 11:35:36.520
2039P	Liver function	DBIL/TBIL	0.76				2017-12-06 10:28:54.247	2017-12-06 13:34:55.533
2039P	Liver function	DBIL/TBIL	0.59				2017-12-08 11:19:21.930	2017-12-08 13:48:25.953
2039P	Liver function	DBIL/TBIL	0.63				2017-12-20 11:47:49.737	2017-12-20 12:34:33.123
2039P	Liver function	DBIL/TBIL	0.57				2017-12-28 15:51:24.987	2017-12-28 16:52:18.127
2039P	Liver function	Direct Bilirubin (DBIL)	26.0	umol/L	H	0-8.6	2017-12-02 11:59:28.433	2017-12-02 13:59:44.257
2039P	Liver function	Direct Bilirubin (DBIL)	17.9	umol/L	H	0-8.6	2017-12-05 09:25:26.090	2017-12-05 11:35:36.520
2039P	Liver function	Direct Bilirubin (DBIL)	18.0	umol/L	H	0-8.6	2017-12-06 10:28:54.247	2017-12-06 13:34:55.533
2039P	Liver function	Direct Bilirubin (DBIL)	15.9	umol/L	H	0-8.6	2017-12-08 11:19:21.930	2017-12-08 13:48:25.953
2039P	Liver function	Direct Bilirubin (DBIL)	5.1	umol/L		0-8.6	2017-12-20 11:47:49.737	2017-12-20 12:34:33.123
2039P	Liver function	Direct Bilirubin (DBIL)	12.3	umol/L	H	0-8.6	2017-12-28 15:51:24.987	2017-12-28 16:52:18.127
2039P	Liver function	GLB	41	g/L	H	20-40	2017-12-02 11:59:28.433	2017-12-02 13:59:44.257
2039P	Liver function	GLB	43	g/L	H	20-40	2017-12-05 09:25:26.090	2017-12-05 11:35:36.520
2039P	Liver function	GLB	43	g/L	H	20-40	2017-12-06 10:28:54.247	2017-12-06 13:34:55.533
2039P	Liver function	GLB	45	g/L	H	20-40	2017-12-08 11:19:21.930	2017-12-08 13:48:25.953
2039P	Liver function	GLB	49	g/L	H	20-40	2017-12-20 11:47:49.737	2017-12-20 12:34:33.123
2039P	Liver function	GLB	46	g/L	H	20-40	2017-12-28 15:51:24.987	2017-12-28 16:52:18.127
2039P	Liver function	Indirect Bilirubin (IBIL)	6.8	umol/L		0.5-20.0	2017-12-02 11:59:28.433	2017-12-02 13:59:44.257
2039P	Liver function	Indirect Bilirubin (IBIL)	5.0	umol/L		0.5-20.0	2017-12-05 09:25:26.090	2017-12-05 11:35:36.520
2039P	Liver function	Indirect Bilirubin (IBIL)	5.7	umol/L		0.5-20.0	2017-12-06 10:28:54.247	2017-12-06 13:34:55.533
2039P	Liver function	Indirect Bilirubin (IBIL)	11.2	umol/L		0.5-20.0	2017-12-08 11:19:21.930	2017-12-08 13:48:25.953
2039P	Liver function	Indirect Bilirubin (IBIL)	3.0	umol/L		0.5-20.0	2017-12-20 11:47:49.737	2017-12-20 12:34:33.123
2039P	Liver function	Indirect Bilirubin (IBIL)	9.3	umol/L		0.5-20.0	2017-12-28 15:51:24.987	2017-12-28 16:52:18.127
2039P	Liver function	Osmotic pressure	267.85	mOsm/Kg(H2O)	L	275-350	2017-12-06 10:28:54.247	2017-12-06 13:34:55.533
2039P	Liver function	Prealbumin (PA)	5	mg/L	L	180-420	2017-12-02 11:59:28.433	2017-12-02 13:59:44.257
2039P	Liver function	Prealbumin (PA)	64	mg/L	L	180-420	2017-12-05 09:25:26.090	2017-12-05 11:35:36.520
2039P	Liver function	Prealbumin (PA)	106	mg/L	L	180-420	2017-12-06 10:28:54.247	2017-12-06 13:34:55.533
2039P	Liver function	Prealbumin (PA)	107	mg/L	L	180-420	2017-12-08 11:19:21.930	2017-12-08 13:48:25.953
2039P	Liver function	Prealbumin (PA)	149	mg/L	L	180-420	2017-12-20 11:47:49.737	2017-12-20 12:34:33.123
2039P	Liver function	Prealbumin (PA)	69	mg/L	L	180-420	2017-12-28 15:51:24.987	2017-12-28 16:52:18.127
2039P	Liver function	Total bile acid (TBA)	135.6	umol/L	H	0.2-14.0	2017-12-02 11:59:28.433	2017-12-02 13:59:44.257
2039P	Liver function	Total bile acid (TBA)	48.3	umol/L	H	0.2--14	2017-12-05 09:25:26.090	2017-12-05 11:35:36.520
2039P	Liver function	Total bile acid (TBA)	54.5	umol/L	H	0.2--14	2017-12-06 10:28:54.247	2017-12-06 13:34:55.533
2039P	Liver function	Total bile acid (TBA)	43.9	umol/L	H	0.2--14	2017-12-08 11:19:21.930	2017-12-08 13:48:25.953
2039P	Liver function	Total bile acid (TBA)	73.5	umol/L	H	0.2--14	2017-12-20 11:47:49.737	2017-12-20 12:34:33.123
2039P	Liver function	Total bile acid (TBA)	49.9	umol/L	H	0.2--14	2017-12-28 15:51:24.987	2017-12-28 16:52:18.127
2039P	Liver function	Total bilirubin (TBIL)	32.8	umol/L	H	3.0-25.0	2017-12-02 11:59:28.433	2017-12-02 13:59:44.257
2039P	Liver function	Total bilirubin (TBIL)	22.9	umol/L		3.0-25.0	2017-12-05 09:25:26.090	2017-12-05 11:35:36.520
2039P	Liver function	Total bilirubin (TBIL)	23.7	umol/L		3.0-25.0	2017-12-06 10:28:54.247	2017-12-06 13:34:55.533
2039P	Liver function	Total bilirubin (TBIL)	27.1	umol/L	H	3.0-25.0	2017-12-08 11:19:21.930	2017-12-08 13:48:25.953
2039P	Liver function	Total bilirubin (TBIL)	8.1	umol/L		3.0-25.0	2017-12-20 11:47:49.737	2017-12-20 12:34:33.123
2039P	Liver function	Total bilirubin (TBIL)	21.6	umol/L		3.0-25.0	2017-12-28 15:51:24.987	2017-12-28 16:52:18.127
2039P	Liver function	Urea/Cr	0.23			0.01-10	2017-12-06 10:28:54.247	2017-12-06 13:34:55.533
2039P	Liver function	γ-GT	126	U/L	H	10-60	2017-12-02 11:59:28.433	2017-12-02 13:59:44.257
2039P	Liver function	γ-GT	169	U/L	H	10-60	2017-12-05 09:25:26.090	2017-12-05 11:35:36.520
2039P	Liver function	γ-GT	272	U/L	H	10-60	2017-12-06 10:28:54.247	2017-12-06 13:34:55.533
2039P	Liver function	γ-GT	289	U/L	H	10-60	2017-12-08 11:19:21.930	2017-12-08 13:48:25.953
2039P	Liver function	γ-GT	167	U/L	H	10-60	2017-12-20 11:47:49.737	2017-12-20 12:34:33.123
2039P	Liver function	γ-GT	95	U/L	H	10-60	2017-12-28 15:51:24.987	2017-12-28 16:52:18.127
2039P	Mycobacterium tuberculosis smear examination	Acid-fast bacilli smears	No acid-fast bacillus was found			Negative	2017-12-02 10:13:02.130	2017-12-04 16:32:46.210
2039P	Mycobacterium tuberculosis smear examination	Acid-fast bacilli smears	No acid-fast bacillus was found			Negative	2017-12-08 15:31:02.883	2017-12-11 17:00:34.840
2039P	Myocardial zymogram	Aspartate aminotransferase (AST)	319	U/L	H	15-40	2017-12-03 10:39:58.000	2017-12-03 12:31:31.307
2039P	Myocardial zymogram	CK	33	U/L		26-174	2017-12-03 10:39:58.000	2017-12-03 12:31:31.307
2039P	Myocardial zymogram	CK-MB	22.9	U/L		0-35	2017-12-03 10:39:58.000	2017-12-03 12:31:31.307
2039P	Myocardial zymogram	LD or LDH	772	U/L	H	109-245	2017-12-03 10:39:58.000	2017-12-03 12:31:31.307
2039P	Neuron-specific enolase (NSE)	Neuron specific enolase	18.05	μg/L	H	0-16.3	2017-12-24 18:26:40.290	2017-12-26 15:42:00.623
2039P	NT-ProBNP	NT-BNP	18541	pg/ml	H	0-125	2017-12-01 13:56:36.000	2017-12-01 16:41:22.110
2039P	NT-ProBNP	NT-BNP	14080	pg/ml	H	0-125	2017-12-02 11:59:28.433	2017-12-02 14:42:19.260
2039P	NT-ProBNP	NT-BNP	>25000	pg/ml	H	0-125	2017-12-03 10:39:58.000	2017-12-03 13:16:15.977
2039P	NT-ProBNP	NT-BNP	11424	pg/ml	H	0-125	2017-12-04 11:52:56.413	2017-12-04 13:18:40.280
2039P	NT-ProBNP	NT-BNP	4370	pg/ml	H	0--125	2017-12-07 11:38:04.600	2017-12-07 13:12:26.503
2039P	NT-ProBNP	NT-BNP	1044	pg/ml	H	0--125	2017-12-11 12:07:17.853	2017-12-11 14:17:26.637
2039P	NT-ProBNP	NT-BNP	792	pg/ml	H	0--125	2017-12-15 15:08:25.893	2017-12-15 16:24:58.957
2039P	NT-ProBNP	NT-BNP	198	pg/ml	H	0--125	2017-12-24 18:26:40.290	2017-12-24 19:31:10.710
2039P	plasma lactate (dry)	plasma lactate	3.70	mmol/L	H	0.5-2.2	2017-12-03 10:39:58.000	2017-12-03 12:31:56.377
2039P	plasma lactate (dry)	plasma lactate	2.60	mmol/L	H	0.5-2.2	2017-12-07 11:38:04.600	2017-12-07 12:56:22.630
2039P	plasma lactate(dry chemical method)	plasma lactate	2.70	mmol/L	H	0.5-2.2	2017-12-02 11:59:28.433	2017-12-02 13:55:48.290
2039P	plasma lactate(dry chemical method)	plasma lactate	2.70	mmol/L	H	0.5-2.2	2017-12-05 09:25:26.090	2017-12-05 10:48:57.043
2039P	plasma lactate(dry chemical method)	plasma lactate	4.30	mmol/L	H	0.5-2.2	2017-12-06 10:28:54.247	2017-12-06 12:24:12.827
2039P	plasma lactate(dry chemical method)	plasma lactate	1.80	mmol/L		0.5-2.2	2017-12-08 11:19:21.930	2017-12-08 13:15:41.077
2039P	Plasma protamine paracoagulation test 3P	3P	Negative			Negative	2017-12-07 16:18:43.570	2017-12-07 17:09:27.000
2039P	Plasma protamine paracoagulation test 4P	3P	Negative			Negative	2017-12-24 18:26:40.290	2017-12-24 19:09:30.253
2039P	Prealbumin (PAB)	APO-B:APO-A1	0.66			0.01-20	2017-12-24 18:26:40.290	2017-12-24 19:07:40.103
2039P	Prealbumin (PAB)	AST/ALT	1.71			0.01-5	2017-12-24 18:26:40.290	2017-12-24 19:07:40.103
2039P	Prealbumin (PAB)	Prealbumin (PA)	82	mg/L	L	180-420	2017-12-24 18:26:40.290	2017-12-24 19:07:40.103
2039P	Prealbumin (PAB)	Urea/Cr	0.09			0.01-10	2017-12-24 18:26:40.290	2017-12-24 19:07:40.103
2039P	Procalcitonin test	PCT	0.985	ng/ml	H	0.000-0.050	2017-12-11 12:07:23.490	2017-12-12 08:55:31.747
2039P	Procalcitonin test	PCT	0.261	ng/ml	H	0.000-0.050	2017-12-15 15:08:25.893	2017-12-18 11:24:57.470
2039P	Procalcitonin test	PCT	0.346	ng/ml	H	0.000-0.050	2017-12-20 11:47:16.390	2017-12-21 10:06:58.680
2039P	Qualitative examination of hemoglobin in urine	Urine hemoglobin characterization	Negative			Negative	2017-12-03 10:39:58.000	2017-12-03 12:48:00.793
2039P	Rapid Detection of Mycobacterium Tuberculosis and Drug Resistance Genes	Probe A	Negative				2017-12-06 15:26:28.800	2017-12-07 14:47:39.287
2039P	Rapid Detection of Mycobacterium Tuberculosis and Drug Resistance Genes	Probe B	Negative				2017-12-06 15:26:28.800	2017-12-07 14:47:39.287
2039P	Rapid Detection of Mycobacterium Tuberculosis and Drug Resistance Genes	Probe C	Negative				2017-12-06 15:26:28.800	2017-12-07 14:47:39.287
2039P	Rapid Detection of Mycobacterium Tuberculosis and Drug Resistance Genes	Probe D	Negative				2017-12-06 15:26:28.800	2017-12-07 14:47:39.287
2039P	Rapid Detection of Mycobacterium Tuberculosis and Drug Resistance Genes	Probe E	Negative				2017-12-06 15:26:28.800	2017-12-07 14:47:39.287
2039P	Rapid Detection of Mycobacterium Tuberculosis and Drug Resistance Genes	QC-1	Pass				2017-12-06 15:26:28.800	2017-12-07 14:47:39.287
2039P	Rapid Detection of Mycobacterium Tuberculosis and Drug Resistance Genes	QC-2	Pass				2017-12-06 15:26:28.800	2017-12-07 14:47:39.287
2039P	Rapid Detection of Mycobacterium Tuberculosis and Drug Resistance Genes	Rapid detection of Mycobacterium tuberculosis and rifampicin resistance	not detected				2017-12-06 15:26:28.800	2017-12-07 14:47:39.287
2039P	Rapid Detection of Mycobacterium Tuberculosis and Drug Resistance Genes	SPC	Pass				2017-12-06 15:26:28.800	2017-12-07 14:47:39.287
2039P	Renal function	Cystatin C (CysC)	1.21	mg/L	H	0-1.06	2017-12-02 11:59:28.433	2017-12-02 13:59:44.257
2039P	Renal function	Cystatin C (CysC)	1.62	mg/L	H	0-1.06	2017-12-03 10:39:58.000	2017-12-03 12:31:31.307
2039P	Renal function	Cystatin C (CysC)	1.87	mg/L	H	0-1.06	2017-12-05 09:25:26.090	2017-12-05 11:35:36.520
2039P	Renal function	Cystatin C (CysC)	1.99	mg/L	H	0-1.06	2017-12-06 10:28:54.247	2017-12-06 13:34:55.533
2039P	Renal function	Cystatin C (CysC)	1.50	mg/L	H	0-1.06	2017-12-08 11:19:21.930	2017-12-08 13:48:25.953
2039P	Renal function	Cystatin C (CysC)	0.84	mg/L		0-1.06	2017-12-20 11:47:49.737	2017-12-20 12:34:33.123
2039P	Renal function	Cystatin C (CysC)	0.55	mg/L		0-1.06	2017-12-28 15:51:24.987	2017-12-28 16:52:18.127
2039P	Renal function	eGFR estimated value 2	74.55	ml/min	L	>90	2017-12-02 11:59:28.433	2017-12-02 13:59:44.257
2039P	Renal function	eGFR estimated value 2	56.00	ml/min	L	>90	2017-12-03 10:39:58.000	2017-12-03 12:31:31.307
2039P	Renal function	eGFR estimated value 2	48.71	ml/min	L	>90	2017-12-05 09:25:26.090	2017-12-05 11:35:36.520
2039P	Renal function	eGFR estimated value 2	50.05	ml/min	L	>90	2017-12-06 10:28:54.247	2017-12-06 13:34:55.533
2039P	Renal function	eGFR estimated value 2	62.16	ml/min	L	>90	2017-12-08 11:19:21.930	2017-12-08 13:48:25.953
2039P	Renal function	eGFR estimated value 2	102.22	ml/min		>90	2017-12-20 11:47:49.737	2017-12-20 12:34:33.123
2039P	Renal function	eGFR estimated value 2	137.96	ml/min		>90	2017-12-28 15:51:24.987	2017-12-28 16:52:18.127
2039P	Renal function	Serum creatinine (Scr)	66	umol/L		57-97	2017-12-02 11:59:28.433	2017-12-02 13:59:44.257
2039P	Renal function	Serum creatinine (Scr)	99	umol/L	H	57-97	2017-12-03 10:39:58.000	2017-12-03 12:31:31.307
2039P	Renal function	Serum creatinine (Scr)	120	umol/L	H	57-97	2017-12-05 09:25:26.090	2017-12-05 11:35:36.520
2039P	Renal function	Serum creatinine (Scr)	81	umol/L		57--97	2017-12-06 10:28:54.247	2017-12-06 13:34:55.533
2039P	Renal function	Serum creatinine (Scr)	76	umol/L		57--97	2017-12-08 11:19:21.930	2017-12-08 13:48:25.953
2039P	Renal function	Serum creatinine (Scr)	50	umol/L	L	57--97	2017-12-20 11:47:49.737	2017-12-20 12:34:33.123
2039P	Renal function	Serum creatinine (Scr)	52	umol/L	L	57--97	2017-12-28 15:51:24.987	2017-12-28 16:52:18.127
2039P	Renal function	UA	199	umol/L		155-428	2017-12-02 11:59:28.433	2017-12-02 13:59:44.257
2039P	Renal function	UA	233	umol/L		155-428	2017-12-03 10:39:58.000	2017-12-03 12:31:31.307
2039P	Renal function	UA	356	umol/L		155-428	2017-12-05 09:25:26.090	2017-12-05 11:35:36.520
2039P	Renal function	UA	295	umol/L		155-428	2017-12-06 10:28:54.247	2017-12-06 13:34:55.533
2039P	Renal function	UA	177	umol/L		155-428	2017-12-08 11:19:21.930	2017-12-08 13:48:25.953
2039P	Renal function	UA	205	umol/L		155-428	2017-12-20 11:47:49.737	2017-12-20 12:34:33.123
2039P	Renal function	UA	108	umol/L	L	155-428	2017-12-28 15:51:24.987	2017-12-28 16:52:18.127
2039P	Renal function	Urea	7.4	mmol/l		2.9-8.2	2017-12-02 11:59:28.433	2017-12-02 13:59:44.257
2039P	Renal function	Urea	9.3	mmol/l	H	2.9-8.2	2017-12-03 10:39:58.000	2017-12-03 12:31:31.307
2039P	Renal function	Urea	17.2	mmol/l	H	2.9--8.2	2017-12-05 09:25:26.090	2017-12-05 11:35:36.520
2039P	Renal function	Urea	18.4	mmol/l	H	2.9--8.2	2017-12-06 10:28:54.247	2017-12-06 13:34:55.533
2039P	Renal function	Urea	12.1	mmol/l	H	2.9--8.2	2017-12-08 11:19:21.930	2017-12-08 13:48:25.953
2039P	Renal function	Urea	6.5	mmol/l		2.9--8.2	2017-12-20 11:47:49.737	2017-12-20 12:34:33.123
2039P	Renal function	Urea	4.1	mmol/l		2.9--8.2	2017-12-28 15:51:24.987	2017-12-28 16:52:18.127
2039P	Routine biochemistry examination	A/G	0.35		L	1.1-2.5	2017-12-01 13:56:36.000	2017-12-01 16:29:15.810
2039P	Routine biochemistry examination	A/G	0.38		L	1.1-2.5	2017-12-04 11:52:56.413	2017-12-04 12:58:51.713
2039P	Routine biochemistry examination	A/G	0.53		L	1.1-2.5	2017-12-07 11:38:04.600	2017-12-07 13:12:16.420
2039P	Routine biochemistry examination	A/G	0.57		L	1.1-2.5	2017-12-11 12:07:13.807	2017-12-11 15:07:25.720
2039P	Routine biochemistry examination	A/G	0.49		L	1.1-2.5	2017-12-15 15:08:25.893	2017-12-15 16:36:18.193
2039P	Routine biochemistry examination	A/G	0.40		L	1.1-2.5	2017-12-24 18:26:40.290	2017-12-24 19:07:40.103
2039P	Routine biochemistry examination	AG	12.6	mmol/l		7.5-16	2017-12-01 13:56:36.000	2017-12-01 16:29:15.810
2039P	Routine biochemistry examination	AG	15.7	mmol/l		7.5-16	2017-12-04 11:52:56.413	2017-12-04 12:58:51.713
2039P	Routine biochemistry examination	AG	13.7	mmol/l		7.5-16	2017-12-07 11:38:04.600	2017-12-07 13:12:16.420
2039P	Routine biochemistry examination	AG	15.5	mmol/l		7.5-16	2017-12-11 12:07:13.807	2017-12-11 15:07:25.720
2039P	Routine biochemistry examination	AG	12.2	mmol/l		7.5-16	2017-12-15 15:08:25.893	2017-12-15 16:36:18.193
2039P	Routine biochemistry examination	AG	14.5	mmol/l		7.5-16	2017-12-24 18:26:40.290	2017-12-24 19:07:40.103
2039P	Routine biochemistry examination	Alanine aminotransfease (ALT)	66	U/L	H	9-50	2017-12-01 13:56:36.000	2017-12-01 16:29:15.810
2039P	Routine biochemistry examination	Alanine aminotransfease (ALT)	90	U/L	H	9-50	2017-12-04 11:52:56.413	2017-12-04 12:58:51.713
2039P	Routine biochemistry examination	Alanine aminotransfease (ALT)	66	U/L	H	9-50	2017-12-07 11:38:04.600	2017-12-07 13:12:16.420
2039P	Routine biochemistry examination	Alanine aminotransfease (ALT)	27	U/L		9-50	2017-12-11 12:07:13.807	2017-12-11 15:07:25.720
2039P	Routine biochemistry examination	Alanine aminotransfease (ALT)	24	U/L		9-50	2017-12-15 15:08:25.893	2017-12-15 16:36:18.193
2039P	Routine biochemistry examination	Alanine aminotransfease (ALT)	17	U/L		9-50	2017-12-24 18:26:40.290	2017-12-24 19:07:40.103
2039P	Routine biochemistry examination	Albumin (ALB)	16	g/L	L	34-54	2017-12-01 13:56:36.000	2017-12-01 16:29:15.810
2039P	Routine biochemistry examination	Albumin (ALB)	16	g/L	L	34-54	2017-12-04 11:52:56.413	2017-12-04 12:58:51.713
2039P	Routine biochemistry examination	Albumin (ALB)	24	g/L	L	34-54	2017-12-07 11:38:04.600	2017-12-07 13:12:16.420
2039P	Routine biochemistry examination	Albumin (ALB)	25	g/L	L	34-54	2017-12-11 12:07:13.807	2017-12-11 15:07:25.720
2039P	Routine biochemistry examination	Albumin (ALB)	25	g/L	L	34-54	2017-12-15 15:08:25.893	2017-12-15 16:36:18.193
2039P	Routine biochemistry examination	Albumin (ALB)	18	g/L	L	34-54	2017-12-24 18:26:40.290	2017-12-24 19:07:40.103
2039P	Routine biochemistry examination	ALP	159	U/L	H	45-125	2017-12-01 13:56:36.000	2017-12-01 16:29:15.810
2039P	Routine biochemistry examination	ALP	261	U/L	H	45-125	2017-12-04 11:52:56.413	2017-12-04 12:58:51.713
2039P	Routine biochemistry examination	ALP	292	U/L	H	45-125	2017-12-07 11:38:04.600	2017-12-07 13:12:16.420
2039P	Routine biochemistry examination	ALP	173	U/L	H	45-125	2017-12-11 12:07:13.807	2017-12-11 15:07:25.720
2039P	Routine biochemistry examination	ALP	152	U/L	H	45-125	2017-12-15 15:08:25.893	2017-12-15 16:36:18.193
2039P	Routine biochemistry examination	ALP	137	U/L	H	45-125	2017-12-24 18:26:40.290	2017-12-24 19:07:40.103
2039P	Routine biochemistry examination	APO-A1	0.15	g/L	L	1-1.65	2017-12-01 13:56:36.000	2017-12-01 16:29:15.810
2039P	Routine biochemistry examination	APO-A1	0.18	g/L	L	1-1.65	2017-12-04 11:52:56.413	2017-12-04 12:58:51.713
2039P	Routine biochemistry examination	APO-A1	0.55	g/L	L	1-1.65	2017-12-07 11:38:04.600	2017-12-07 13:12:16.420
2039P	Routine biochemistry examination	APO-A1	0.61	g/L	L	1-1.65	2017-12-11 12:07:13.807	2017-12-11 15:07:25.720
2039P	Routine biochemistry examination	APO-A1	0.83	g/L	L	1-1.65	2017-12-15 15:08:25.893	2017-12-15 16:36:18.193
2039P	Routine biochemistry examination	APO-A1	0.68	g/L	L	1-1.65	2017-12-24 18:26:40.290	2017-12-24 19:07:40.103
2039P	Routine biochemistry examination	APO-B	0.75	g/L		0.6-1.15	2017-12-01 13:56:36.000	2017-12-01 16:29:15.810
2039P	Routine biochemistry examination	APO-B	0.70	g/L		0.6-1.15	2017-12-04 11:52:56.413	2017-12-04 12:58:51.713
2039P	Routine biochemistry examination	APO-B	0.74	g/L		0.6-1.15	2017-12-07 11:38:04.600	2017-12-07 13:12:16.420
2039P	Routine biochemistry examination	APO-B	0.64	g/L		0.6-1.15	2017-12-11 12:07:13.807	2017-12-11 15:07:25.720
2039P	Routine biochemistry examination	APO-B	0.76	g/L		0.6-1.15	2017-12-15 15:08:25.893	2017-12-15 16:36:18.193
2039P	Routine biochemistry examination	APO-B	0.45	g/L	L	0.6-1.15	2017-12-24 18:26:40.290	2017-12-24 19:07:40.103
2039P	Routine biochemistry examination	APO-B:APO-A1	5.00			0.01-20	2017-12-01 13:56:36.000	2017-12-01 16:29:15.810
2039P	Routine biochemistry examination	APO-B:APO-A1	0.92			0.01-20	2017-12-15 15:08:25.893	2017-12-15 16:36:18.193
2039P	Routine biochemistry examination	Aspartate aminotransferase (AST)	214	U/L	H	15-40	2017-12-01 13:56:36.000	2017-12-01 16:29:15.810
2039P	Routine biochemistry examination	Aspartate aminotransferase (AST)	179	U/L	H	15-40	2017-12-04 11:52:56.413	2017-12-04 12:58:51.713
2039P	Routine biochemistry examination	Aspartate aminotransferase (AST)	87	U/L	H	15-40	2017-12-07 11:38:04.600	2017-12-07 13:12:16.420
2039P	Routine biochemistry examination	Aspartate aminotransferase (AST)	41	U/L	H	15-40	2017-12-11 12:07:13.807	2017-12-11 15:07:25.720
2039P	Routine biochemistry examination	Aspartate aminotransferase (AST)	34	U/L		15-40	2017-12-15 15:08:25.893	2017-12-15 16:36:18.193
2039P	Routine biochemistry examination	Aspartate aminotransferase (AST)	29	U/L		15-40	2017-12-24 18:26:40.290	2017-12-24 19:07:40.103
2039P	Routine biochemistry examination	AST/ALT	3.24			0.01-5	2017-12-01 13:56:36.000	2017-12-01 16:29:15.810
2039P	Routine biochemistry examination	AST/ALT	1.42			0.01-5	2017-12-15 15:08:25.893	2017-12-15 16:36:18.193
2039P	Routine biochemistry examination	Bicarbonate	14	mmol/l	L	21-29	2017-12-01 13:56:36.000	2017-12-01 16:29:15.810
2039P	Routine biochemistry examination	Bicarbonate	16	mmol/l	L	21-29	2017-12-04 11:52:56.413	2017-12-04 12:58:51.713
2039P	Routine biochemistry examination	Bicarbonate	23	mmol/l		21-29	2017-12-07 11:38:04.600	2017-12-07 13:12:16.420
2039P	Routine biochemistry examination	Bicarbonate	25	mmol/l		21-29	2017-12-11 12:07:13.807	2017-12-11 15:07:25.720
2039P	Routine biochemistry examination	Bicarbonate	22	mmol/l		21-29	2017-12-15 15:08:25.893	2017-12-15 16:36:18.193
2039P	Routine biochemistry examination	Bicarbonate	23	mmol/l		21-29	2017-12-24 18:26:40.290	2017-12-24 19:07:40.103
2039P	Routine biochemistry examination	Ca	2.07	mmol/l		2.01-2.6	2017-12-01 13:56:36.000	2017-12-01 16:29:15.810
2039P	Routine biochemistry examination	Ca	2.03	mmol/l		2.01-2.6	2017-12-04 11:52:56.413	2017-12-04 12:58:51.713
2039P	Routine biochemistry examination	Ca	2.10	mmol/l		2.01-2.6	2017-12-07 11:38:04.600	2017-12-07 13:12:16.420
2039P	Routine biochemistry examination	Ca	1.96	mmol/l	L	2.01-2.6	2017-12-11 12:07:13.807	2017-12-11 15:07:25.720
2039P	Routine biochemistry examination	Ca	1.95	mmol/l	L	2.01-2.6	2017-12-15 15:08:25.893	2017-12-15 16:36:18.193
2039P	Routine biochemistry examination	Ca	1.85	mmol/l	L	2.01-2.6	2017-12-24 18:26:40.290	2017-12-24 19:07:40.103
2039P	Routine biochemistry examination	CK	39	U/L		26-174	2017-12-01 13:56:36.000	2017-12-01 16:29:15.810
2039P	Routine biochemistry examination	CK	34	U/L		26-174	2017-12-04 11:52:56.413	2017-12-04 12:58:51.713
2039P	Routine biochemistry examination	CK	16	U/L	L	26-174	2017-12-07 11:38:04.600	2017-12-07 13:12:16.420
2039P	Routine biochemistry examination	CK	19	U/L	L	26-174	2017-12-11 12:07:13.807	2017-12-11 15:07:25.720
2039P	Routine biochemistry examination	CK	13	U/L	L	26-174	2017-12-15 15:08:25.893	2017-12-15 16:36:18.193
2039P	Routine biochemistry examination	CK	23	U/L	L	26-174	2017-12-24 18:26:40.290	2017-12-24 19:07:40.103
2039P	Routine biochemistry examination	CK-MB	18.1	U/L		0-35	2017-12-01 13:56:36.000	2017-12-01 16:29:15.810
2039P	Routine biochemistry examination	CK-MB	22.8	U/L		0-35	2017-12-04 11:52:56.413	2017-12-04 12:58:51.713
2039P	Routine biochemistry examination	CK-MB	10.8	U/L		0-35	2017-12-07 11:38:04.600	2017-12-07 13:12:16.420
2039P	Routine biochemistry examination	CK-MB	8.6	U/L		0-35	2017-12-11 12:07:13.807	2017-12-11 15:07:25.720
2039P	Routine biochemistry examination	CK-MB	7.2	U/L		0-35	2017-12-15 15:08:25.893	2017-12-15 16:36:18.193
2039P	Routine biochemistry examination	CK-MB	20.1	U/L		0-35	2017-12-24 18:26:40.290	2017-12-24 19:07:40.103
2039P	Routine biochemistry examination	Cl	110	mmol/l	H	96-108	2017-12-01 13:56:36.000	2017-12-01 16:29:15.810
2039P	Routine biochemistry examination	Cl	106	mmol/l		96-108	2017-12-04 11:52:56.413	2017-12-04 12:58:51.713
2039P	Routine biochemistry examination	Cl	107	mmol/l		96-108	2017-12-07 11:38:04.600	2017-12-07 13:12:16.420
2039P	Routine biochemistry examination	Cl	101	mmol/l		96-108	2017-12-11 12:07:13.807	2017-12-11 15:07:25.720
2039P	Routine biochemistry examination	Cl	101	mmol/l		96-108	2017-12-15 15:08:25.893	2017-12-15 16:36:18.193
2039P	Routine biochemistry examination	Cl	104	mmol/l		96-108	2017-12-24 18:26:40.290	2017-12-24 19:07:40.103
2039P	Routine biochemistry examination	DBIL/TBIL	0.82				2017-12-01 13:56:36.000	2017-12-01 16:29:15.810
2039P	Routine biochemistry examination	DBIL/TBIL	0.73				2017-12-04 11:52:56.413	2017-12-04 12:58:51.713
2039P	Routine biochemistry examination	DBIL/TBIL	0.66				2017-12-07 11:38:04.600	2017-12-07 13:12:16.420
2039P	Routine biochemistry examination	DBIL/TBIL	0.66				2017-12-11 12:07:13.807	2017-12-11 15:07:25.720
2039P	Routine biochemistry examination	DBIL/TBIL	0.67				2017-12-15 15:08:25.893	2017-12-15 16:36:18.193
2039P	Routine biochemistry examination	DBIL/TBIL	0.63				2017-12-24 18:26:40.290	2017-12-24 19:07:40.103
2039P	Routine biochemistry examination	Direct Bilirubin (DBIL)	29.4	umol/L	H	0-8.6	2017-12-01 13:56:36.000	2017-12-01 16:29:15.810
2039P	Routine biochemistry examination	Direct Bilirubin (DBIL)	21.9	umol/L	H	0-8.6	2017-12-04 11:52:56.413	2017-12-04 12:58:51.713
2039P	Routine biochemistry examination	Direct Bilirubin (DBIL)	15.9	umol/L	H	0-8.6	2017-12-07 11:38:04.600	2017-12-07 13:12:16.420
2039P	Routine biochemistry examination	Direct Bilirubin (DBIL)	8.8	umol/L	H	0-8.6	2017-12-11 12:07:13.807	2017-12-11 15:07:25.720
2039P	Routine biochemistry examination	Direct Bilirubin (DBIL)	6.0	umol/L		0-8.6	2017-12-15 15:08:25.893	2017-12-15 16:36:18.193
2039P	Routine biochemistry examination	Direct Bilirubin (DBIL)	5.2	umol/L		0-8.6	2017-12-24 18:26:40.290	2017-12-24 19:07:40.103
2039P	Routine biochemistry examination	GLB	46	g/L	H	20-40	2017-12-01 13:56:36.000	2017-12-01 16:29:15.810
2039P	Routine biochemistry examination	GLB	42	g/L	H	20-40	2017-12-04 11:52:56.413	2017-12-04 12:58:51.713
2039P	Routine biochemistry examination	GLB	45	g/L	H	20-40	2017-12-07 11:38:04.600	2017-12-07 13:12:16.420
2039P	Routine biochemistry examination	GLB	44	g/L	H	20-40	2017-12-11 12:07:13.807	2017-12-11 15:07:25.720
2039P	Routine biochemistry examination	GLB	51	g/L	H	20-40	2017-12-15 15:08:25.893	2017-12-15 16:36:18.193
2039P	Routine biochemistry examination	GLB	45	g/L	H	20-40	2017-12-24 18:26:40.290	2017-12-24 19:07:40.103
2039P	Routine biochemistry examination	GLU	4.96	mmol/L		3.9-6.1	2017-12-01 13:56:36.000	2017-12-01 16:29:15.810
2039P	Routine biochemistry examination	GLU	8.80	mmol/L	H	3.9-6.1	2017-12-04 11:52:56.413	2017-12-04 12:58:51.713
2039P	Routine biochemistry examination	GLU	5.40	mmol/L		3.9-6.1	2017-12-07 11:38:04.600	2017-12-07 13:12:16.420
2039P	Routine biochemistry examination	GLU	5.49	mmol/L		3.9-6.1	2017-12-11 12:07:13.807	2017-12-11 15:07:25.720
2039P	Routine biochemistry examination	GLU	5.15	mmol/L		3.9-6.1	2017-12-15 15:08:25.893	2017-12-15 16:36:18.193
2039P	Routine biochemistry examination	GLU	5.71	mmol/L		3.9-6.1	2017-12-24 18:26:40.290	2017-12-24 19:07:40.103
2039P	Routine biochemistry examination	HDL-C	0.10	mmol/l	L	0.91-2	2017-12-01 13:56:36.000	2017-12-01 16:29:15.810
2039P	Routine biochemistry examination	HDL-C	<0.10	mmol/l	L	0.91-2	2017-12-04 11:52:56.413	2017-12-04 12:58:51.713
2039P	Routine biochemistry examination	HDL-C	0.47	mmol/l	L	0.91-2	2017-12-07 11:38:04.600	2017-12-07 13:12:16.420
2039P	Routine biochemistry examination	HDL-C	0.52	mmol/l	L	0.91-2	2017-12-11 12:07:13.807	2017-12-11 15:07:25.720
2039P	Routine biochemistry examination	HDL-C	0.66	mmol/l	L	0.91-2	2017-12-15 15:08:25.893	2017-12-15 16:36:18.193
2039P	Routine biochemistry examination	HDL-C	0.43	mmol/l	L	0.91-2	2017-12-24 18:26:40.290	2017-12-24 19:07:40.103
2039P	Routine biochemistry examination	Indirect Bilirubin (IBIL)	6.3	umol/L		0.5-20.0	2017-12-01 13:56:36.000	2017-12-01 16:29:15.810
2039P	Routine biochemistry examination	Indirect Bilirubin (IBIL)	8.1	umol/L		0.5-20.0	2017-12-04 11:52:56.413	2017-12-04 12:58:51.713
2039P	Routine biochemistry examination	Indirect Bilirubin (IBIL)	8.2	umol/L		0.5-20.0	2017-12-07 11:38:04.600	2017-12-07 13:12:16.420
2039P	Routine biochemistry examination	Indirect Bilirubin (IBIL)	4.6	umol/L		0.5-20.0	2017-12-11 12:07:13.807	2017-12-11 15:07:25.720
2039P	Routine biochemistry examination	Indirect Bilirubin (IBIL)	2.9	umol/L		0.5-20.0	2017-12-15 15:08:25.893	2017-12-15 16:36:18.193
2039P	Routine biochemistry examination	Indirect Bilirubin (IBIL)	3.0	umol/L		0.5-20.0	2017-12-24 18:26:40.290	2017-12-24 19:07:40.103
2039P	Routine biochemistry examination	K	5.64	mmol/l	H	3.5-5.3	2017-12-01 13:56:36.000	2017-12-01 16:29:15.810
2039P	Routine biochemistry examination	K	4.66	mmol/l		3.5-5.3	2017-12-04 11:52:56.413	2017-12-04 12:58:51.713
2039P	Routine biochemistry examination	K	4.74	mmol/l		3.5-5.3	2017-12-07 11:38:04.600	2017-12-07 13:12:16.420
2039P	Routine biochemistry examination	K	4.45	mmol/l		3.5-5.3	2017-12-11 12:07:13.807	2017-12-11 15:07:25.720
2039P	Routine biochemistry examination	K	5.24	mmol/l		3.5-5.3	2017-12-15 15:08:25.893	2017-12-15 16:36:18.193
2039P	Routine biochemistry examination	K	4.48	mmol/l		3.5-5.3	2017-12-24 18:26:40.290	2017-12-24 19:07:40.103
2039P	Routine biochemistry examination	LD or LDH	587	U/L	H	109-245	2017-12-01 13:56:36.000	2017-12-01 16:29:15.810
2039P	Routine biochemistry examination	LD or LDH	638	U/L	H	109-245	2017-12-04 11:52:56.413	2017-12-04 12:58:51.713
2039P	Routine biochemistry examination	LD or LDH	491	U/L	H	109-245	2017-12-07 11:38:04.600	2017-12-07 13:12:16.420
2039P	Routine biochemistry examination	LD or LDH	277	U/L	H	109-245	2017-12-11 12:07:13.807	2017-12-11 15:07:25.720
2039P	Routine biochemistry examination	LD or LDH	162	U/L		109-245	2017-12-15 15:08:25.893	2017-12-15 16:36:18.193
2039P	Routine biochemistry examination	LD or LDH	209	U/L		109-245	2017-12-24 18:26:40.290	2017-12-24 19:07:40.103
2039P	Routine biochemistry examination	LDL-C	1.08	mmol/l		0-3.61	2017-12-01 13:56:36.000	2017-12-01 16:29:15.810
2039P	Routine biochemistry examination	LDL-C	1.01	mmol/l		0-3.61	2017-12-04 11:52:56.413	2017-12-04 12:58:51.713
2039P	Routine biochemistry examination	LDL-C	1.73	mmol/l		0-3.61	2017-12-07 11:38:04.600	2017-12-07 13:12:16.420
2039P	Routine biochemistry examination	LDL-C	1.39	mmol/l		0-3.61	2017-12-11 12:07:13.807	2017-12-11 15:07:25.720
2039P	Routine biochemistry examination	LDL-C	1.87	mmol/l		0-3.61	2017-12-15 15:08:25.893	2017-12-15 16:36:18.193
2039P	Routine biochemistry examination	LDL-C	1.06	mmol/l		0-3.61	2017-12-24 18:26:40.290	2017-12-24 19:07:40.103
2039P	Routine biochemistry examination	Mg	0.81	mmol/l		0.6-1.19	2017-12-01 13:56:36.000	2017-12-01 16:29:15.810
2039P	Routine biochemistry examination	Mg	0.86	mmol/l		0.6-1.19	2017-12-04 11:52:56.413	2017-12-04 12:58:51.713
2039P	Routine biochemistry examination	Mg	0.85	mmol/l		0.6-1.19	2017-12-07 11:38:04.600	2017-12-07 13:12:16.420
2039P	Routine biochemistry examination	Mg	0.82	mmol/l		0.6-1.19	2017-12-11 12:07:13.807	2017-12-11 15:07:25.720
2039P	Routine biochemistry examination	Mg	0.79	mmol/l		0.6-1.19	2017-12-15 15:08:25.893	2017-12-15 16:36:18.193
2039P	Routine biochemistry examination	Mg	0.66	mmol/l		0.6-1.19	2017-12-24 18:26:40.290	2017-12-24 19:07:40.103
2039P	Routine biochemistry examination	Na	131	mmol/l	L	137-147	2017-12-01 13:56:36.000	2017-12-01 16:29:15.810
2039P	Routine biochemistry examination	Na	133	mmol/l	L	137-147	2017-12-04 11:52:56.413	2017-12-04 12:58:51.713
2039P	Routine biochemistry examination	Na	139	mmol/l		137-147	2017-12-07 11:38:04.600	2017-12-07 13:12:16.420
2039P	Routine biochemistry examination	Na	137	mmol/l		137-147	2017-12-11 12:07:13.807	2017-12-11 15:07:25.720
2039P	Routine biochemistry examination	Na	130	mmol/l	L	137-147	2017-12-15 15:08:25.893	2017-12-15 16:36:18.193
2039P	Routine biochemistry examination	Na	137	mmol/l		137-147	2017-12-24 18:26:40.290	2017-12-24 19:07:40.103
2039P	Routine biochemistry examination	Osmotic pressure	254.91	mOsm/Kg(H2O)	L	275-350	2017-12-01 13:56:36.000	2017-12-01 16:29:15.810
2039P	Routine biochemistry examination	Osmotic pressure	260.73	mOsm/Kg(H2O)	L	275-350	2017-12-04 11:52:56.413	2017-12-04 12:58:51.713
2039P	Routine biochemistry examination	Osmotic pressure	270.63	mOsm/Kg(H2O)	L	275-350	2017-12-07 11:38:04.600	2017-12-07 13:12:16.420
2039P	Routine biochemistry examination	Osmotic pressure	266.37	mOsm/Kg(H2O)	L	275-350	2017-12-11 12:07:13.807	2017-12-11 15:07:25.720
2039P	Routine biochemistry examination	Osmotic pressure	253.17	mOsm/Kg(H2O)	L	275-350	2017-12-15 15:08:25.893	2017-12-15 16:36:18.193
2039P	Routine biochemistry examination	Osmotic pressure	266.29	mOsm/Kg(H2O)	L	275-350	2017-12-24 18:26:40.290	2017-12-24 19:07:40.103
2039P	Routine biochemistry examination	P	0.74	mmol/l	L	0.8-1.62	2017-12-01 13:56:36.000	2017-12-01 16:29:15.810
2039P	Routine biochemistry examination	P	1.86	mmol/l	H	0.8-1.62	2017-12-04 11:52:56.413	2017-12-04 12:58:51.713
2039P	Routine biochemistry examination	P	0.80	mmol/l		0.8-1.62	2017-12-07 11:38:04.600	2017-12-07 13:12:16.420
2039P	Routine biochemistry examination	P	0.93	mmol/l		0.8-1.62	2017-12-11 12:07:13.807	2017-12-11 15:07:25.720
2039P	Routine biochemistry examination	P	0.84	mmol/l		0.8-1.62	2017-12-15 15:08:25.893	2017-12-15 16:36:18.193
2039P	Routine biochemistry examination	P	1.22	mmol/l		0.8-1.62	2017-12-24 18:26:40.290	2017-12-24 19:07:40.103
2039P	Routine biochemistry examination	Serum creatinine (Scr)	74	umol/L		57-97	2017-12-01 13:56:36.000	2017-12-01 16:29:15.810
2039P	Routine biochemistry examination	Serum creatinine (Scr)	105	umol/L	H	57-97	2017-12-04 11:52:56.413	2017-12-04 12:58:51.713
2039P	Routine biochemistry examination	Serum creatinine (Scr)	71	umol/L		57--97	2017-12-07 11:38:04.600	2017-12-07 13:12:16.420
2039P	Routine biochemistry examination	Serum creatinine (Scr)	58	umol/L		57--97	2017-12-11 12:07:13.807	2017-12-11 15:07:25.720
2039P	Routine biochemistry examination	Serum creatinine (Scr)	59	umol/L		57--97	2017-12-15 15:08:25.893	2017-12-15 16:36:18.193
2039P	Routine biochemistry examination	Serum creatinine (Scr)	56	umol/L	L	57--97	2017-12-24 18:26:40.290	2017-12-24 19:07:40.103
2039P	Routine biochemistry examination	TG	1.47	mmol/l		0.45-1.7	2017-12-01 13:56:36.000	2017-12-01 16:29:15.810
2039P	Routine biochemistry examination	TG	1.80	mmol/l	H	0.45-1.7	2017-12-04 11:52:56.413	2017-12-04 12:58:51.713
2039P	Routine biochemistry examination	TG	1.47	mmol/l		0.45-1.7	2017-12-07 11:38:04.600	2017-12-07 13:12:16.420
2039P	Routine biochemistry examination	TG	1.02	mmol/l		0.45-1.7	2017-12-11 12:07:13.807	2017-12-11 15:07:25.720
2039P	Routine biochemistry examination	TG	1.61	mmol/l		0.45-1.7	2017-12-15 15:08:25.893	2017-12-15 16:36:18.193
2039P	Routine biochemistry examination	TG	0.62	mmol/l		0.45-1.7	2017-12-24 18:26:40.290	2017-12-24 19:07:40.103
2039P	Routine biochemistry examination	Total bilirubin (TBIL)	35.7	umol/L	H	3.0-25.0	2017-12-01 13:56:36.000	2017-12-01 16:29:15.810
2039P	Routine biochemistry examination	Total bilirubin (TBIL)	30.0	umol/L	H	3.0-25.0	2017-12-04 11:52:56.413	2017-12-04 12:58:51.713
2039P	Routine biochemistry examination	Total bilirubin (TBIL)	24.1	umol/L		3.0-25.0	2017-12-07 11:38:04.600	2017-12-07 13:12:16.420
2039P	Routine biochemistry examination	Total bilirubin (TBIL)	13.4	umol/L		3.0-25.0	2017-12-11 12:07:13.807	2017-12-11 15:07:25.720
2039P	Routine biochemistry examination	Total bilirubin (TBIL)	8.9	umol/L		3.0-25.0	2017-12-15 15:08:25.893	2017-12-15 16:36:18.193
2039P	Routine biochemistry examination	Total bilirubin (TBIL)	8.2	umol/L		3.0-25.0	2017-12-24 18:26:40.290	2017-12-24 19:07:40.103
2039P	Routine biochemistry examination	Total Cholesterol (TC)	2.01	mmol/l	L	3.1-5.7	2017-12-01 13:56:36.000	2017-12-01 16:29:15.810
2039P	Routine biochemistry examination	Total Cholesterol (TC)	2.15	mmol/l	L	3.1-5.7	2017-12-04 11:52:56.413	2017-12-04 12:58:51.713
2039P	Routine biochemistry examination	Total Cholesterol (TC)	2.97	mmol/l	L	3.1-5.7	2017-12-07 11:38:04.600	2017-12-07 13:12:16.420
2039P	Routine biochemistry examination	Total Cholesterol (TC)	2.42	mmol/l	L	3.1-5.7	2017-12-11 12:07:13.807	2017-12-11 15:07:25.720
2039P	Routine biochemistry examination	Total Cholesterol (TC)	3.41	mmol/l		3.1-5.7	2017-12-15 15:08:25.893	2017-12-15 16:36:18.193
2039P	Routine biochemistry examination	Total Cholesterol (TC)	1.97	mmol/l	L	3.1-5.7	2017-12-24 18:26:40.290	2017-12-24 19:07:40.103
2039P	Routine biochemistry examination	UA	212	umol/L		155-428	2017-12-01 13:56:36.000	2017-12-01 16:29:15.810
2039P	Routine biochemistry examination	UA	288	umol/L		155-428	2017-12-04 11:52:56.413	2017-12-04 12:58:51.713
2039P	Routine biochemistry examination	UA	199	umol/L		155-428	2017-12-07 11:38:04.600	2017-12-07 13:12:16.420
2039P	Routine biochemistry examination	UA	148	umol/L	L	155-428	2017-12-11 12:07:13.807	2017-12-11 15:07:25.720
2039P	Routine biochemistry examination	UA	184	umol/L		155-428	2017-12-15 15:08:25.893	2017-12-15 16:36:18.193
2039P	Routine biochemistry examination	UA	145	umol/L	L	155-428	2017-12-24 18:26:40.290	2017-12-24 19:07:40.103
2039P	Routine biochemistry examination	Urea	5.7	mmol/l		2.9-8.2	2017-12-01 13:56:36.000	2017-12-01 16:29:15.810
2039P	Routine biochemistry examination	Urea	14.5	mmol/l	H	2.9-8.2	2017-12-04 11:52:56.413	2017-12-04 12:58:51.713
2039P	Routine biochemistry examination	Urea	13.9	mmol/l	H	2.9--8.2	2017-12-07 11:38:04.600	2017-12-07 13:12:16.420
2039P	Routine biochemistry examination	Urea	7.1	mmol/l		2.9--8.2	2017-12-11 12:07:13.807	2017-12-11 15:07:25.720
2039P	Routine biochemistry examination	Urea	6.4	mmol/l		2.9--8.2	2017-12-15 15:08:25.893	2017-12-15 16:36:18.193
2039P	Routine biochemistry examination	Urea	5.2	mmol/l		2.9--8.2	2017-12-24 18:26:40.290	2017-12-24 19:07:40.103
2039P	Routine biochemistry examination	Urea/Cr	0.08			0.01-10	2017-12-01 13:56:36.000	2017-12-01 16:29:15.810
2039P	Routine biochemistry examination	Urea/Cr	0.11			0.01-10	2017-12-15 15:08:25.893	2017-12-15 16:36:18.193
2039P	Routine biochemistry examination	γ-GT	120	U/L	H	10-60	2017-12-01 13:56:36.000	2017-12-01 16:29:15.810
2039P	Routine biochemistry examination	γ-GT	136	U/L	H	10-60	2017-12-04 11:52:56.413	2017-12-04 12:58:51.713
2039P	Routine biochemistry examination	γ-GT	347	U/L	H	10-60	2017-12-07 11:38:04.600	2017-12-07 13:12:16.420
2039P	Routine biochemistry examination	γ-GT	170	U/L	H	10-60	2017-12-11 12:07:13.807	2017-12-11 15:07:25.720
2039P	Routine biochemistry examination	γ-GT	189	U/L	H	10-60	2017-12-15 15:08:25.893	2017-12-15 16:36:18.193
2039P	Routine biochemistry examination	γ-GT	120	U/L	H	10-60	2017-12-24 18:26:40.290	2017-12-24 19:07:40.103
2039P	Routine cerebrospinal fluid+Cell analysis	Clarity/turbidity	Clear				2017-12-04 10:21:31.000	2017-12-04 11:24:02.953
2039P	Routine cerebrospinal fluid+Cell analysis	Coagulation	Negative				2017-12-04 10:21:31.000	2017-12-04 11:24:02.953
2039P	Routine cerebrospinal fluid+Cell analysis	Color	colourless				2017-12-04 10:21:31.000	2017-12-04 11:24:02.953
2039P	Routine cerebrospinal fluid+Cell analysis	Eosinophil count (body fluid)	0.00	10^6/L			2017-12-04 10:21:31.000	2017-12-04 11:24:02.953
2039P	Routine cerebrospinal fluid+Cell analysis	Eosinophil percentage	0.00	%			2017-12-04 10:21:31.000	2017-12-04 11:24:02.953
2039P	Routine cerebrospinal fluid+Cell analysis	High fluorescence cell number (body fluid)	0.00	10^6/L			2017-12-04 10:21:31.000	2017-12-04 11:24:02.953
2039P	Routine cerebrospinal fluid+Cell analysis	High percentage of fluorescent cells	0.00	%			2017-12-04 10:21:31.000	2017-12-04 11:24:02.953
2039P	Routine cerebrospinal fluid+Cell analysis	Lymphocyte count (body fluid)	0.00	10^6/L			2017-12-04 10:21:31.000	2017-12-04 11:24:02.953
2039P	Routine cerebrospinal fluid+Cell analysis	Monocyte count (body fluid)	0.00	10^6/L			2017-12-04 10:21:31.000	2017-12-04 11:24:02.953
2039P	Routine cerebrospinal fluid+Cell analysis	Monocyte percentage	0.00	%			2017-12-04 10:21:31.000	2017-12-04 11:24:02.953
2039P	Routine cerebrospinal fluid+Cell analysis	Monocyte percentage	0.00	%			2017-12-04 10:21:31.000	2017-12-04 11:24:02.953
2039P	Routine cerebrospinal fluid+Cell analysis	Neutrophil count (body fluid)	1.00	10^6/L	H		2017-12-04 10:21:31.000	2017-12-04 11:24:02.953
2039P	Routine cerebrospinal fluid+Cell analysis	Neutrophil percentage	100.00	%	H		2017-12-04 10:21:31.000	2017-12-04 11:24:02.953
2039P	Routine cerebrospinal fluid+Cell analysis	Number of multinucleated cells (body fluid)	1.00	10^6/L	H		2017-12-04 10:21:31.000	2017-12-04 11:24:02.953
2039P	Routine cerebrospinal fluid+Cell analysis	Pandy	Negative			Negative	2017-12-04 10:21:31.000	2017-12-04 11:24:02.953
2039P	Routine cerebrospinal fluid+Cell analysis	Percentage of lymphocytes	0.00	%			2017-12-04 10:21:31.000	2017-12-04 11:24:02.953
2039P	Routine cerebrospinal fluid+Cell analysis	Percentage of multinucleated cells	100.00	%	H		2017-12-04 10:21:31.000	2017-12-04 11:24:02.953
2039P	Routine cerebrospinal fluid+Cell analysis	Red blood cell count (body fluid)	0.00	10^9/L			2017-12-04 10:21:31.000	2017-12-04 11:24:02.953
2039P	Routine cerebrospinal fluid+Cell analysis	Single nuclear cell count (body fluid)	0.00	10^6/L			2017-12-04 10:21:31.000	2017-12-04 11:24:02.953
2039P	Routine cerebrospinal fluid+Cell analysis	Total number of particles	1.0		H		2017-12-04 10:21:31.000	2017-12-04 11:24:02.953
2039P	Routine cerebrospinal fluid+Cell analysis	WBC (body fluid)	1.00	10^6/L	H		2017-12-04 10:21:31.000	2017-12-04 11:24:02.953
2039P	Serum lipase determination	APO-B:APO-A1	3.89			0.01-20	2017-12-04 11:52:56.413	2017-12-04 12:58:51.713
2039P	Serum lipase determination	APO-B:APO-A1	1.05			0.01-20	2017-12-11 12:07:13.807	2017-12-11 15:07:25.720
2039P	Serum lipase determination	AST/ALT	1.99			0.01-5	2017-12-04 11:52:56.413	2017-12-04 12:58:51.713
2039P	Serum lipase determination	AST/ALT	1.52			0.01-5	2017-12-11 12:07:13.807	2017-12-11 15:07:25.720
2039P	Serum lipase determination	Lipase	1	u/L		0-60	2017-12-01 13:56:36.000	2017-12-01 16:29:15.810
2039P	Serum lipase determination	Lipase	6	u/L		0-60	2017-12-03 10:39:58.000	2017-12-03 12:31:31.307
2039P	Serum lipase determination	Lipase	5	u/L		0-60	2017-12-04 11:52:56.413	2017-12-04 12:58:51.713
2039P	Serum lipase determination	Lipase	49	u/L		0-60	2017-12-07 11:38:04.600	2017-12-07 13:12:16.420
2039P	Serum lipase determination	Lipase	69	u/L	H	0-60	2017-12-11 12:07:13.807	2017-12-11 15:07:25.720
2039P	Serum lipase determination	Lipase	23	u/L		0-60	2017-12-28 15:51:24.987	2017-12-28 16:52:18.127
2039P	Serum lipase determination	Urea/Cr	0.14			0.01-10	2017-12-04 11:52:56.413	2017-12-04 12:58:51.713
2039P	Serum lipase determination	Urea/Cr	0.12			0.01-10	2017-12-11 12:07:13.807	2017-12-11 15:07:25.720
2039P	Stool OB (monoclonal strip method)	Occult blood (mAb)	+-			Negative	2017-12-02 10:13:02.130	2017-12-02 10:47:48.377
2039P	Stool OB (monoclonal strip method)	Occult blood (mAb)	+-			Negative	2017-12-03 10:39:58.000	2017-12-03 17:37:16.140
2039P	Stool routine+fecal parasites	Ascaris	Negative			Negative	2017-12-02 10:13:02.130	2017-12-02 10:47:48.377
2039P	Stool routine+fecal parasites	Ascaris	Negative			Negative	2017-12-03 10:39:58.000	2017-12-03 17:37:16.140
2039P	Stool routine+fecal parasites	Blood	Negative			Negative	2017-12-02 10:13:02.130	2017-12-02 10:47:48.377
2039P	Stool routine+fecal parasites	Blood	Negative			Negative	2017-12-03 10:39:58.000	2017-12-03 17:37:16.140
2039P	Stool routine+fecal parasites	Feces appearance	semi-liquid			Soft	2017-12-02 10:13:02.130	2017-12-02 10:47:48.377
2039P	Stool routine+fecal parasites	Feces appearance	semi-liquid			Soft	2017-12-03 10:39:58.000	2017-12-03 17:37:16.140
2039P	Stool routine+fecal parasites	Feces color	Green			Yellow-brown	2017-12-02 10:13:02.130	2017-12-02 10:47:48.377
2039P	Stool routine+fecal parasites	Feces color	Green			Yellow-brown	2017-12-03 10:39:58.000	2017-12-03 17:37:16.140
2039P	Stool routine+fecal parasites	Hookworm	Negative			Negative	2017-12-02 10:13:02.130	2017-12-02 10:47:48.377
2039P	Stool routine+fecal parasites	Hookworm	Negative			Negative	2017-12-03 10:39:58.000	2017-12-03 17:37:16.140
2039P	Stool routine+fecal parasites	Japonicum	Negative			Negative	2017-12-02 10:13:02.130	2017-12-02 10:47:48.377
2039P	Stool routine+fecal parasites	Japonicum	Negative			Negative	2017-12-03 10:39:58.000	2017-12-03 17:37:16.140
2039P	Stool routine+fecal parasites	Mucus	1+			Negative	2017-12-02 10:13:02.130	2017-12-02 10:47:48.377
2039P	Stool routine+fecal parasites	Mucus	Negative			Negative	2017-12-03 10:39:58.000	2017-12-03 17:37:16.140
2039P	Stool routine+fecal parasites	Other	Negative			Negative	2017-12-02 10:13:02.130	2017-12-02 10:47:48.377
2039P	Stool routine+fecal parasites	Other	Negative			Negative	2017-12-03 10:39:58.000	2017-12-03 17:37:16.140
2039P	Stool routine+fecal parasites	Pinworm	Negative			Negative	2017-12-02 10:13:02.130	2017-12-02 10:47:48.377
2039P	Stool routine+fecal parasites	Pinworm	Negative			Negative	2017-12-03 10:39:58.000	2017-12-03 17:37:16.140
2039P	Stool routine+fecal parasites	Pustule	Negative			Negative	2017-12-02 10:13:02.130	2017-12-02 10:47:48.377
2039P	Stool routine+fecal parasites	Pustule	Negative			Negative	2017-12-03 10:39:58.000	2017-12-03 17:37:16.140
2039P	Stool routine+fecal parasites	RBC	Negative			Negative	2017-12-02 10:13:02.130	2017-12-02 10:47:48.377
2039P	Stool routine+fecal parasites	RBC	Negative			Negative	2017-12-03 10:39:58.000	2017-12-03 17:37:16.140
2039P	Stool routine+fecal parasites	WBC	Negative			Negative	2017-12-02 10:13:02.130	2017-12-02 10:47:48.377
2039P	Stool routine+fecal parasites	WBC	Negative			Negative	2017-12-03 10:39:58.000	2017-12-03 17:37:16.140
2039P	Stool routine+fecal parasites	Whipworm	Negative			Negative	2017-12-02 10:13:02.130	2017-12-02 10:47:48.377
2039P	Stool routine+fecal parasites	Whipworm	Negative			Negative	2017-12-03 10:39:58.000	2017-12-03 17:37:16.140
2039P	Th1/Th2 Subsets (Cytokines)	IFN-γ	4.45	pg/ml		0--17.3	2017-12-15 15:08:25.893	2017-12-20 15:26:22.003
2039P	Th1/Th3 Subsets (Cytokines)	IL-10	9.56	pg/ml	H	0--5.9	2017-12-15 15:08:25.893	2017-12-20 15:26:22.003
2039P	Th1/Th4 Subsets (Cytokines)	IL-2	5.05	pg/ml		0--11.4	2017-12-15 15:08:25.893	2017-12-20 15:26:22.003
2039P	Th1/Th5 Subsets (Cytokines)	IL-4	5.09	pg/ml		0--12.9	2017-12-15 15:08:25.893	2017-12-20 15:26:22.003
2039P	Th1/Th6 Subsets (Cytokines)	IL-6	9.14	pg/ml		0--20	2017-12-15 15:08:25.893	2017-12-20 15:26:22.003
2039P	Th1/Th7 Subsets (Cytokines)	TNF-α	4.18	pg/ml		0--5.5	2017-12-15 15:08:25.893	2017-12-20 15:26:22.003
2039P	TORCH Qualitative (10 Items) (New)	Herpes simplex virus type I antibody IgM	Negative			Negative (-)	2017-12-04 08:29:30.793	2017-12-05 16:37:00.000
2039P	TORCH Qualitative (11 Items) (New)	Herpes simplex virus type II antibody IgM	Negative			Negative (-)	2017-12-04 08:29:30.793	2017-12-05 16:37:00.000
2039P	TORCH Qualitative (12 Items) (New)	Rubella virus antibody IgG	Positive		H	Negative (-)	2017-12-04 08:29:30.793	2017-12-05 16:37:00.000
2039P	TORCH Qualitative (13 Items) (New)	Rubella virus antibody IgM	Negative			Negative (-)	2017-12-04 08:29:30.793	2017-12-05 16:37:00.000
2039P	TORCH Qualitative (14 Items) (New)	Toxoplasma antibody IgG	Negative			Negative (-)	2017-12-04 08:29:30.793	2017-12-05 16:37:00.000
2039P	TORCH Qualitative (15 Items) (New)	Toxoplasma antibody IgM	Negative			Negative (-)	2017-12-04 08:29:30.793	2017-12-05 16:37:00.000
2039P	TORCH Qualitative (8 Items) (New)	CMV-M	Negative			Negative (-)	2017-12-04 08:29:30.793	2017-12-05 16:37:00.000
2039P	TORCH Qualitative (9 Items) (New)	Cytomegalovirus IgG	Positive		H	Negative (-)	2017-12-04 08:29:30.793	2017-12-05 16:37:00.000
2039P	TPHA	Syphilis TRUST	Negative			Negative (-)	2017-12-04 11:52:56.413	2017-12-08 10:26:58.140
2039P	TPHA	Syphilis TRUST titer	Positive(1:16)				2017-12-02 11:59:28.433	2017-12-05 10:36:17.473
2039P	Troponin I	High-sensitivity troponin I	0.20	ug/L	H	0-0.01	2017-12-01 13:56:36.000	2017-12-01 16:41:22.110
2039P	Troponin I	High-sensitivity troponin I	0.11	ug/L	H	0-0.01	2017-12-03 10:39:58.000	2017-12-03 13:16:15.977
2039P	Troponin I	High-sensitivity troponin I	0.05	ug/L	H	0-0.01	2017-12-04 11:52:56.413	2017-12-04 13:18:40.280
2039P	Troponin I	High-sensitivity troponin I	0.09	ug/L	H	0-0.01	2017-12-07 11:38:04.600	2017-12-07 13:12:26.503
2039P	Troponin I	High-sensitivity troponin I	<0.01	ug/L		0-0.01	2017-12-11 12:07:17.853	2017-12-11 14:17:26.637
2039P	Tuberculosis Infected T Cells	Antigen A	1		H		2017-12-04 08:29:30.793	2017-12-07 10:40:41.000
2039P	Tuberculosis Infected T Cells	Antigen B	0				2017-12-04 08:29:30.793	2017-12-07 10:40:41.000
2039P	Tuberculosis Infected T Cells	Negative control	0				2017-12-04 08:29:30.793	2017-12-07 10:40:41.000
2039P	Tuberculosis Infected T Cells	Positive control	Normal				2017-12-04 08:29:30.793	2017-12-07 10:40:41.000
2039P	Tuberculosis Infected T Cells	T-SPOT	Negative			Negative (-)	2017-12-04 08:29:30.793	2017-12-07 10:40:41.000
2039P	Urine routine 2	Ascorbic acid	0	mmol/L			2017-12-02 10:13:02.130	2017-12-02 10:58:42.137
2039P	Urine routine 2	Ascorbic acid	0	mmol/L			2017-12-03 10:39:58.000	2017-12-03 12:48:00.793
2039P	Urine routine 2	Bacteria	0.0			0-7	2017-12-02 10:13:02.130	2017-12-02 10:58:42.137
2039P	Urine routine 2	Bacteria	0.9			0-7	2017-12-03 10:39:58.000	2017-12-03 12:48:00.793
2039P	Urine routine 2	Bilirubin	Negative	umol/L		Negative	2017-12-02 10:13:02.130	2017-12-02 10:58:42.137
2039P	Urine routine 2	Bilirubin	Negative	umol/L		Negative	2017-12-03 10:39:58.000	2017-12-03 12:48:00.793
2039P	Urine routine 2	Clarity/turbidity	Clear	-		Clear	2017-12-02 10:13:02.130	2017-12-02 10:58:42.137
2039P	Urine routine 2	Clarity/turbidity	Clear	-		Clear	2017-12-03 10:39:58.000	2017-12-03 12:48:00.793
2039P	Urine routine 2	Color	Canary yellow			Canary yellow-Amber	2017-12-02 10:13:02.130	2017-12-02 10:58:42.137
2039P	Urine routine 2	Color	Canary yellow			Canary yellow-Amber	2017-12-03 10:39:58.000	2017-12-03 12:48:00.793
2039P	Urine routine 2	GLU	Negative	mmol/L		Negative	2017-12-02 10:13:02.130	2017-12-02 10:58:42.137
2039P	Urine routine 2	GLU	Negative	mmol/L		Negative	2017-12-03 10:39:58.000	2017-12-03 12:48:00.793
2039P	Urine routine 2	Hyaline cas	0.0	/ul		0-0.69	2017-12-02 10:13:02.130	2017-12-02 10:58:42.137
2039P	Urine routine 2	Hyaline cas	0.0	/ul		0-0.69	2017-12-03 10:39:58.000	2017-12-03 12:48:00.793
2039P	Urine routine 2	Ketone body	Negative	mmol/L		Negative	2017-12-02 10:13:02.130	2017-12-02 10:58:42.137
2039P	Urine routine 2	Ketone body	Negative	mmol/L		Negative	2017-12-03 10:39:58.000	2017-12-03 12:48:00.793
2039P	Urine routine 2	Micro-albumin	Negative	g/L		Negative	2017-12-02 10:13:02.130	2017-12-02 10:58:42.137
2039P	Urine routine 2	Micro-albumin	Negative	g/L		Negative	2017-12-03 10:39:58.000	2017-12-03 12:48:00.793
2039P	Urine routine 2	Nitrites (NIT)	Negative	umol/L		Negative	2017-12-02 10:13:02.130	2017-12-02 10:58:42.137
2039P	Urine routine 2	Nitrites (NIT)	Negative	umol/L		Negative	2017-12-03 10:39:58.000	2017-12-03 12:48:00.793
2039P	Urine routine 2	Non-squarmocellular	0.0	/ul		0-6	2017-12-02 10:13:02.130	2017-12-02 10:58:42.137
2039P	Urine routine 2	Non-squarmocellular	0.0	/ul		0-6	2017-12-03 10:39:58.000	2017-12-03 12:48:00.793
2039P	Urine routine 2	Occult blood (OB)	Negative			Negative	2017-12-02 10:13:02.130	2017-12-02 10:58:42.137
2039P	Urine routine 2	Occult blood (OB)	Negative			Negative	2017-12-03 10:39:58.000	2017-12-03 12:48:00.793
2039P	Urine routine 2	Pathologic casts	0.0	/ul			2017-12-02 10:13:02.130	2017-12-02 10:58:42.137
2039P	Urine routine 2	Pathologic casts	0.0	/ul			2017-12-03 10:39:58.000	2017-12-03 12:48:00.793
2039P	Urine routine 2	PH	6.0	-		5.5-7.5	2017-12-02 10:13:02.130	2017-12-02 10:58:42.137
2039P	Urine routine 2	PH	6.5	-		5.5-7.5	2017-12-03 10:39:58.000	2017-12-03 12:48:00.793
2039P	Urine routine 2	Protein	Negative	g/L		Negative	2017-12-02 10:13:02.130	2017-12-02 10:58:42.137
2039P	Urine routine 2	Protein	Negative	g/L		Negative	2017-12-03 10:39:58.000	2017-12-03 12:48:00.793
2039P	Urine routine 2	RBC	0.9	/ul		0-17	2017-12-02 10:13:02.130	2017-12-02 10:58:42.137
2039P	Urine routine 2	RBC	0.0	/ul		0-17	2017-12-03 10:39:58.000	2017-12-03 12:48:00.793
2039P	Urine routine 2	Specific gravity	1.015	-		1.015-1.025	2017-12-02 10:13:02.130	2017-12-02 10:58:42.137
2039P	Urine routine 2	Specific gravity	1.010	-	L	1.015-1.025	2017-12-03 10:39:58.000	2017-12-03 12:48:00.793
2039P	Urine routine 2	Sperm	0.00	/ul		0-6	2017-12-02 10:13:02.130	2017-12-02 10:58:42.137
2039P	Urine routine 2	Sperm	0.00	/ul		0-6	2017-12-03 10:39:58.000	2017-12-03 12:48:00.793
2039P	Urine routine 2	Squamous cells	0	/ul		0-28	2017-12-02 10:13:02.130	2017-12-02 10:58:42.137
2039P	Urine routine 2	Squamous cells	0	/ul		0-28	2017-12-03 10:39:58.000	2017-12-03 12:48:00.793
2039P	Urine routine 2	Unclassified crystal	0.0	/ul		0-28	2017-12-02 10:13:02.130	2017-12-02 10:58:42.137
2039P	Urine routine 2	Unclassified crystal	0.0	/ul		0-28	2017-12-03 10:39:58.000	2017-12-03 12:48:00.793
2039P	Urine routine 2	Urobilinogen	Normal	umol/L		3-16	2017-12-02 10:13:02.130	2017-12-02 10:58:42.137
2039P	Urine routine 2	Urobilinogen	Normal	umol/L		3-16	2017-12-03 10:39:58.000	2017-12-03 12:48:00.793
2039P	Urine routine 2	Viscose	1.81	/ul		0-28	2017-12-02 10:13:02.130	2017-12-02 10:58:42.137
2039P	Urine routine 2	Viscose	0.00	/ul		0-28	2017-12-03 10:39:58.000	2017-12-03 12:48:00.793
2039P	Urine routine 2	WBC	0.9	/ul		0-28	2017-12-02 10:13:02.130	2017-12-02 10:58:42.137
2039P	Urine routine 2	WBC	Negative			Negative	2017-12-02 10:13:02.130	2017-12-02 10:58:42.137
2039P	Urine routine 2	WBC	Negative			Negative	2017-12-03 10:39:58.000	2017-12-03 12:48:00.793
2039P	Urine routine 2	WBC	0.0	/ul		0-28	2017-12-03 10:39:58.000	2017-12-03 12:48:00.793
2039P	Urine routine 2	WBCC	0.0	/ul		0-2	2017-12-02 10:13:02.130	2017-12-02 10:58:42.137
2039P	Urine routine 2	WBCC	0.0	/ul		0-2	2017-12-03 10:39:58.000	2017-12-03 12:48:00.793
2039P	Urine routine 2	Yeast	0.0	/ul		0-1	2017-12-02 10:13:02.130	2017-12-02 10:58:42.137
2039P	Urine routine 2	Yeast	0.0	/ul		0-1	2017-12-03 10:39:58.000	2017-12-03 12:48:00.793
2039P	Vomiting occult blood test	Occult blood (mAb)	Weak positive		Q	Negative	2017-12-07 09:25:21.040	2017-12-07 10:40:24.553

## Sheet: Body temperatures
Date	Time point	Temperature
2017-12-01	14	38.1℃
2017-12-01	18	37.5℃
2017-12-02	6	37℃
2017-12-02	10	36.7℃
2017-12-02	14	37.4℃
2017-12-02	22	39.1℃
2017-12-02	18	38.5℃
2017-12-03	6	36.4℃
2017-12-03	14	36.8℃
2017-12-03	10	36.5℃
2017-12-03	18	36.8℃
2017-12-03	2	37.4℃
2017-12-04	6	36.7℃
2017-12-04	10	36.5℃
2017-12-04	14	36.5℃
2017-12-04	18	36.6℃
2017-12-05	6	36.6℃
2017-12-05	10	36.6℃
2017-12-05	14	36.8℃
2017-12-05	18	36.6℃
2017-12-06	6	36.8℃
2017-12-06	10	36.9℃
2017-12-06	14	36.9℃
2017-12-06	18	36.8℃
2017-12-07	6	38.0℃
2017-12-07	10	38.3℃
2017-12-07	14	37.6℃
2017-12-07	18	37.9℃
2017-12-08	6	38℃
2017-12-08	10	36.4℃
2017-12-08	14	36.5℃
2017-12-08	18	37.7℃
2017-12-09	6	36.5℃
2017-12-09	10	36.6℃
2017-12-09	14	36.5℃
2017-12-09	18	36.4℃
2017-12-10	6	36.6℃
2017-12-10	10	36.4℃
2017-12-10	14	36.5℃
2017-12-10	18	36.8℃
2017-12-11	6	36.5℃
2017-12-11	14	36.3℃
2017-12-11	10	36.2℃
2017-12-11	18	36.5℃
2017-12-12	6	36.9℃
2017-12-12	10	36.6℃
2017-12-12	14	36.6℃
2017-12-12	18	36.5℃
2017-12-13	6	36.4℃
2017-12-13	10	36.4℃
2017-12-13	14	36.8℃
2017-12-13	18	36.7℃
2017-12-14	6	36.5℃
2017-12-14	10	36.4℃
2017-12-14	14	36.2℃
2017-12-14	18	36.9℃
2017-12-15	6	36.4℃
2017-12-15	10	36.5℃
2017-12-15	14	36.6℃
2017-12-15	18	36.5℃
2017-12-16	6	36.4℃
2017-12-16	10	36.5℃
2017-12-16	14	36.8℃
2017-12-16	18	36.6℃
2017-12-17	6	36.5℃
2017-12-17	10	36.6℃
2017-12-17	14	36.7℃
2017-12-17	18	36.5℃
2017-12-18	6	36.9℃
2017-12-18	10	36.5℃
2017-12-18	14	36.5℃
2017-12-18	18	36.7℃
2017-12-19	6	36.7℃
2017-12-19	10	36.2℃
2017-12-19	14	36.4℃
2017-12-19	18	36.9℃
2017-12-20	6	36.5℃
2017-12-20	10	36.6℃
2017-12-20	14	36.6℃
2017-12-20	18	36.8℃
2017-12-21	6	36.4℃
2017-12-21	10	36.5℃
2017-12-21	14	36.6℃
2017-12-21	18	36.7℃
2017-12-22	6	36.8℃
2017-12-22	10	36.6℃
2017-12-22	14	36.8℃
2017-12-22	18	36.5℃
2017-12-23	6	36.7℃
2017-12-23	10	36.3℃
2017-12-23	14	36.5℃
2017-12-23	18	36.5℃
2017-12-24	6	36.6℃
2017-12-24	10	36.8℃
2017-12-24	14	36.5℃
2017-12-24	18	36.4℃
2017-12-25	6	36.5℃
2017-12-25	10	36.6℃
2017-12-25	14	36.2℃
2017-12-25	18	36.5℃
2017-12-26	6	36.2℃
2017-12-26	10	36.5℃
2017-12-26	14	36.8℃
2017-12-26	18	36.5℃
2017-12-27	6	36.5℃
2017-12-27	10	36.7℃
2017-12-27	14	36.7℃
2017-12-27	18	36.5℃
2017-12-28	6	36.6℃
2017-12-28	10	36.5℃
2017-12-28	14	36.6℃
2017-12-28	18	36.9℃
2017-12-29	6	36.5℃
2017-12-29	10	36.6℃
2017-12-29	14	36.5℃
2017-12-29	18	36.6℃
2017-12-30	6	36.5℃
2017-12-30	10	36.4℃
2017-12-30	14	36.8℃
2017-12-30	18	36.6℃
2017-12-31	6	36.5℃
2017-12-31	10	36.2℃
2017-12-31	14	36.5℃
2017-12-31	18	36.6℃
